# Supplementary material for: A Human Embryonic Stem Cell Model of Aβ-Dependent Chronic Progressive Neurodegeneration
Source: Front Neurosci. 2019 Sep 20;13:1007. doi: 10.3389/fnins.2019.01007 (PMC6763609; doi:10.3389/fnins.2019.01007)
Supplement: Supplementary file 2 [file Table_1.XLSX]

## Sheet: All GENES
					DEG 42.vs.H9, adjust Batch					DEG liberal 40 vs H9
Gene Symbol	gene.length.kb	40_avg.log2.rpkm	42_avg.log2.rpkm	H9_avg.log2.rpkm	42vsH9_log2ratio	42vsH9_fold.change	42vsH9_p.value	42vsH9_FDR	42vsH9_status	40vsH9_log2ratio	40vsH9_fold.change	40vsH9_p.value	40vsH9_FDR	40vsH9_status	overall.status
A1BG	4.013	0.284746	0.311557	0.270298	0.04	1.03	0.820466	0.999998	No Change	0.01	1.01	0.886388	0.999997	No Change	No Change
A1BG-AS1	2.789	1.24927	1.15058	1.06505	0.09	1.06	0.874914	0.999998	No Change	0.18	1.13	0.767306	0.999997	No Change	No Change
A4GALT	2.544	1.44474	0.194183	1.56784	-1.37	-2.58	6.49983e-05	0.0276001	42 Down	-0.12	-1.09	0.890668	0.999997	No Change	42 Down
A2M	4.617	7.68756	7.08718	6.68001	0.41	1.33	0.306948	0.999998	No Change	1.01	2.01	0.0515285	0.999997	No Change	No Change
ABI3BP	9.576	-2.31654	-1.14634	-2.15224	1.01	2.01	3.63617e-05	0.0195273	42 Up	-0.16	-1.12	0.536145	0.999997	No Change	42 Up
ADRA1B	2.252	-0.753176	-0.0408047	-1.33922	1.3	2.46	0.000965098	0.155944	42 Up	0.59	1.51	0.183139	0.999997	No Change	42 Up
A2M-AS1	2.184	1.19236	1.13552	1.20475	-0.07	-1.05	0.90585	0.999998	No Change	-0.01	-1.01	0.967802	0.999997	No Change	No Change
A2ML1	6.269	-3.19041	-3.18742	-3.06845	-0.12	-1.09	0.195384	0.999998	No Change	-0.12	-1.09	0.338865	0.999997	No Change	No Change
AGTR2	2.896	-1.09583	0.0337261	-2.12144	2.16	4.47	3.63664e-08	6.64015e-05	42 Up	1.03	2.04	3.52966e-05	0.0143218	40 Up	No Change
AKAP14	0.905	-0.0562374	-1.02731	0.134332	-1.16	-2.23	0.000414578	0.0923144	42 Down	-0.19	-1.14	0.804915	0.999997	No Change	42 Down
A3GALT2	1.018	-1.98628	-2.56865	-2.26529	-0.3	-1.23	0.715359	0.999998	No Change	0.28	1.21	0.365024	0.999997	No Change	No Change
AAAS	1.821	4.10449	4.18963	4.15124	0.04	1.03	0.95813	0.999998	No Change	-0.05	-1.04	0.855186	0.999997	No Change	No Change
AACS	4.353	2.47055	2.4496	2.3641	0.09	1.06	0.974792	0.999998	No Change	0.11	1.08	0.903215	0.999997	No Change	No Change
AACSP1	2.812	-1.00116	-1.67281	-1.59622	-0.08	-1.06	0.27383	0.999998	No Change	0.6	1.52	0.202758	0.999997	No Change	No Change
AADAC	1.601	-3.19041	-3.12465	-3.32193	0.2	1.15	0.0645246	0.999998	No Change	0.13	1.09	0.162424	0.999997	No Change	No Change
AADACL4	1.571	-3.19041	-2.87767	-2.99831	0.12	1.09	0.515374	0.999998	No Change	-0.19	-1.14	0.41858	0.999997	No Change	No Change
AADAT	2.402	3.22579	3.15195	3.1175	0.03	1.02	0.862312	0.999998	No Change	0.11	1.08	0.919096	0.999997	No Change	No Change
AAED1	1.219	2.23135	2.05847	2.36521	-0.31	-1.24	0.317894	0.999998	No Change	-0.13	-1.09	0.715611	0.999997	No Change	No Change
AAGAB	3.395	4.42772	4.42026	4.46223	-0.04	-1.03	0.893221	0.999998	No Change	-0.03	-1.02	0.896922	0.999997	No Change	No Change
AAK1	21.614	2.48283	2.53019	2.48384	0.05	1.04	0.858529	0.999998	No Change	0	1	0.893711	0.999997	No Change	No Change
AAMDC	1.151	2.82071	3.01581	3.06697	-0.05	-1.04	0.768304	0.999998	No Change	-0.25	-1.19	0.545981	0.999997	No Change	No Change
AAMP	1.785	4.7078	4.76256	4.68467	0.08	1.06	0.930199	0.999998	No Change	0.02	1.01	0.946615	0.999997	No Change	No Change
AANAT	2.141	-2.4607	-2.80064	-2.73911	-0.06	-1.04	0.751636	0.999998	No Change	0.28	1.21	0.388131	0.999997	No Change	No Change
ALDH1A2	3.874	-1.16096	-0.318856	-1.15443	0.84	1.79	0.000186015	0.053912	42 Up	-0.01	-1.01	0.422871	0.999997	No Change	42 Up
AAR2	2.761	3.68802	3.7074	3.70672	0	1	0.77721	0.999998	No Change	-0.02	-1.01	0.870972	0.999997	No Change	No Change
AARD	1.784	-1.03852	-1.02439	-1.31524	0.29	1.22	0.610881	0.999998	No Change	0.28	1.21	0.521716	0.999997	No Change	No Change
AARS	3.395	4.91697	4.86438	4.86976	-0.01	-1.01	0.885186	0.999998	No Change	0.05	1.04	0.99921	0.999997	No Change	No Change
ANKRD66	1.052	-1.73937	-1.74507	-0.721585	-1.02	-2.03	0.00171398	0.217331	42 Down	-1.02	-2.03	0.137848	0.999997	No Change	42 Down
AARS2	4.76	2.23745	2.30275	2.34594	-0.04	-1.03	0.783334	0.999998	No Change	-0.11	-1.08	0.775161	0.999997	No Change	No Change
AARSD1	1.584	-3.05889	-3.12465	-2.75128	-0.37	-1.29	0.0900142	0.999998	No Change	-0.31	-1.24	0.279707	0.999997	No Change	No Change
AASDH	5.888	1.63219	1.53074	1.7894	-0.26	-1.2	0.592791	0.999998	No Change	-0.16	-1.12	0.715472	0.999997	No Change	No Change
AASDHPPT	2.862	5.0027	5.01975	5.00084	0.02	1.01	0.965818	0.999998	No Change	0	1	0.9299	0.999997	No Change	No Change
AASS	6.031	3.56577	3.47085	3.70737	-0.24	-1.18	0.858139	0.999998	No Change	-0.14	-1.1	0.556574	0.999997	No Change	No Change
AATBC	4.871	-3.19041	-3.18442	-3.27609	0.09	1.06	0.201409	0.999998	No Change	0.09	1.06	0.141219	0.999997	No Change	No Change
AATF	2.129	3.74284	3.85748	3.70934	0.15	1.11	0.832059	0.999998	No Change	0.03	1.02	0.98773	0.999997	No Change	No Change
ANKUB1	4.352	-2.26641	-2.94292	-2.19724	-0.75	-1.68	0.0010134	0.159515	42 Down	-0.07	-1.05	0.815744	0.999997	No Change	42 Down
AATK	5.343	1.05658	1.13133	0.784826	0.35	1.27	0.555136	0.999998	No Change	0.27	1.21	0.652814	0.999997	No Change	No Change
AATK-AS1	1.798	-3.07921	-2.72953	-2.88206	0.15	1.11	0.348939	0.999998	No Change	-0.2	-1.15	0.510756	0.999997	No Change	No Change
ABAT	5.912	4.72688	4.70845	4.89207	-0.18	-1.13	0.765758	0.999998	No Change	-0.17	-1.13	0.820546	0.999997	No Change	No Change
ABCA1	10.693	3.25872	2.81116	3.03434	-0.22	-1.16	0.474108	0.999998	No Change	0.22	1.16	0.706215	0.999997	No Change	No Change
ABCA10	7.028	-2.06015	-2.13552	-1.87531	-0.26	-1.2	0.359834	0.999998	No Change	-0.18	-1.13	0.527098	0.999997	No Change	No Change
ANXA13	1.581	-0.17738	-0.841279	0.976264	-1.82	-3.53	2.92672e-08	6.47118e-05	42 Down	-1.15	-2.22	0.00963509	0.790802	40 Down	No Change
ABCA11P	2.349	1.33978	1.21992	1.41314	-0.19	-1.14	0.77811	0.999998	No Change	-0.07	-1.05	0.832313	0.999997	No Change	No Change
APOH	1.193	-1.576	-1.41895	-0.246425	-1.17	-2.25	0.000209703	0.0580146	42 Down	-1.33	-2.51	0.000970391	0.182664	40 Down	No Change
ABCA12	9.315	-1.95742	-1.8783	-2.32145	0.44	1.36	0.0383942	0.968286	No Change	0.36	1.28	0.311117	0.999997	No Change	No Change
ABCA13	21.582	-2.29018	-2.48857	-2.15926	-0.33	-1.26	0.256947	0.999998	No Change	-0.13	-1.09	0.471802	0.999997	No Change	No Change
ABCA17P	5.423	-2.48289	-2.6349	-2.20059	-0.43	-1.35	0.117026	0.999998	No Change	-0.28	-1.21	0.258297	0.999997	No Change	No Change
ABCA2	10.573	2.7209	2.80545	2.46727	0.34	1.27	0.463394	0.999998	No Change	0.25	1.19	0.677113	0.999997	No Change	No Change
APOL1	3.236	2.20588	0.326658	1.33427	-1.01	-2.01	0.000593763	0.119138	42 Down	0.87	1.83	0.315543	0.999997	No Change	42 Down
ABCA3	7.156	3.95411	4.10887	4.2014	-0.09	-1.06	0.691362	0.999998	No Change	-0.25	-1.19	0.553424	0.999997	No Change	No Change
ABCA4	8.54	-3.12166	-3.2188	-2.98191	-0.24	-1.18	0.00346389	0.323686	No Change	-0.14	-1.1	0.248449	0.999997	No Change	No Change
ABCA5	9.661	1.54446	1.17148	1.81095	-0.64	-1.56	0.168134	0.999998	No Change	-0.27	-1.21	0.801785	0.999997	No Change	No Change
ABCA6	6.125	-2.50116	-2.77177	-2.41795	-0.35	-1.27	0.205461	0.999998	No Change	-0.08	-1.06	0.754332	0.999997	No Change	No Change
ABCA7	7.156	1.34704	1.24162	1.42177	-0.18	-1.13	0.560115	0.999998	No Change	-0.07	-1.05	0.807898	0.999997	No Change	No Change
ABCA8	6.817	-2.05889	-2.30415	-2.1104	-0.19	-1.14	0.198361	0.999998	No Change	0.05	1.04	0.456512	0.999997	No Change	No Change
ABCA9	6.835	-1.93704	-2.2227	-1.77498	-0.45	-1.37	0.0993065	0.999998	No Change	-0.16	-1.12	0.691551	0.999997	No Change	No Change
ABCB1	4.687	0.734005	0.222737	-0.176484	0.4	1.32	0.634618	0.999998	No Change	0.91	1.88	0.0614454	0.999997	No Change	No Change
ABCB10	3.844	2.24671	2.3819	2.37409	0.01	1.01	0.687417	0.999998	No Change	-0.13	-1.09	0.712335	0.999997	No Change	No Change
ABCB11	4.899	-3.25318	-3.2188	-3.23026	0.01	1.01	0.586482	0.999998	No Change	-0.02	-1.01	0.611424	0.999997	No Change	No Change
ABCB4	4.508	-2.25811	-2.38335	-2.84356	0.46	1.38	0.0529007	0.999998	No Change	0.59	1.51	0.0428984	0.999997	40 Up	No Change
ABCB5	8.848	-2.93916	-2.46244	-2.82593	0.36	1.28	0.0873547	0.999998	No Change	-0.11	-1.08	0.448723	0.999997	No Change	No Change
ABCB6	4.461	2.35718	2.16944	2.32304	-0.15	-1.11	0.605873	0.999998	No Change	0.03	1.02	0.98013	0.999997	No Change	No Change
ABCB7	2.512	2.50201	2.64605	2.59684	0.05	1.04	0.920047	0.999998	No Change	-0.09	-1.06	0.772626	0.999997	No Change	No Change
ABCB8	5.377	2.16171	2.14115	2.12191	0.02	1.01	0.865874	0.999998	No Change	0.04	1.03	0.984425	0.999997	No Change	No Change
ABCB9	6.019	0.42528	0.654028	0.36573	0.29	1.22	0.626311	0.999998	No Change	0.06	1.04	0.876781	0.999997	No Change	No Change
ABCC1	6.827	3.62872	3.69122	3.68274	0.01	1.01	0.88894	0.999998	No Change	-0.05	-1.04	0.814475	0.999997	No Change	No Change
ABCC10	6.827	1.81082	1.90767	1.95633	-0.05	-1.04	0.8035	0.999998	No Change	-0.15	-1.11	0.693175	0.999997	No Change	No Change
ABCC11	5.006	-2.4784	-2.6977	-2.47991	-0.22	-1.16	0.284301	0.999998	No Change	0	1	0.99479	0.999997	No Change	No Change
ABCC2	5.019	-2.79364	-2.6544	-2.56758	-0.09	-1.06	0.922665	0.999998	No Change	-0.23	-1.17	0.295054	0.999997	No Change	No Change
ABCC3	6.14	-2.79018	-3.16154	-2.98811	-0.17	-1.13	0.179726	0.999998	No Change	0.2	1.15	0.169787	0.999997	No Change	No Change
ABCC4	6.484	1.50816	1.39535	1.48386	-0.09	-1.06	0.809025	0.999998	No Change	0.02	1.01	0.959618	0.999997	No Change	No Change
ABCC5	10.533	2.37802	2.30258	2.48642	-0.18	-1.13	0.916502	0.999998	No Change	-0.11	-1.08	0.694229	0.999997	No Change	No Change
ABCC6	5.548	-2.39793	-2.67627	-2.72891	0.05	1.04	0.843718	0.999998	No Change	0.33	1.26	0.382404	0.999997	No Change	No Change
ASGR2	1.642	-3.19041	-3.13481	-2.47459	-0.66	-1.58	0.00185634	0.225966	42 Down	-0.72	-1.65	0.015324	0.999997	40 Down	No Change
ABCC6P1	2.829	-2.66967	-2.9542	-2.87975	-0.07	-1.05	0.336458	0.999998	No Change	0.21	1.16	0.705748	0.999997	No Change	No Change
ABCC6P2	0.704	-2.16096	-2.15354	-2.29846	0.14	1.1	0.77787	0.999998	No Change	0.14	1.1	0.782515	0.999997	No Change	No Change
ABCC8	5.105	1.25577	0.690855	1.38084	-0.69	-1.61	0.0871371	0.999998	No Change	-0.13	-1.09	0.726736	0.999997	No Change	No Change
ABCC9	11.389	-0.612664	-1.06724	-0.666359	-0.4	-1.32	0.031544	0.913827	No Change	0.05	1.04	0.933488	0.999997	No Change	No Change
ABCD1	3.654	2.1727	2.02811	2.12246	-0.09	-1.06	0.499488	0.999998	No Change	0.05	1.04	0.861238	0.999997	No Change	No Change
ABCD2	5.331	-0.464805	-0.564724	-0.0617493	-0.5	-1.41	0.152134	0.999998	No Change	-0.4	-1.32	0.342036	0.999997	No Change	No Change
ABCD3	5.521	3.60338	3.55398	3.49442	0.06	1.04	0.945305	0.999998	No Change	0.11	1.08	0.903619	0.999997	No Change	No Change
ABCD4	3.31	3.42338	3.29493	3.50131	-0.21	-1.16	0.605997	0.999998	No Change	-0.08	-1.06	0.811728	0.999997	No Change	No Change
ABCE1	4.385	3.37932	3.29484	3.14881	0.15	1.11	0.831919	0.999998	No Change	0.23	1.17	0.772098	0.999997	No Change	No Change
ABCF1	3.442	4.2706	4.33627	4.25818	0.08	1.06	0.978838	0.999998	No Change	0.01	1.01	0.95186	0.999997	No Change	No Change
ABCF2	3.954	3.61206	3.65403	3.60709	0.05	1.04	0.915077	0.999998	No Change	0	1	0.932988	0.999997	No Change	No Change
ABCF3	2.558	3.61743	3.59401	3.54989	0.04	1.03	0.919704	0.999998	No Change	0.07	1.05	0.965814	0.999997	No Change	No Change
ABCG1	4.398	2.69157	2.70079	2.7978	-0.1	-1.07	0.460359	0.999998	No Change	-0.11	-1.08	0.952003	0.999997	No Change	No Change
ABCG2	4.845	-2.52945	-2.45067	-2.28358	-0.17	-1.13	0.12256	0.999998	No Change	-0.25	-1.19	0.429746	0.999997	No Change	No Change
ABCG4	3.919	-0.502602	0.277376	-0.0690893	0.35	1.27	0.217845	0.999998	No Change	-0.43	-1.35	0.320781	0.999997	No Change	No Change
ABHD1	1.461	-2.47393	-2.64904	-2.84427	0.2	1.15	0.590493	0.999998	No Change	0.37	1.29	0.179072	0.999997	No Change	No Change
ABHD10	2.8	3.50238	3.53392	3.47581	0.06	1.04	0.951038	0.999998	No Change	0.03	1.02	0.966693	0.999997	No Change	No Change
ABHD11	1.747	1.9168	2.19928	2.1566	0.04	1.03	0.858514	0.999998	No Change	-0.24	-1.18	0.629314	0.999997	No Change	No Change
ABHD12	2.397	4.10473	4.1542	3.95228	0.2	1.15	0.773012	0.999998	No Change	0.15	1.11	0.8443	0.999997	No Change	No Change
ABHD13	5.3	2.26882	2.36833	2.25856	0.11	1.08	0.96094	0.999998	No Change	0.01	1.01	0.895146	0.999997	No Change	No Change
ABHD14A	1.736	2.55465	2.60295	2.67658	-0.07	-1.05	0.699263	0.999998	No Change	-0.12	-1.09	0.728411	0.999997	No Change	No Change
ABHD14B	2.979	2.25835	2.26201	2.26201	0	1	0.738989	0.999998	No Change	0	1	0.941595	0.999997	No Change	No Change
ABHD15	3.353	2.45762	2.22633	2.50903	-0.28	-1.21	0.324426	0.999998	No Change	-0.05	-1.04	0.812044	0.999997	No Change	No Change
ABHD16A	3.262	3.42505	3.50412	3.48362	0.02	1.01	0.960253	0.999998	No Change	-0.06	-1.04	0.83701	0.999997	No Change	No Change
BARX1	1.722	-2.57921	-2.43297	-3.27609	0.84	1.79	0.00122328	0.184803	42 Up	0.7	1.62	0.0020589	0.315912	40 Up	No Change
ABHD16B	1.775	-2.65522	-2.94343	-2.84642	-0.1	-1.07	0.63339	0.999998	No Change	0.19	1.14	0.556346	0.999997	No Change	No Change
ABHD17A	1.793	2.69182	2.80625	2.26428	0.54	1.45	0.773801	0.999998	No Change	0.43	1.35	0.771067	0.999997	No Change	No Change
ABHD17B	3.255	3.09452	3.04711	2.99517	0.05	1.04	0.922309	0.999998	No Change	0.1	1.07	0.928579	0.999997	No Change	No Change
ABHD17C	2.357	3.53403	3.38173	3.43602	-0.05	-1.04	0.790318	0.999998	No Change	0.1	1.07	0.902067	0.999997	No Change	No Change
C10orf105	4.931	0.824371	0.488201	2.30713	-1.82	-3.53	2.91866e-05	0.0170661	42 Down	-1.48	-2.79	0.546423	0.999997	No Change	42 Down
ABHD18	2.951	1.58734	1.56641	1.8481	-0.28	-1.21	0.671302	0.999998	No Change	-0.26	-1.2	0.544151	0.999997	No Change	No Change
ABHD2	9.118	3.68762	3.72376	3.61108	0.11	1.08	0.844193	0.999998	No Change	0.08	1.06	0.958411	0.999997	No Change	No Change
ABHD3	3.587	0.827401	0.578901	1.03422	-0.46	-1.38	0.249638	0.999998	No Change	-0.21	-1.16	0.631431	0.999997	No Change	No Change
ABHD4	2.921	3.60231	3.41122	3.49206	-0.08	-1.06	0.708774	0.999998	No Change	0.11	1.08	0.898561	0.999997	No Change	No Change
ABHD5	5.346	2.4579	2.18346	2.30981	-0.13	-1.09	0.577144	0.999998	No Change	0.15	1.11	0.827057	0.999997	No Change	No Change
ABHD6	2.448	1.72362	1.88953	1.70209	0.19	1.14	0.546567	0.999998	No Change	0.02	1.01	0.893424	0.999997	No Change	No Change
ABHD8	2.085	3.04302	3.2253	3.09474	0.13	1.09	0.923217	0.999998	No Change	-0.05	-1.04	0.852681	0.999997	No Change	No Change
C10orf11	0.886	-2.65522	-2.34691	-1.30801	-1.04	-2.06	0.000339551	0.0805177	42 Down	-1.35	-2.55	0.000819913	0.166342	40 Down	No Change
C11orf88	3.094	-1.40954	-1.7227	-0.894386	-0.83	-1.78	0.00216924	0.247862	42 Down	-0.52	-1.43	0.6394	0.999997	No Change	42 Down
ABI1	3.763	3.54198	3.51687	3.53094	-0.01	-1.01	0.884108	0.999998	No Change	0.01	1.01	0.948691	0.999997	No Change	No Change
ABI2	6.901	5.20571	5.20837	5.07088	0.14	1.1	0.75344	0.999998	No Change	0.13	1.09	0.850177	0.999997	No Change	No Change
ABL1	5.951	4.47237	4.55847	4.46645	0.09	1.06	0.896504	0.999998	No Change	0.01	1.01	0.963873	0.999997	No Change	No Change
C14orf105	3.13	-1.71331	-2.04323	-0.581251	-1.46	-2.75	2.10303e-06	0.00213329	42 Down	-1.13	-2.19	0.00591377	0.597812	40 Down	No Change
ABL2	13.119	1.94448	1.9094	1.76077	0.15	1.11	0.707231	0.999998	No Change	0.18	1.13	0.785743	0.999997	No Change	No Change
ABLIM1	9.466	4.39381	4.2808	4.24936	0.03	1.02	0.865131	0.999998	No Change	0.14	1.1	0.82237	0.999997	No Change	No Change
ABLIM2	5.752	1.09437	1.29235	1.56339	-0.27	-1.21	0.429238	0.999998	No Change	-0.47	-1.39	0.367681	0.999997	No Change	No Change
ABLIM3	4.746	2.9263	3.21423	2.82376	0.39	1.31	0.285769	0.999998	No Change	0.1	1.07	0.826591	0.999997	No Change	No Change
ABO	1.572	-2.57921	-2.4977	-2.48216	-0.02	-1.01	0.553249	0.999998	No Change	-0.1	-1.07	0.846486	0.999997	No Change	No Change
ABR	7.526	4.04765	4.19757	4.11873	0.08	1.06	0.924934	0.999998	No Change	-0.07	-1.05	0.835206	0.999997	No Change	No Change
ABRACL	0.842	3.59585	3.96348	3.69576	0.27	1.21	0.453074	0.999998	No Change	-0.1	-1.07	0.747821	0.999997	No Change	No Change
ABT1	2.26	2.90574	3.16842	3.11812	0.05	1.04	0.881775	0.999998	No Change	-0.21	-1.16	0.630877	0.999997	No Change	No Change
ABTB1	2.245	0.237542	0.223797	0.189976	0.03	1.02	0.836552	0.999998	No Change	0.05	1.04	0.986806	0.999997	No Change	No Change
C2orf50	2.934	1.0615	0.819095	1.96632	-1.15	-2.22	0.00205682	0.243866	42 Down	-0.9	-1.87	0.335318	0.999997	No Change	42 Down
ABTB2	4.886	1.05344	1.33611	0.883479	0.45	1.37	0.490299	0.999998	No Change	0.17	1.13	0.691366	0.999997	No Change	No Change
ACAA1	1.807	3.99295	3.9442	3.95821	-0.01	-1.01	0.778608	0.999998	No Change	0.03	1.02	0.97391	0.999997	No Change	No Change
ACAA2	1.924	3.88846	3.88133	4.08031	-0.2	-1.15	0.428065	0.999998	No Change	-0.19	-1.14	0.627496	0.999997	No Change	No Change
ACACA	11.69	3.58297	3.50163	3.46721	0.03	1.02	0.95113	0.999998	No Change	0.12	1.09	0.879741	0.999997	No Change	No Change
ACACB	9.48	0.411875	0.416537	0.512126	-0.1	-1.07	0.678397	0.999998	No Change	-0.1	-1.07	0.744276	0.999997	No Change	No Change
ACAD10	5.348	1.80388	1.75091	1.94741	-0.2	-1.15	0.698362	0.999998	No Change	-0.14	-1.1	0.718596	0.999997	No Change	No Change
C4BPA	2.231	-2.98289	-2.65604	-1.66009	-1	-2	3.68503e-06	0.00324236	42 Down	-1.32	-2.5	3.47649e-05	0.0143218	40 Down	No Change
ACAD11	3.536	2.85085	2.42891	2.85609	-0.43	-1.35	0.366172	0.999998	No Change	-0.01	-1.01	0.827099	0.999997	No Change	No Change
ACAD8	4.345	2.20732	2.082	2.08861	-0.01	-1.01	0.893056	0.999998	No Change	0.12	1.09	0.878031	0.999997	No Change	No Change
ACAD9	3.549	2.96309	2.92916	3.02836	-0.1	-1.07	0.713601	0.999998	No Change	-0.07	-1.05	0.820717	0.999997	No Change	No Change
ACADL	2.969	-2.62166	-2.69954	-2.0257	-0.67	-1.59	0.0100221	0.532466	No Change	-0.6	-1.52	0.147023	0.999997	No Change	No Change
ACADM	3.245	3.55193	3.41906	3.63204	-0.21	-1.16	0.538381	0.999998	No Change	-0.08	-1.06	0.79999	0.999997	No Change	No Change
ACADS	2.046	0.779256	0.586733	0.843889	-0.26	-1.2	0.369105	0.999998	No Change	-0.06	-1.04	0.915602	0.999997	No Change	No Change
ACADSB	5.93	2.29275	2.31234	2.32511	-0.01	-1.01	0.871138	0.999998	No Change	-0.03	-1.02	0.870401	0.999997	No Change	No Change
ACADVL	3.227	5.17531	5.00636	4.99865	0.01	1.01	0.972806	0.999998	No Change	0.18	1.13	0.788159	0.999997	No Change	No Change
ACAN	10.615	-2.21487	-2.11618	-2.54412	0.43	1.35	0.228671	0.999998	No Change	0.33	1.26	0.212086	0.999997	No Change	No Change
ACAP1	2.486	-1.57793	-1.63504	-1.87176	0.24	1.18	0.887443	0.999998	No Change	0.29	1.22	0.703415	0.999997	No Change	No Change
ACAP2	8.163	2.62916	2.48812	2.64014	-0.15	-1.11	0.55323	0.999998	No Change	-0.01	-1.01	0.905075	0.999997	No Change	No Change
ACAP3	6.829	3.17619	3.01152	2.88692	0.12	1.09	0.711746	0.999998	No Change	0.29	1.22	0.620796	0.999997	No Change	No Change
ACAT1	4.378	2.9897	3.04251	3.05032	-0.01	-1.01	0.972667	0.999998	No Change	-0.06	-1.04	0.830156	0.999997	No Change	No Change
ACAT2	2.679	4.64093	4.56389	4.13082	0.43	1.35	0.357391	0.999998	No Change	0.51	1.42	0.346811	0.999997	No Change	No Change
ACBD3	3.557	3.8369	3.77476	3.71377	0.06	1.04	0.880879	0.999998	No Change	0.12	1.09	0.8953	0.999997	No Change	No Change
ACBD4	3.084	0.752209	0.539577	0.796697	-0.26	-1.2	0.46315	0.999998	No Change	-0.04	-1.03	0.850284	0.999997	No Change	No Change
ACBD5	4.365	2.94392	2.94774	2.84206	0.11	1.08	0.830885	0.999998	No Change	0.1	1.07	0.902879	0.999997	No Change	No Change
ACBD6	1.608	3.81512	3.87056	3.76469	0.11	1.08	0.912656	0.999998	No Change	0.05	1.04	0.993896	0.999997	No Change	No Change
C5orf66	2.468	-0.904977	-1.47982	-0.21222	-1.27	-2.41	7.337e-05	0.0293753	42 Down	-0.69	-1.61	0.242712	0.999997	No Change	42 Down
ACBD7	4.179	1.08515	0.772157	0.704253	0.07	1.05	0.996861	0.999998	No Change	0.38	1.3	0.440126	0.999997	No Change	No Change
ACCS	4.306	-0.723861	-1.17546	-0.827387	-0.35	-1.27	0.44757	0.999998	No Change	0.1	1.07	0.799668	0.999997	No Change	No Change
ACD	2.907	2.27494	2.33294	2.17144	0.16	1.12	0.860231	0.999998	No Change	0.1	1.07	0.907968	0.999997	No Change	No Change
ACE	9.066	-2.43493	-2.0128	-2.22917	0.22	1.16	0.36612	0.999998	No Change	-0.21	-1.16	0.425132	0.999997	No Change	No Change
ACE2	3.553	-2.0367	-2.2643	-2.61658	0.35	1.27	0.167689	0.999998	No Change	0.58	1.49	0.0561467	0.999997	No Change	No Change
ACER1	1.082	-2.22268	-2.73714	-2.67489	-0.06	-1.04	0.826452	0.999998	No Change	0.45	1.37	0.308019	0.999997	No Change	No Change
ACER2	3.496	-0.190411	-0.226714	-0.530973	0.3	1.23	0.448641	0.999998	No Change	0.34	1.27	0.524054	0.999997	No Change	No Change
ACER3	4.981	2.52891	2.40982	2.51545	-0.11	-1.08	0.793842	0.999998	No Change	0.01	1.01	0.949876	0.999997	No Change	No Change
ACHE	3.488	3.95821	4.14856	3.59788	0.55	1.46	0.225951	0.999998	No Change	0.36	1.28	0.523155	0.999997	No Change	No Change
ACIN1	6.72	4.68081	4.61712	4.74803	-0.13	-1.09	0.857807	0.999998	No Change	-0.07	-1.05	0.812985	0.999997	No Change	No Change
ACKR1	2.208	2.68118	1.72726	2.69296	-0.97	-1.96	0.0731145	0.999998	No Change	-0.01	-1.01	0.0103866	0.820991	No Change	No Change
ACKR2	7.469	-2.79364	-2.79417	-2.58721	-0.21	-1.16	0.293377	0.999998	No Change	-0.21	-1.16	0.480038	0.999997	No Change	No Change
ACKR3	2.3	1.33158	1.09334	2.06663	-0.97	-1.96	0.0190383	0.725722	No Change	-0.74	-1.67	0.216312	0.999997	No Change	No Change
ACKR4	2.474	-3.13267	-3.32193	-3.00424	-0.32	-1.25	0.000297758	0.0755105	No Change	-0.13	-1.09	0.318179	0.999997	No Change	No Change
ACLY	4.328	5.66442	5.70943	5.57492	0.13	1.09	0.878509	0.999998	No Change	0.09	1.06	0.938282	0.999997	No Change	No Change
ACMSD	1.346	-3.32193	-2.91154	-3.12694	0.22	1.16	0.291478	0.999998	No Change	-0.19	-1.14	0.177907	0.999997	No Change	No Change
ACO1	3.924	3.8839	3.86196	3.80207	0.06	1.04	0.949638	0.999998	No Change	0.08	1.06	0.941437	0.999997	No Change	No Change
ACO2	2.723	5.26237	5.34026	5.27403	0.07	1.05	0.983658	0.999998	No Change	-0.01	-1.01	0.923586	0.999997	No Change	No Change
ACOT1	2.35	-1.7782	-1.93022	-1.64274	-0.29	-1.22	0.225706	0.999998	No Change	-0.14	-1.1	0.597013	0.999997	No Change	No Change
ACOT11	5.132	-2.49425	-2.75205	-2.77475	0.02	1.01	0.982852	0.999998	No Change	0.28	1.21	0.237119	0.999997	No Change	No Change
ACOT12	2.024	-1.78673	-1.80003	-2.11742	0.32	1.25	0.170354	0.999998	No Change	0.33	1.26	0.507018	0.999997	No Change	No Change
CALHM2	3.155	-3.19041	-2.31267	-3.10808	0.8	1.74	4.54003e-05	0.0214014	42 Up	-0.08	-1.06	0.673442	0.999997	No Change	42 Up
ACOT13	4.389	1.62353	1.72809	1.83669	-0.11	-1.08	0.855057	0.999998	No Change	-0.21	-1.16	0.640154	0.999997	No Change	No Change
ACOT2	2.285	0.255987	0.241574	0.163634	0.08	1.06	0.7641	0.999998	No Change	0.09	1.06	0.920361	0.999997	No Change	No Change
ACOT4	1.629	-1.14245	-1.03696	-1.3578	0.32	1.25	0.483823	0.999998	No Change	0.22	1.16	0.693537	0.999997	No Change	No Change
ACOT6	1.002	-3.07921	-2.98643	-2.91309	-0.07	-1.05	0.644964	0.999998	No Change	-0.17	-1.13	0.457565	0.999997	No Change	No Change
ACOT7	2.449	4.43291	4.5702	4.23341	0.34	1.27	0.520324	0.999998	No Change	0.2	1.15	0.76559	0.999997	No Change	No Change
ACOT8	3.211	1.83179	1.6528	1.82367	-0.17	-1.13	0.768702	0.999998	No Change	0.01	1.01	0.987931	0.999997	No Change	No Change
ACOT9	1.987	4.02053	3.20493	3.46498	-0.26	-1.2	0.557741	0.999998	No Change	0.56	1.47	0.336872	0.999997	No Change	No Change
ACOX1	7.904	3.01758	2.85003	2.89133	-0.04	-1.03	0.774878	0.999998	No Change	0.13	1.09	0.870753	0.999997	No Change	No Change
ACOX2	2.294	1.73053	1.76873	2.28574	-0.52	-1.43	0.185384	0.999998	No Change	-0.56	-1.47	0.283541	0.999997	No Change	No Change
ACOX3	2.986	2.60032	2.56957	2.78172	-0.21	-1.16	0.514225	0.999998	No Change	-0.18	-1.13	0.645125	0.999997	No Change	No Change
ACOXL	3.301	-3.06392	-3.18742	-3.18842	0	1	0.99277	0.999998	No Change	0.12	1.09	0.323152	0.999997	No Change	No Change
ACP1	2.544	4.70321	4.78527	4.7171	0.07	1.05	0.999757	0.999998	No Change	-0.01	-1.01	0.905058	0.999997	No Change	No Change
ACP2	2.789	4.48	4.57131	4.63439	-0.06	-1.04	0.678743	0.999998	No Change	-0.15	-1.11	0.679432	0.999997	No Change	No Change
ACP5	2.133	-2.52945	-2.0153	-2.275	0.26	1.2	0.312847	0.999998	No Change	-0.25	-1.19	0.481516	0.999997	No Change	No Change
ACP6	4.107	1.1568	0.796989	1.32827	-0.53	-1.44	0.187315	0.999998	No Change	-0.17	-1.13	0.689494	0.999997	No Change	No Change
ACP7	2.948	-2.57921	-2.78002	-2.70593	-0.07	-1.05	0.722075	0.999998	No Change	0.13	1.09	0.656197	0.999997	No Change	No Change
ACPP	3.807	-1.4706	-1.5909	-1.03058	-0.56	-1.47	0.0117102	0.570485	No Change	-0.44	-1.36	0.13452	0.999997	No Change	No Change
ACR	1.747	-1.93704	-1.90095	-1.92527	0.02	1.01	0.802918	0.999998	No Change	-0.01	-1.01	0.852639	0.999997	No Change	No Change
ACRBP	2.052	-2.21798	-2.12642	-2.02359	-0.1	-1.07	0.869954	0.999998	No Change	-0.19	-1.14	0.537287	0.999997	No Change	No Change
CAPSL	1.092	1.47575	1.14217	2.41649	-1.27	-2.41	0.000601365	0.119351	42 Down	-0.94	-1.92	0.0232535	0.999997	40 Down	No Change
ACRC	3.165	-0.849031	-1.07818	-0.938815	-0.14	-1.1	0.981509	0.999998	No Change	0.09	1.06	0.994539	0.999997	No Change	No Change
ACRV1	1.171	-2.66967	-1.39351	-1.12025	-0.27	-1.21	0.415516	0.999998	No Change	-1.55	-2.93	0.000291014	0.0748398	40 Down	No Change
ACSBG1	2.966	-0.953896	-0.804871	-1.18855	0.38	1.3	0.0491195	0.999998	No Change	0.23	1.17	0.91008	0.999997	No Change	No Change
ACSBG2	2.759	-2.07921	-2.00392	-2.12646	0.12	1.09	0.22469	0.999998	No Change	0.05	1.04	0.943587	0.999997	No Change	No Change
ACSF2	2.4	1.49819	1.67629	1.49841	0.18	1.13	0.760967	0.999998	No Change	0	1	0.991101	0.999997	No Change	No Change
ACSF3	4.2	1.16627	1.07053	1.16863	-0.1	-1.07	0.613125	0.999998	No Change	0	1	0.904887	0.999997	No Change	No Change
ACSL1	4.514	3.99936	4.21361	4.53361	-0.32	-1.25	0.543906	0.999998	No Change	-0.53	-1.44	0.215864	0.999997	No Change	No Change
ACSL3	4.344	4.93509	4.87261	4.71929	0.15	1.11	0.963214	0.999998	No Change	0.22	1.16	0.725992	0.999997	No Change	No Change
ACSL4	5.318	5.12383	5.07299	4.91727	0.16	1.12	0.70291	0.999998	No Change	0.21	1.16	0.74785	0.999997	No Change	No Change
ACSL5	3.802	-2.69041	-2.99202	-3.19576	0.2	1.15	0.194899	0.999998	No Change	0.51	1.42	0.00605891	0.597812	40 Up	No Change
ACSL6	8.943	0.24841	0.348555	0.013729	0.33	1.26	0.289518	0.999998	No Change	0.23	1.17	0.694568	0.999997	No Change	No Change
ACSM1	2.206	-3.13267	-3.22179	-3.12694	-0.09	-1.06	0.220015	0.999998	No Change	-0.01	-1.01	0.917429	0.999997	No Change	No Change
ACSM3	2.387	-1.82193	-2.1704	-2.05157	-0.12	-1.09	0.517097	0.999998	No Change	0.23	1.17	0.583495	0.999997	No Change	No Change
ACSS1	5.416	-1.45525	-2.2477	-2.14992	-0.1	-1.07	0.340544	0.999998	No Change	0.69	1.61	0.105023	0.999997	No Change	No Change
ACSS2	3.173	3.08171	3.21277	3.11003	0.1	1.07	0.856782	0.999998	No Change	-0.03	-1.02	0.879736	0.999997	No Change	No Change
ACSS3	3.21	-0.763912	-1.12969	-0.936025	-0.19	-1.14	0.482975	0.999998	No Change	0.17	1.13	0.720455	0.999997	No Change	No Change
ACTA1	1.485	-1.90397	-1.55097	-1.88665	0.34	1.27	0.27707	0.999998	No Change	-0.02	-1.01	0.796415	0.999997	No Change	No Change
ACTA2	3.024	4.06877	3.53986	3.76466	-0.22	-1.16	0.214567	0.999998	No Change	0.3	1.23	0.867682	0.999997	No Change	No Change
ACTB	2.248	10.0713	10.2817	9.99135	0.29	1.22	0.700212	0.999998	No Change	0.08	1.06	0.892995	0.999997	No Change	No Change
CCDC114	4.318	-1.01017	-1.63531	-0.2171	-1.42	-2.68	0.000133355	0.0434808	42 Down	-0.79	-1.73	0.789316	0.999997	No Change	42 Down
ACTC1	3.686	-3.00116	-2.8974	-3.00077	0.1	1.07	0.557473	0.999998	No Change	0	1	0.939236	0.999997	No Change	No Change
ACTG1	2.099	10.3144	10.537	10.2423	0.29	1.22	0.632129	0.999998	No Change	0.07	1.05	0.889507	0.999997	No Change	No Change
ACTG1P17	1.649	-1.75811	-1.97179	-2.14445	0.17	1.13	0.506938	0.999998	No Change	0.39	1.31	0.280281	0.999997	No Change	No Change
ACTG1P20	2.651	2.14213	1.98986	2.87177	-0.88	-1.84	0.959629	0.999998	No Change	-0.73	-1.66	0.173546	0.999997	No Change	No Change
ACTG1P4	1.982	-3.02945	-3.07555	-3.12694	0.05	1.04	0.589341	0.999998	No Change	0.1	1.07	0.559766	0.999997	No Change	No Change
ACTG2	2.518	3.48219	2.80836	3.54044	-0.73	-1.66	0.0653755	0.999998	No Change	-0.06	-1.04	0.906889	0.999997	No Change	No Change
ACTL10	2.027	-3.00116	-3.07157	-2.81324	-0.26	-1.2	0.13347	0.999998	No Change	-0.19	-1.14	0.396036	0.999997	No Change	No Change
ACTL6A	1.892	3.47306	3.55455	3.56054	-0.01	-1.01	0.941826	0.999998	No Change	-0.09	-1.06	0.787894	0.999997	No Change	No Change
ACTL6B	1.534	2.9367	3.1964	2.81454	0.38	1.3	0.325435	0.999998	No Change	0.12	1.09	0.737633	0.999997	No Change	No Change
ACTL7B	1.406	-3.13267	-3.19041	-3.23425	0.04	1.03	0.698154	0.999998	No Change	0.1	1.07	0.725623	0.999997	No Change	No Change
ACTN1	7.282	3.94892	3.49115	3.83256	-0.34	-1.27	0.212129	0.999998	No Change	0.12	1.09	0.924784	0.999997	No Change	No Change
ACTN1-AS1	0.595	-2.24018	-3.20057	-2.55493	-0.65	-1.57	0.104063	0.999998	No Change	0.31	1.24	0.504794	0.999997	No Change	No Change
ACTN2	4.702	0.0945169	0.186634	-0.525442	0.71	1.64	0.0799146	0.999998	No Change	0.62	1.54	0.110186	0.999997	No Change	No Change
ACTN3	3.308	-3.13267	-3.28755	-3.18842	-0.1	-1.07	0.239467	0.999998	No Change	0.06	1.04	0.570426	0.999997	No Change	No Change
CCDC162P	0.849	0.424719	-0.51282	1.20052	-1.71	-3.27	0.0017636	0.220799	42 Down	-0.78	-1.72	0.784712	0.999997	No Change	42 Down
CCDC85A	4.401	-1.41517	-1.22203	0.036818	-1.26	-2.39	0.000865812	0.146378	42 Down	-1.45	-2.73	0.00600181	0.597812	40 Down	No Change
ACTN4	4.123	5.4688	5.41445	5.37489	0.04	1.03	0.786314	0.999998	No Change	0.09	1.06	0.923106	0.999997	No Change	No Change
ACTR10	3.098	4.42129	4.44982	4.4619	-0.01	-1.01	0.987468	0.999998	No Change	-0.04	-1.03	0.911703	0.999997	No Change	No Change
CD109	9.42	2.06344	1.39297	2.67923	-1.29	-2.45	0.000906088	0.149047	42 Down	-0.62	-1.54	0.757018	0.999997	No Change	42 Down
CD36	5.907	-0.851375	-1.61497	0.447245	-2.06	-4.17	2.06583e-09	6.28665e-06	42 Down	-1.3	-2.46	0.0470153	0.999997	40 Down	No Change
ACTR1A	2.862	5.71375	5.88551	5.75388	0.13	1.09	0.841192	0.999998	No Change	-0.04	-1.03	0.861368	0.999997	No Change	No Change
ACTR1B	2.247	3.96375	4.1107	4.09885	0.01	1.01	0.927497	0.999998	No Change	-0.14	-1.1	0.72197	0.999997	No Change	No Change
ACTR2	4.318	5.98576	6.01012	5.82245	0.19	1.14	0.88235	0.999998	No Change	0.16	1.12	0.80815	0.999997	No Change	No Change
ACTR3	5.868	4.67753	4.50052	4.50879	-0.01	-1.01	0.85207	0.999998	No Change	0.17	1.13	0.809466	0.999997	No Change	No Change
ACTR3B	2.205	2.0972	2.18739	2.13928	0.05	1.04	0.981623	0.999998	No Change	-0.04	-1.03	0.885841	0.999997	No Change	No Change
ACTR5	2.47	1.51593	1.51303	1.58016	-0.07	-1.05	0.780036	0.999998	No Change	-0.06	-1.04	0.818001	0.999997	No Change	No Change
ACTR6	3.524	2.00349	1.80701	1.89619	-0.09	-1.06	0.713486	0.999998	No Change	0.11	1.08	0.898795	0.999997	No Change	No Change
ACTR8	3.792	3.21834	3.21831	3.16906	0.05	1.04	0.948163	0.999998	No Change	0.05	1.04	0.980177	0.999997	No Change	No Change
ACTRT3	2.001	-0.866082	-0.657318	-0.763156	0.11	1.08	0.869173	0.999998	No Change	-0.1	-1.07	0.834816	0.999997	No Change	No Change
ACVR1	3.255	4.06243	4.07018	4.12596	-0.06	-1.04	0.724541	0.999998	No Change	-0.06	-1.04	0.837022	0.999997	No Change	No Change
ACVR1B	5.548	3.94681	4.05172	3.84025	0.21	1.16	0.717057	0.999998	No Change	0.11	1.08	0.902881	0.999997	No Change	No Change
ACVR1C	9.067	-2.18592	-2.43916	-2.21079	-0.23	-1.17	0.246777	0.999998	No Change	0.02	1.01	0.965513	0.999997	No Change	No Change
ACVR2A	5.422	2.75275	2.82078	2.76873	0.05	1.04	0.922422	0.999998	No Change	-0.02	-1.01	0.904622	0.999997	No Change	No Change
ACVR2B	11.445	2.26724	2.58403	2.4504	0.13	1.09	0.628414	0.999998	No Change	-0.18	-1.13	0.57013	0.999997	No Change	No Change
ACVR2B-AS1	2.515	-0.105031	-0.0227026	-0.190079	0.17	1.13	0.714168	0.999998	No Change	0.09	1.06	0.934874	0.999997	No Change	No Change
ACVRL1	4.479	-2.88996	-3.10044	-3.18842	0.09	1.06	0.730396	0.999998	No Change	0.3	1.23	0.0705896	0.999997	No Change	No Change
ACY1	2.269	-1.32419	-1.53802	-1.43055	-0.11	-1.08	0.602073	0.999998	No Change	0.11	1.08	0.809018	0.999997	No Change	No Change
ACYP1	0.682	2.95081	3.03521	3.05786	-0.02	-1.01	0.863827	0.999998	No Change	-0.11	-1.08	0.899968	0.999997	No Change	No Change
ACYP2	1.218	2.05516	1.80106	1.85482	-0.05	-1.04	0.819594	0.999998	No Change	0.2	1.15	0.753553	0.999997	No Change	No Change
ADA	1.52	2.75633	2.57089	3.16412	-0.59	-1.51	0.0725907	0.999998	No Change	-0.41	-1.33	0.334649	0.999997	No Change	No Change
ADAD2	2.293	-3.05889	-3.22179	-3.27609	0.05	1.04	0.693479	0.999998	No Change	0.22	1.16	0.312792	0.999997	No Change	No Change
ADAL	3.954	1.63104	1.50405	1.5357	-0.03	-1.02	0.944324	0.999998	No Change	0.1	1.07	0.885816	0.999997	No Change	No Change
ADAM10	5.05	4.49468	4.66866	4.59983	0.07	1.05	0.860945	0.999998	No Change	-0.11	-1.08	0.737037	0.999997	No Change	No Change
ADAM11	4.385	0.469425	0.388862	0.00106881	0.39	1.31	0.368212	0.999998	No Change	0.47	1.39	0.365611	0.999997	No Change	No Change
ADAM12	6.963	1.44158	0.858652	0.226505	0.63	1.55	0.155324	0.999998	No Change	1.22	2.33	0.0165635	0.999997	40 Up	No Change
ADAM15	5.093	2.68473	2.59218	2.65884	-0.07	-1.05	0.62743	0.999998	No Change	0.03	1.02	0.938895	0.999997	No Change	No Change
ADAM17	4.69	3.49249	3.56299	3.54912	0.01	1.01	0.947566	0.999998	No Change	-0.06	-1.04	0.830177	0.999997	No Change	No Change
ADAM19	7.075	2.09767	2.00829	1.91999	0.09	1.06	0.824136	0.999998	No Change	0.18	1.13	0.789634	0.999997	No Change	No Change
ADAM1A	2.839	1.18335	1.00803	1.23492	-0.23	-1.17	0.918375	0.999998	No Change	-0.05	-1.04	0.871795	0.999997	No Change	No Change
ADAM20	2.79	-2.38996	-2.54795	-2.58596	0.04	1.03	0.826309	0.999998	No Change	0.2	1.15	0.487985	0.999997	No Change	No Change
ADAM20P1	3.034	-2.01163	-2.20488	-1.95309	-0.25	-1.19	0.532994	0.999998	No Change	-0.06	-1.04	0.793103	0.999997	No Change	No Change
ADAM21	2.662	-2.93916	-2.74202	-2.77014	0.03	1.02	0.784354	0.999998	No Change	-0.17	-1.13	0.612944	0.999997	No Change	No Change
ADAM21P1	2.048	-3.19041	-3.16154	-3.23425	0.07	1.05	0.491835	0.999998	No Change	0.04	1.03	0.717935	0.999997	No Change	No Change
ADAM22	11.111	1.38423	1.42433	1.26903	0.16	1.12	0.501926	0.999998	No Change	0.12	1.09	0.913806	0.999997	No Change	No Change
ADAM23	6.245	3.26812	3.37173	3.17441	0.2	1.15	0.600566	0.999998	No Change	0.09	1.06	0.951383	0.999997	No Change	No Change
ADAM28	3.792	-2.9607	-3.09279	-2.76092	-0.33	-1.26	0.0571578	0.999998	No Change	-0.2	-1.15	0.275303	0.999997	No Change	No Change
ADAM29	3.433	-2.19645	-2.23793	-1.40663	-0.83	-1.78	0.0170137	0.682991	No Change	-0.79	-1.73	0.0367514	0.999997	40 Down	No Change
ADAM32	3.377	-1.54771	-2.08091	-2.0087	-0.07	-1.05	0.62415	0.999998	No Change	0.46	1.38	0.275558	0.999997	No Change	No Change
ADAM33	6.053	-1.27481	-0.985681	-0.864533	-0.12	-1.09	0.95122	0.999998	No Change	-0.41	-1.33	0.33606	0.999997	No Change	No Change
ADAM8	3.805	-0.137719	-0.332179	-0.355617	0.02	1.01	0.871919	0.999998	No Change	0.22	1.16	0.706378	0.999997	No Change	No Change
ADAM9	6.051	4.25464	4.06653	4.11642	-0.05	-1.04	0.924461	0.999998	No Change	0.14	1.1	0.783259	0.999997	No Change	No Change
ADAMTS1	4.642	3.55959	3.34774	3.75803	-0.41	-1.33	0.180276	0.999998	No Change	-0.2	-1.15	0.604119	0.999997	No Change	No Change
ADAMTS10	4.457	2.9659	3.09318	2.85229	0.24	1.18	0.583007	0.999998	No Change	0.11	1.08	0.841457	0.999997	No Change	No Change
ADAMTS12	5.136	3.66628	4.01426	3.5504	0.46	1.38	0.272845	0.999998	No Change	0.12	1.09	0.932133	0.999997	No Change	No Change
ADAMTS13	7.332	-0.0788927	-0.1106	0.030149	-0.14	-1.1	0.732235	0.999998	No Change	-0.11	-1.08	0.733297	0.999997	No Change	No Change
CDH4	7.402	1.82504	1.83552	2.91706	-1.08	-2.11	0.00147994	0.20815	42 Down	-1.09	-2.13	0.0103142	0.820512	40 Down	No Change
ADAMTS14	6.754	0.15517	-0.632779	-0.121115	-0.51	-1.42	0.213198	0.999998	No Change	0.28	1.21	0.498277	0.999997	No Change	No Change
ADAMTS15	5.668	4.66532	4.45373	4.68248	-0.23	-1.17	0.673314	0.999998	No Change	-0.02	-1.01	0.973371	0.999997	No Change	No Change
ADAMTS16	5.835	0.35279	0.392511	-0.599021	0.99	1.99	0.00527094	0.394435	No Change	0.95	1.93	0.197338	0.999997	No Change	No Change
ADAMTS17	6.604	-0.679042	-1.49016	-0.493973	-1	-2	0.00627362	0.422478	No Change	-0.19	-1.14	0.7493	0.999997	No Change	No Change
ADAMTS18	6.044	-0.911583	-1.35694	-1.4495	0.09	1.06	0.486363	0.999998	No Change	0.54	1.45	0.0173531	0.999997	40 Up	No Change
ADAMTS19	5.166	-0.140343	0.500284	-0.662301	1.16	2.23	0.00531579	0.394557	No Change	0.52	1.43	0.102654	0.999997	No Change	No Change
ADAMTS2	7.047	-0.524057	-0.857743	-1.67159	0.81	1.75	0.248275	0.999998	No Change	1.15	2.22	0.00299092	0.401794	40 Up	No Change
ADAMTS20	6.811	-2.35137	-2.35817	-2.4539	0.1	1.07	0.54074	0.999998	No Change	0.1	1.07	0.697824	0.999997	No Change	No Change
CFAP100	2.072	-0.375733	-1.61294	-0.506592	-1.11	-2.16	0.00170019	0.21709	42 Down	0.13	1.09	0.0187581	0.999997	No Change	42 Down
ADAMTS3	5.995	2.15905	2.22844	2.32368	-0.1	-1.07	0.709884	0.999998	No Change	-0.16	-1.12	0.661913	0.999997	No Change	No Change
ADAMTS4	4.769	-2.4477	-2.4477	-2.53355	0.09	1.06	0.853833	0.999998	No Change	0.09	1.06	0.802685	0.999997	No Change	No Change
ADAMTS5	9.655	0.547118	1.58103	0.876195	0.7	1.62	0.0450939	0.999998	No Change	-0.33	-1.26	0.987092	0.999997	No Change	No Change
ADAMTS6	7.793	0.336281	0.265979	0.512111	-0.25	-1.19	0.615088	0.999998	No Change	-0.18	-1.13	0.663188	0.999997	No Change	No Change
ADAMTS7	6.284	1.47485	2.40756	1.71097	0.7	1.62	0.224098	0.999998	No Change	-0.24	-1.18	0.553982	0.999997	No Change	No Change
ADAMTS8	4.167	-0.41414	-0.366572	-0.65703	0.29	1.22	0.604031	0.999998	No Change	0.24	1.18	0.760157	0.999997	No Change	No Change
ADAMTS9	8.648	3.24093	2.90008	2.85455	0.05	1.04	0.753311	0.999998	No Change	0.39	1.31	0.50522	0.999997	No Change	No Change
ADAMTS9-AS2	2.222	-1.82373	-2.61089	-2.56919	-0.04	-1.03	0.950058	0.999998	No Change	0.75	1.68	0.0391294	0.999997	40 Up	No Change
ADAMTSL1	10.901	2.82502	2.88655	2.9098	-0.02	-1.01	0.96136	0.999998	No Change	-0.08	-1.06	0.617758	0.999997	No Change	No Change
ADAMTSL2	5.771	-1.76308	-1.6581	-1.18518	-0.47	-1.39	0.00298823	0.298153	No Change	-0.58	-1.49	0.0201721	0.999997	40 Down	No Change
ADAMTSL3	8.614	-0.874519	-0.650194	-1.53956	0.89	1.85	0.440963	0.999998	No Change	0.67	1.59	0.0381825	0.999997	40 Up	No Change
ADAMTSL4	4.564	2.77975	2.21049	2.69232	-0.48	-1.39	0.114234	0.999998	No Change	0.09	1.06	0.937021	0.999997	No Change	No Change
ADAMTSL5	2.995	-2.51989	-3.00581	-2.64574	-0.36	-1.28	0.0922823	0.999998	No Change	0.13	1.09	0.6494	0.999997	No Change	No Change
ADAP1	2.962	2.57603	2.77074	2.44315	0.33	1.26	0.596727	0.999998	No Change	0.13	1.09	0.882285	0.999997	No Change	No Change
ADAP2	2.756	-1.4477	-1.02008	-1.43574	0.42	1.34	0.29388	0.999998	No Change	-0.01	-1.01	0.914533	0.999997	No Change	No Change
ADAR	7.077	5.45545	5.46093	5.4302	0.03	1.02	0.985274	0.999998	No Change	0.03	1.02	0.962109	0.999997	No Change	No Change
ADARB1	9.233	1.59174	1.83455	1.58654	0.25	1.19	0.595003	0.999998	No Change	0.01	1.01	0.965961	0.999997	No Change	No Change
ADARB2	8.823	-0.0659727	0.159819	-0.423091	0.58	1.49	0.142117	0.999998	No Change	0.36	1.28	0.648164	0.999997	No Change	No Change
ADAT1	3.592	2.18482	2.16957	2.06591	0.1	1.07	0.78547	0.999998	No Change	0.12	1.09	0.903299	0.999997	No Change	No Change
ADAT2	7.486	0.116944	-0.108938	0.0800763	-0.19	-1.14	0.730726	0.999998	No Change	0.04	1.03	0.93267	0.999997	No Change	No Change
ADAT3	1.624	0.225559	0.0599763	-0.0328357	0.09	1.06	0.932479	0.999998	No Change	0.26	1.2	0.650191	0.999997	No Change	No Change
ADCK1	3.584	0.898216	1.15231	1.20346	-0.05	-1.04	0.768778	0.999998	No Change	-0.31	-1.24	0.469623	0.999997	No Change	No Change
ADCK2	2.529	2.66572	2.78728	2.84725	-0.06	-1.04	0.725881	0.999998	No Change	-0.18	-1.13	0.622432	0.999997	No Change	No Change
ADCK3	6.664	1.00333	0.801161	0.741123	0.06	1.04	0.931387	0.999998	No Change	0.26	1.2	0.647327	0.999997	No Change	No Change
ADCK4	4.561	2.82426	2.68698	2.73855	-0.05	-1.04	0.723757	0.999998	No Change	0.09	1.06	0.963296	0.999997	No Change	No Change
ADCK5	1.992	0.99526	1.07848	1.23618	-0.16	-1.12	0.573502	0.999998	No Change	-0.24	-1.18	0.549256	0.999997	No Change	No Change
ADCY1	12.909	2.64578	2.81935	2.54144	0.28	1.21	0.362005	0.999998	No Change	0.1	1.07	0.889558	0.999997	No Change	No Change
ADCY10	5.833	-2.9477	-2.98643	-2.9341	-0.05	-1.04	0.596269	0.999998	No Change	-0.01	-1.01	0.865686	0.999997	No Change	No Change
ADCY10P1	7.275	-1.35091	-1.56814	-1.23197	-0.34	-1.27	0.740406	0.999998	No Change	-0.12	-1.09	0.594096	0.999997	No Change	No Change
ADCY2	6.867	3.49121	3.62832	3.85603	-0.23	-1.17	0.632561	0.999998	No Change	-0.36	-1.28	0.407863	0.999997	No Change	No Change
ADCY3	4.443	2.46189	2.51783	2.22369	0.29	1.22	0.61696	0.999998	No Change	0.24	1.18	0.68421	0.999997	No Change	No Change
ADCY4	4.104	-3.32193	-3.19041	-3.18842	0	1	0.586237	0.999998	No Change	-0.13	-1.09	0.103588	0.999997	No Change	No Change
ADCY5	7	1.61276	1.82335	1.58567	0.24	1.18	0.518703	0.999998	No Change	0.03	1.02	0.968444	0.999997	No Change	No Change
ADCY6	7.709	3.10018	3.14863	3.16623	-0.02	-1.01	0.939468	0.999998	No Change	-0.07	-1.05	0.819329	0.999997	No Change	No Change
ADCY7	6.224	1.25338	1.40766	1.36599	0.04	1.03	0.897294	0.999998	No Change	-0.11	-1.08	0.892858	0.999997	No Change	No Change
ADCY8	4.083	-0.542794	0.181632	-0.105681	0.29	1.22	0.438127	0.999998	No Change	-0.44	-1.36	0.229175	0.999997	No Change	No Change
ADCY9	7.716	2.31233	2.17305	2.29938	-0.13	-1.09	0.523868	0.999998	No Change	0.01	1.01	0.903787	0.999997	No Change	No Change
ADCYAP1	3.372	0.463303	1.18481	0.307653	0.88	1.84	0.00266882	0.280058	No Change	0.16	1.12	0.798443	0.999997	No Change	No Change
ADCYAP1R1	6.641	1.38474	1.42285	1.20216	0.22	1.16	0.740976	0.999998	No Change	0.18	1.13	0.760866	0.999997	No Change	No Change
ADD1	10.322	4.78708	4.84595	4.79217	0.05	1.04	0.943225	0.999998	No Change	-0.01	-1.01	0.911783	0.999997	No Change	No Change
ADD2	6.856	3.52175	3.60312	3.36329	0.24	1.18	0.581219	0.999998	No Change	0.16	1.12	0.787586	0.999997	No Change	No Change
ADD3	5.709	5.89684	5.67943	6.04846	-0.37	-1.29	0.307152	0.999998	No Change	-0.15	-1.11	0.762059	0.999997	No Change	No Change
ADD3-AS1	1.396	0.861757	0.635073	1.02828	-0.39	-1.31	0.363459	0.999998	No Change	-0.17	-1.13	0.836944	0.999997	No Change	No Change
ADGB	7.009	-1.87622	-2.47016	-1.71225	-0.76	-1.69	0.00320207	0.309347	No Change	-0.16	-1.12	0.711844	0.999997	No Change	No Change
ADGRA1	6.393	1.02325	1.23625	0.471464	0.76	1.69	0.0927456	0.999998	No Change	0.55	1.46	0.295151	0.999997	No Change	No Change
ADGRA2	6.182	3.74668	4.11135	3.59607	0.52	1.43	0.73585	0.999998	No Change	0.15	1.11	0.212695	0.999997	No Change	No Change
CFAP126	0.778	3.69435	3.30021	4.5551	-1.25	-2.38	0.00148018	0.20815	42 Down	-0.86	-1.82	0.663949	0.999997	No Change	42 Down
ADGRA3	8.066	3.23244	3.40146	3.37104	0.03	1.02	0.997783	0.999998	No Change	-0.14	-1.1	0.70506	0.999997	No Change	No Change
ADGRB1	5.498	1.36724	1.55938	0.968309	0.59	1.51	0.30051	0.999998	No Change	0.4	1.32	0.518489	0.999997	No Change	No Change
ADGRB2	6.284	2.72097	2.78634	2.40806	0.38	1.3	0.494946	0.999998	No Change	0.31	1.24	0.578507	0.999997	No Change	No Change
ADGRB3	5.828	2.01053	2.27136	2.04985	0.22	1.16	0.388414	0.999998	No Change	-0.04	-1.03	0.978566	0.999997	No Change	No Change
ADGRD1	6.014	-0.560147	-0.904215	-0.79744	-0.11	-1.08	0.239577	0.999998	No Change	0.24	1.18	0.871596	0.999997	No Change	No Change
ADGRD2	3.402	-1.4977	-2.04905	-1.50841	-0.54	-1.45	0.78662	0.999998	No Change	0.01	1.01	0.333409	0.999997	No Change	No Change
ADGRE4P	2.752	-3.07921	-3.25318	-3.27609	0.02	1.01	0.957621	0.999998	No Change	0.2	1.15	0.144433	0.999997	No Change	No Change
ADGRE5	3.472	-1.25811	-1.21857	-1.54638	0.33	1.26	0.516165	0.999998	No Change	0.29	1.22	0.654446	0.999997	No Change	No Change
ADGRF1	6.792	-3.25318	-3.28755	-3.23026	-0.06	-1.04	0.169723	0.999998	No Change	-0.02	-1.01	0.874694	0.999997	No Change	No Change
ADGRF2	5.444	-3.12166	-2.97229	-2.88206	-0.09	-1.06	0.619814	0.999998	No Change	-0.24	-1.18	0.189606	0.999997	No Change	No Change
ADGRF3	5.657	-2.94342	-2.91883	-2.83896	-0.08	-1.06	0.466986	0.999998	No Change	-0.1	-1.07	0.572139	0.999997	No Change	No Change
ADGRF4	3.379	-2.75318	-2.98857	-2.81441	-0.17	-1.13	0.34483	0.999998	No Change	0.06	1.04	0.713083	0.999997	No Change	No Change
ADGRF5	6.818	-2.28673	-2.64315	-2.70995	0.07	1.05	0.522701	0.999998	No Change	0.42	1.34	0.0386202	0.999997	40 Up	No Change
ADGRG1	4.667	4.48666	4.33646	4.83724	-0.5	-1.41	0.212726	0.999998	No Change	-0.35	-1.27	0.450886	0.999997	No Change	No Change
ADGRG2	4.824	-0.621659	0.0552811	0.0297966	0.03	1.02	0.575581	0.999998	No Change	-0.65	-1.57	0.135032	0.999997	No Change	No Change
ADGRG3	3.199	-3.12166	-2.94954	-3.14657	0.2	1.15	0.306709	0.999998	No Change	0.02	1.01	0.968311	0.999997	No Change	No Change
CFAP161	1.815	-0.292229	-1.0366	0.407231	-1.44	-2.71	9.40259e-05	0.0343364	42 Down	-0.7	-1.62	0.805219	0.999997	No Change	42 Down
ADGRG5	3.782	-2.28673	-2.31346	-2.47542	0.16	1.12	0.450182	0.999998	No Change	0.19	1.14	0.665012	0.999997	No Change	No Change
ADGRG6	7.26	-1.80764	-1.56514	-1.05977	-0.51	-1.42	0.169081	0.999998	No Change	-0.75	-1.68	0.0262467	0.999997	40 Down	No Change
ADGRL1	7.833	4.42848	4.54766	4.32246	0.23	1.17	0.825525	0.999998	No Change	0.11	1.08	0.880341	0.999997	No Change	No Change
ADGRL2	6.68	4.71147	4.91015	5.0347	-0.12	-1.09	0.890022	0.999998	No Change	-0.32	-1.25	0.418694	0.999997	No Change	No Change
ADGRL3	6.93	3.82838	3.64619	3.75435	-0.11	-1.08	0.902358	0.999998	No Change	0.07	1.05	0.761757	0.999997	No Change	No Change
ADGRL4	3.604	-2.89793	-3.28755	-3.14657	-0.14	-1.1	0.0356399	0.943783	No Change	0.25	1.19	0.107429	0.999997	No Change	No Change
ADGRV1	20.224	2.48	2.52054	2.81473	-0.29	-1.22	0.725721	0.999998	No Change	-0.33	-1.26	0.392879	0.999997	No Change	No Change
ADH1B	4.701	-2.80764	-3.10594	-3.14992	0.04	1.03	0.921741	0.999998	No Change	0.34	1.27	0.058615	0.999997	No Change	No Change
ADH1C	1.46	-2.89793	-2.98857	-3.23425	0.25	1.19	0.20738	0.999998	No Change	0.34	1.27	0.137966	0.999997	No Change	No Change
ADH5	3.701	4.86938	4.88923	4.72132	0.17	1.13	0.875837	0.999998	No Change	0.15	1.11	0.83532	0.999997	No Change	No Change
ADHFE1	2.23	0.765734	0.424606	1.00355	-0.58	-1.49	0.269982	0.999998	No Change	-0.24	-1.18	0.558556	0.999997	No Change	No Change
ADI1	4.611	2.55605	2.81641	2.69287	0.12	1.09	0.922539	0.999998	No Change	-0.14	-1.1	0.737027	0.999997	No Change	No Change
ADIPOQ	4.625	-2.78673	-2.94044	-2.99343	0.05	1.04	0.769659	0.999998	No Change	0.21	1.16	0.241857	0.999997	No Change	No Change
ADIPOQ-AS1	3.439	-2.89793	-3.07157	-3.12694	0.06	1.04	0.823886	0.999998	No Change	0.23	1.17	0.257845	0.999997	No Change	No Change
ADIPOR1	2.339	4.53449	4.60654	4.64358	-0.04	-1.03	0.829623	0.999998	No Change	-0.11	-1.08	0.75829	0.999997	No Change	No Change
ADIPOR2	3.979	4.15495	3.98274	4.20852	-0.23	-1.17	0.4675	0.999998	No Change	-0.05	-1.04	0.848254	0.999997	No Change	No Change
ADIRF	0.669	-1.94342	-2.41328	-2.6863	0.27	1.21	0.876858	0.999998	No Change	0.74	1.67	0.279375	0.999997	No Change	No Change
ADK	2.427	3.27193	3.28486	3.18825	0.1	1.07	0.916343	0.999998	No Change	0.08	1.06	0.942268	0.999997	No Change	No Change
ADM	1.445	1.0041	0.525416	0.53938	-0.01	-1.01	0.268409	0.999998	No Change	0.46	1.38	0.71994	0.999997	No Change	No Change
ADM2	4.271	-1.78673	-1.64146	-2.35425	0.71	1.64	0.0156203	0.66794	No Change	0.57	1.48	0.0881213	0.999997	No Change	No Change
ADM5	2.11	-1.19041	-1.40428	-1.42027	0.02	1.01	0.89472	0.999998	No Change	0.23	1.17	0.830594	0.999997	No Change	No Change
ADNP	4.708	5.12635	5.225	5.11589	0.11	1.08	0.789829	0.999998	No Change	0.01	1.01	0.940141	0.999997	No Change	No Change
ADNP2	5.383	3.26697	3.36423	3.25772	0.11	1.08	0.992378	0.999998	No Change	0.01	1.01	0.949054	0.999997	No Change	No Change
ADO	3.723	3.33776	3.37427	3.1481	0.23	1.17	0.816529	0.999998	No Change	0.19	1.14	0.793811	0.999997	No Change	No Change
ADORA1	3.266	0.0988069	0.589997	0.34354	0.25	1.19	0.659559	0.999998	No Change	-0.24	-1.18	0.477226	0.999997	No Change	No Change
ADORA2A	3.365	-2.63267	-2.51503	-2.24182	-0.27	-1.21	0.780057	0.999998	No Change	-0.39	-1.31	0.200865	0.999997	No Change	No Change
ADORA2A-AS1	3.75	-3.32193	-3.22179	-3.14657	-0.08	-1.06	0.374807	0.999998	No Change	-0.18	-1.13	0.0405175	0.999997	No Change	No Change
ADORA2B	1.883	-0.359522	-0.610124	-0.44975	-0.16	-1.12	0.488468	0.999998	No Change	0.09	1.06	0.969893	0.999997	No Change	No Change
ADPGK	3.011	3.47638	3.6595	3.57067	0.09	1.06	0.970359	0.999998	No Change	-0.09	-1.06	0.789608	0.999997	No Change	No Change
ADPGK-AS1	2.727	-3.06392	-2.95786	-2.90092	-0.06	-1.04	0.538278	0.999998	No Change	-0.16	-1.12	0.354175	0.999997	No Change	No Change
ADPRH	3.503	-1.57921	-1.41333	-1.32594	-0.09	-1.06	0.812781	0.999998	No Change	-0.25	-1.19	0.568727	0.999997	No Change	No Change
ADPRHL1	2.165	-0.786733	-0.589848	-0.592769	0	1	0.908322	0.999998	No Change	-0.19	-1.14	0.615381	0.999997	No Change	No Change
ADPRHL2	1.685	3.5349	3.49077	3.43203	0.06	1.04	0.941312	0.999998	No Change	0.1	1.07	0.936278	0.999997	No Change	No Change
ADPRM	1.624	1.40227	1.33376	1.24386	0.09	1.06	0.883108	0.999998	No Change	0.16	1.12	0.793465	0.999997	No Change	No Change
ADRA1A	3.728	0.891162	0.719312	0.702339	0.02	1.01	0.804787	0.999998	No Change	0.19	1.14	0.762263	0.999997	No Change	No Change
ADRA1D	2.664	1.03227	1.31404	0.237312	1.08	2.11	0.0300562	0.902625	No Change	0.79	1.73	0.0256335	0.999997	40 Up	No Change
ADRA2A	3.872	-0.847861	-0.504932	-0.887237	0.38	1.3	0.133816	0.999998	No Change	0.04	1.03	0.672626	0.999997	No Change	No Change
ADRA2B	3.265	-3.07921	-2.91517	-3.27609	0.36	1.28	0.00771414	0.458803	No Change	0.2	1.15	0.0710886	0.999997	No Change	No Change
ADRA2C	1.957	0.624267	0.813118	0.360137	0.45	1.37	0.482639	0.999998	No Change	0.26	1.2	0.543368	0.999997	No Change	No Change
ADRB1	2.861	-1.36608	-1.60935	-1.53784	-0.07	-1.05	0.893495	0.999998	No Change	0.17	1.13	0.811293	0.999997	No Change	No Change
ADRB2	2.041	0.140716	-0.00341301	0.380443	-0.38	-1.3	0.231258	0.999998	No Change	-0.24	-1.18	0.537165	0.999997	No Change	No Change
ADRB3	2.644	-2.88996	-2.83468	-2.94058	0.11	1.08	0.726873	0.999998	No Change	0.05	1.04	0.945964	0.999997	No Change	No Change
ADRBK1	3.423	3.60325	3.66377	3.45522	0.21	1.16	0.761392	0.999998	No Change	0.15	1.11	0.84394	0.999997	No Change	No Change
ADRBK2	9.356	2.20781	2.45603	2.33476	0.12	1.09	0.770419	0.999998	No Change	-0.13	-1.09	0.732262	0.999997	No Change	No Change
ADRM1	2.542	3.66878	3.79018	3.64531	0.14	1.1	0.942014	0.999998	No Change	0.02	1.01	0.954613	0.999997	No Change	No Change
ADSL	1.766	4.49229	4.63296	4.62727	0.01	1.01	0.940002	0.999998	No Change	-0.13	-1.09	0.709537	0.999997	No Change	No Change
ADSS	3.091	4.06066	4.12415	4.20791	-0.08	-1.06	0.714244	0.999998	No Change	-0.15	-1.11	0.693215	0.999997	No Change	No Change
ADSSL1	2.064	1.65691	1.7558	1.67525	0.08	1.06	0.895257	0.999998	No Change	-0.02	-1.01	0.941235	0.999997	No Change	No Change
ADTRP	2.896	-3.25318	-2.97908	-3.12694	0.15	1.11	0.73555	0.999998	No Change	-0.13	-1.09	0.241474	0.999997	No Change	No Change
AEBP1	4.408	4.32061	3.68	4.02926	-0.35	-1.27	0.254761	0.999998	No Change	0.29	1.22	0.587882	0.999997	No Change	No Change
AEBP2	5.798	2.19933	2.20107	2.10066	0.1	1.07	0.938273	0.999998	No Change	0.1	1.07	0.937235	0.999997	No Change	No Change
AEN	3.704	2.84447	3.16142	2.52761	0.63	1.55	0.232106	0.999998	No Change	0.32	1.25	0.374131	0.999997	No Change	No Change
AES	3.897	5.6015	5.8314	5.67665	0.15	1.11	0.922525	0.999998	No Change	-0.08	-1.06	0.811856	0.999997	No Change	No Change
AFAP1	7.752	4.28282	4.35667	4.38821	-0.03	-1.02	0.79799	0.999998	No Change	-0.11	-1.08	0.753598	0.999997	No Change	No Change
AFAP1-AS1	6.792	-2.69645	-2.74344	-2.8365	0.09	1.06	0.678632	0.999998	No Change	0.14	1.1	0.543643	0.999997	No Change	No Change
AFAP1L1	4.545	-1.74665	-1.77019	-1.86168	0.09	1.06	0.927852	0.999998	No Change	0.12	1.09	0.782604	0.999997	No Change	No Change
AFAP1L2	5.676	1.14109	0.980217	1.14587	-0.17	-1.13	0.290811	0.999998	No Change	0	1	0.818391	0.999997	No Change	No Change
CFAP45	2.058	1.43817	0.945571	2.16626	-1.22	-2.33	0.0021961	0.247862	42 Down	-0.73	-1.66	0.808586	0.999997	No Change	42 Down
AFF1	10.213	3.21808	2.79309	3.29901	-0.51	-1.42	0.198147	0.999998	No Change	-0.08	-1.06	0.843811	0.999997	No Change	No Change
AFF2	13.984	0.824463	0.785391	0.513765	0.27	1.21	0.405313	0.999998	No Change	0.31	1.24	0.600651	0.999997	No Change	No Change
AFF3	8.94	3.25683	3.48768	3.3261	0.16	1.12	0.678281	0.999998	No Change	-0.07	-1.05	0.796938	0.999997	No Change	No Change
AFF4	10.318	4.48826	4.4548	4.38349	0.07	1.05	0.897263	0.999998	No Change	0.1	1.07	0.917923	0.999997	No Change	No Change
AFG3L1P	6.753	0.997163	0.832099	1.06538	-0.23	-1.17	0.907993	0.999998	No Change	-0.07	-1.05	0.729928	0.999997	No Change	No Change
AFG3L2	3.192	4.08389	4.14744	4.12385	0.02	1.01	0.872587	0.999998	No Change	-0.04	-1.03	0.858849	0.999997	No Change	No Change
AFMID	3.422	-0.213313	-0.42828	-0.546512	0.12	1.09	0.964831	0.999998	No Change	0.33	1.26	0.439799	0.999997	No Change	No Change
AFTPH	4.113	3.10508	3.13794	3.05645	0.08	1.06	0.905782	0.999998	No Change	0.05	1.04	0.97862	0.999997	No Change	No Change
AGA	2.093	2.61424	2.64044	2.82916	-0.19	-1.14	0.522095	0.999998	No Change	-0.21	-1.16	0.601247	0.999997	No Change	No Change
AGAP1	11.348	3.26764	3.45514	3.31269	0.14	1.1	0.743265	0.999998	No Change	-0.05	-1.04	0.862551	0.999997	No Change	No Change
AGAP11	5.657	-3.19041	-2.9477	-3.06224	0.11	1.08	0.644897	0.999998	No Change	-0.13	-1.09	0.319561	0.999997	No Change	No Change
AGAP2	6.068	2.56592	2.92134	2.47037	0.45	1.37	0.198571	0.999998	No Change	0.1	1.07	0.888019	0.999997	No Change	No Change
AGAP2-AS1	1.529	-0.490968	-0.264596	-0.712968	0.45	1.37	0.506621	0.999998	No Change	0.22	1.16	0.75563	0.999997	No Change	No Change
AGAP3	7.425	2.64907	2.85194	2.45472	0.4	1.32	0.438087	0.999998	No Change	0.19	1.14	0.750651	0.999997	No Change	No Change
AGAP4	2.877	-1.831	-2.23558	-2.55767	0.32	1.25	0.869035	0.999998	No Change	0.73	1.66	0.0240885	0.999997	40 Up	No Change
AGAP5	3.929	-1.43704	-1.52086	-1.61006	0.09	1.06	0.886408	0.999998	No Change	0.17	1.13	0.732048	0.999997	No Change	No Change
AGAP6	2.764	0.893612	0.59822	0.824979	-0.23	-1.17	0.779893	0.999998	No Change	0.07	1.05	0.976317	0.999997	No Change	No Change
AGAP7P	2.424	-1.0744	-0.834757	-0.947235	0.11	1.08	0.574233	0.999998	No Change	-0.13	-1.09	0.743249	0.999997	No Change	No Change
AGBL1	4.429	-3.05889	-3.03468	-3.18442	0.15	1.11	0.106612	0.999998	No Change	0.13	1.09	0.495995	0.999997	No Change	No Change
AGBL2	3.861	-0.722288	-1.62022	-0.798643	-0.82	-1.77	0.0296714	0.902625	No Change	0.08	1.06	0.100576	0.999997	No Change	No Change
AGBL3	3.516	-1.79018	-1.78321	-1.6863	-0.1	-1.07	0.933117	0.999998	No Change	-0.1	-1.07	0.83704	0.999997	No Change	No Change
AGBL4	6.267	-2.94342	-2.89394	-2.91063	0.02	1.01	0.780301	0.999998	No Change	-0.03	-1.02	0.683642	0.999997	No Change	No Change
AGBL5	3.399	3.71845	3.72487	3.67858	0.05	1.04	0.972895	0.999998	No Change	0.04	1.03	0.99403	0.999997	No Change	No Change
AGER	2.445	1.0957	0.66011	0.888823	-0.23	-1.17	0.868026	0.999998	No Change	0.21	1.16	0.745726	0.999997	No Change	No Change
AGFG1	8.724	3.45245	3.3746	3.46175	-0.09	-1.06	0.738322	0.999998	No Change	-0.01	-1.01	0.914416	0.999997	No Change	No Change
AGFG2	5.431	0.9987	0.722093	0.978119	-0.26	-1.2	0.29458	0.999998	No Change	0.02	1.01	0.86565	0.999997	No Change	No Change
AGGF1	4.804	2.93627	2.88013	2.84861	0.03	1.02	0.882939	0.999998	No Change	0.09	1.06	0.943609	0.999997	No Change	No Change
AGK	3.794	2.71896	2.87412	2.88938	-0.02	-1.01	0.913703	0.999998	No Change	-0.17	-1.13	0.672145	0.999997	No Change	No Change
CFAP47	1.945	-0.551419	-1.87606	-0.441509	-1.43	-2.69	0.000338704	0.0805177	42 Down	-0.11	-1.08	0.268513	0.999997	No Change	42 Down
AGL	8.181	2.85001	2.7952	2.86757	-0.07	-1.05	0.911199	0.999998	No Change	-0.02	-1.01	0.92091	0.999997	No Change	No Change
AGMAT	3.147	-2.07921	-1.96682	-2.3181	0.35	1.27	0.524948	0.999998	No Change	0.24	1.18	0.716582	0.999997	No Change	No Change
AGMO	2.462	-2.60012	-2.35249	-2.56141	0.21	1.16	0.651453	0.999998	No Change	-0.04	-1.03	0.750606	0.999997	No Change	No Change
AGO1	7.677	3.23296	3.21337	3.3392	-0.13	-1.09	0.753626	0.999998	No Change	-0.11	-1.08	0.744881	0.999997	No Change	No Change
AGO2	3.481	2.65907	2.8515	2.51692	0.33	1.26	0.515226	0.999998	No Change	0.14	1.1	0.843415	0.999997	No Change	No Change
AGO3	4.494	2.07291	1.87903	2.25459	-0.38	-1.3	0.399897	0.999998	No Change	-0.18	-1.13	0.639113	0.999997	No Change	No Change
AGO4	7.042	2.68665	2.68953	2.68467	0	1	0.765142	0.999998	No Change	0	1	0.906692	0.999997	No Change	No Change
AGPAT1	3.192	5.40693	5.49652	5.39719	0.1	1.07	0.896809	0.999998	No Change	0.01	1.01	0.939642	0.999997	No Change	No Change
AGPAT2	1.542	2.25771	2.48087	2.31263	0.17	1.13	0.945454	0.999998	No Change	-0.05	-1.04	0.819593	0.999997	No Change	No Change
AGPAT3	7.62	3.69678	3.62244	3.68191	-0.06	-1.04	0.737418	0.999998	No Change	0.01	1.01	0.9485	0.999997	No Change	No Change
AGPAT4	8.656	3.14171	3.19149	3.25292	-0.06	-1.04	0.992931	0.999998	No Change	-0.11	-1.08	0.826795	0.999997	No Change	No Change
AGPAT4-IT1	1.85	0.168884	-0.195447	0.119675	-0.32	-1.25	0.921982	0.999998	No Change	0.05	1.04	0.933914	0.999997	No Change	No Change
AGPAT5	5.511	3.02752	2.92607	3.0625	-0.14	-1.1	0.660645	0.999998	No Change	-0.03	-1.02	0.897099	0.999997	No Change	No Change
AGPS	7.72	3.32993	3.22286	3.3079	-0.09	-1.06	0.837824	0.999998	No Change	0.02	1.01	0.995368	0.999997	No Change	No Change
AGR2	1.665	-2.93916	-2.47443	-2.51812	0.04	1.03	0.80993	0.999998	No Change	-0.42	-1.34	0.18989	0.999997	No Change	No Change
CFAP70	7.392	1.38675	0.739308	2.26881	-1.53	-2.89	0.0020832	0.243957	42 Down	-0.88	-1.84	0.751676	0.999997	No Change	42 Down
AGRN	7.29	4.87914	5.03753	4.60853	0.43	1.35	0.494006	0.999998	No Change	0.27	1.21	0.523117	0.999997	No Change	No Change
CLDN6	1.368	0.111773	0.27068	-1.08685	1.36	2.57	0.00210812	0.243957	42 Up	1.2	2.3	0.0163034	0.999997	40 Up	No Change
AGT	2.576	5.24728	5.13182	6.05593	-0.92	-1.89	0.00496962	0.381644	No Change	-0.81	-1.75	0.0479102	0.999997	40 Down	No Change
AGTPBP1	4.913	3.86705	3.91476	3.82259	0.09	1.06	0.63245	0.999998	No Change	0.04	1.03	0.988318	0.999997	No Change	No Change
AGTR1	2.566	-2.52945	-2.7227	-2.59777	-0.12	-1.09	0.445392	0.999998	No Change	0.07	1.05	0.903054	0.999997	No Change	No Change
AGTRAP	1.274	3.38109	3.17165	3.53342	-0.36	-1.28	0.224516	0.999998	No Change	-0.15	-1.11	0.654608	0.999997	No Change	No Change
AGXT	2.75	-2.9607	-3.12166	-3.23425	0.11	1.08	0.411597	0.999998	No Change	0.27	1.21	0.0897765	0.999997	No Change	No Change
AHCTF1	8.806	1.73864	1.75151	1.58521	0.17	1.13	0.925991	0.999998	No Change	0.15	1.11	0.805209	0.999997	No Change	No Change
AHCTF1P1	8.835	-1.2932	-1.28479	-0.594251	-0.69	-1.61	0.398388	0.999998	No Change	-0.7	-1.62	0.226026	0.999997	No Change	No Change
AHCY	3.315	4.82047	4.94158	4.7354	0.21	1.16	0.861462	0.999998	No Change	0.09	1.06	0.889232	0.999997	No Change	No Change
AHCYL1	4.948	4.80348	4.72079	4.77931	-0.06	-1.04	0.833912	0.999998	No Change	0.02	1.01	0.953118	0.999997	No Change	No Change
AHCYL2	5.759	3.62206	3.55559	3.55767	0	1	0.975043	0.999998	No Change	0.06	1.04	0.921123	0.999997	No Change	No Change
AHDC1	6.611	3.21849	3.21925	3.09936	0.12	1.09	0.991038	0.999998	No Change	0.12	1.09	0.882473	0.999997	No Change	No Change
AHI1	6.413	3.51932	3.25767	3.40122	-0.14	-1.1	0.946348	0.999998	No Change	0.12	1.09	0.892505	0.999997	No Change	No Change
AHNAK	19.258	3.41973	3.57712	3.69595	-0.12	-1.09	0.887199	0.999998	No Change	-0.28	-1.21	0.407137	0.999997	No Change	No Change
AHNAK2	18.337	1.45962	1.74703	1.80301	-0.06	-1.04	0.935057	0.999998	No Change	-0.34	-1.27	0.472191	0.999997	No Change	No Change
AHR	6.236	0.811559	0.810536	0.846369	-0.04	-1.03	0.473022	0.999998	No Change	-0.03	-1.02	0.912576	0.999997	No Change	No Change
AHRR	6.862	-0.00870853	0.304562	0.132389	0.17	1.13	0.747358	0.999998	No Change	-0.14	-1.1	0.648643	0.999997	No Change	No Change
AHSA1	1.527	5.70401	5.65248	5.81619	-0.16	-1.12	0.555456	0.999998	No Change	-0.11	-1.08	0.755891	0.999997	No Change	No Change
AHSA2	3.027	3.99819	3.40561	4.29558	-0.89	-1.85	0.191344	0.999998	No Change	-0.3	-1.23	0.56046	0.999997	No Change	No Change
AHSG	1.917	-3.19041	-2.99668	-2.9193	-0.08	-1.06	0.628474	0.999998	No Change	-0.27	-1.21	0.137838	0.999997	No Change	No Change
AICDA	2.789	-3.01046	-3.11803	-3.12694	0.01	1.01	0.508514	0.999998	No Change	0.12	1.09	0.802368	0.999997	No Change	No Change
AIDA	4.48	2.20836	2.29483	1.75746	0.54	1.45	0.92108	0.999998	No Change	0.45	1.37	0.402172	0.999997	No Change	No Change
AIF1	1.549	-3.02945	-3.05889	-3.03926	-0.02	-1.01	0.645305	0.999998	No Change	0.01	1.01	0.874694	0.999997	No Change	No Change
AIF1L	3.715	0.232648	0.778175	-0.0646549	0.84	1.79	0.0306131	0.907365	No Change	0.3	1.23	0.686897	0.999997	No Change	No Change
AIFM1	3.236	3.37732	3.38673	3.59748	-0.21	-1.16	0.435126	0.999998	No Change	-0.22	-1.16	0.772989	0.999997	No Change	No Change
AIFM2	4.637	-0.105031	-0.122476	0.0288011	-0.15	-1.11	0.582962	0.999998	No Change	-0.13	-1.09	0.712461	0.999997	No Change	No Change
AIFM3	2.506	-2.29711	-2.41244	-2.40492	-0.01	-1.01	0.795547	0.999998	No Change	0.11	1.08	0.771689	0.999997	No Change	No Change
AIG1	4.631	2.47795	2.54563	2.56144	-0.02	-1.01	0.950684	0.999998	No Change	-0.08	-1.06	0.830608	0.999997	No Change	No Change
AIM1	8.118	-1.57025	-1.83778	-1.87769	0.04	1.03	0.802797	0.999998	No Change	0.31	1.24	0.204134	0.999997	No Change	No Change
AIM1L	5.365	-3.06392	-2.97694	-3.03527	0.06	1.04	0.758916	0.999998	No Change	-0.03	-1.02	0.658912	0.999997	No Change	No Change
AIM2	1.478	-1.3594	-1.05287	-1.49431	0.44	1.36	0.155601	0.999998	No Change	0.13	1.09	0.775846	0.999997	No Change	No Change
AIMP1	3.251	3.12338	3.06205	3.14029	-0.08	-1.06	0.771083	0.999998	No Change	-0.02	-1.01	0.897576	0.999997	No Change	No Change
AIMP2	1.215	3.51332	3.45301	3.50745	-0.05	-1.04	0.668977	0.999998	No Change	0.01	1.01	0.934582	0.999997	No Change	No Change
AIP	1.227	3.89992	4.09477	3.82314	0.27	1.21	0.699916	0.999998	No Change	0.08	1.06	0.93178	0.999997	No Change	No Change
CLIC5	8.266	1.37813	-0.53493	1.33533	-1.87	-3.66	3.76035e-07	0.000457735	42 Down	0.04	1.03	0.0497835	0.999997	No Change	42 Down
AIPL1	3.808	-2.60545	-2.80228	-2.96513	0.16	1.12	0.983144	0.999998	No Change	0.36	1.28	0.168249	0.999997	No Change	No Change
AIRE	3.115	-3.25318	-3.22179	-3.23425	0.01	1.01	0.970933	0.999998	No Change	-0.02	-1.01	0.921137	0.999997	No Change	No Change
AJAP1	3.31	0.324463	0.330544	-0.735117	1.07	2.1	0.0403071	0.990534	No Change	1.06	2.08	0.0216075	0.999997	40 Up	No Change
AJUBA	4.735	2.83994	2.96836	2.90645	0.06	1.04	0.97585	0.999998	No Change	-0.07	-1.05	0.808834	0.999997	No Change	No Change
AK1	2.259	4.03483	3.92667	4.18427	-0.26	-1.2	0.355071	0.999998	No Change	-0.15	-1.11	0.694033	0.999997	No Change	No Change
AK2	5.763	3.21387	3.16862	3.08242	0.09	1.06	0.951461	0.999998	No Change	0.13	1.09	0.849893	0.999997	No Change	No Change
AK3	4.613	3.97606	3.96505	3.80071	0.16	1.12	0.975255	0.999998	No Change	0.18	1.13	0.746741	0.999997	No Change	No Change
AK4	7.312	2.3848	2.01401	1.89866	0.12	1.09	0.893899	0.999998	No Change	0.49	1.4	0.365221	0.999997	No Change	No Change
AK5	5.585	1.74915	1.79257	1.65524	0.14	1.1	0.477155	0.999998	No Change	0.09	1.06	0.597942	0.999997	No Change	No Change
AK7	4.31	0.453907	0.176171	0.967212	-0.79	-1.73	0.025352	0.844711	No Change	-0.51	-1.42	0.998078	0.999997	No Change	No Change
AK8	2.575	-0.471292	-0.450585	-0.155632	-0.29	-1.22	0.334989	0.999998	No Change	-0.32	-1.25	0.689842	0.999997	No Change	No Change
AK9	8.792	0.0895644	0.0942266	0.28787	-0.19	-1.14	0.753106	0.999998	No Change	-0.2	-1.15	0.77842	0.999997	No Change	No Change
AKAP1	4.765	2.46799	2.586	2.55336	0.03	1.02	0.977696	0.999998	No Change	-0.09	-1.06	0.788137	0.999997	No Change	No Change
AKAP10	3.933	2.84302	2.86645	2.85333	0.01	1.01	0.989979	0.999998	No Change	-0.01	-1.01	0.927244	0.999997	No Change	No Change
AKAP11	9.907	3.96407	3.98882	3.97019	0.02	1.01	0.853355	0.999998	No Change	-0.01	-1.01	0.929817	0.999997	No Change	No Change
AKAP12	8.893	7.11708	7.22351	6.8915	0.33	1.26	0.494632	0.999998	No Change	0.23	1.17	0.750214	0.999997	No Change	No Change
AKAP13	16.994	2.79918	2.76483	2.87847	-0.11	-1.08	0.882744	0.999998	No Change	-0.08	-1.06	0.820522	0.999997	No Change	No Change
AKAP2	7.311	-3.32193	-3.12166	-3.18842	0.07	1.05	0.393202	0.999998	No Change	-0.13	-1.09	0.361549	0.999997	No Change	No Change
AKAP3	3.31	0.183686	0.503415	0.0342776	0.47	1.39	0.0548577	0.999998	No Change	0.15	1.11	0.976849	0.999997	No Change	No Change
AKAP5	6.485	0.713454	0.729175	0.060236	0.67	1.59	0.122697	0.999998	No Change	0.65	1.57	0.197247	0.999997	No Change	No Change
AKAP6	12.386	3.0192	3.19878	2.93797	0.26	1.2	0.376451	0.999998	No Change	0.08	1.06	0.911378	0.999997	No Change	No Change
AKAP7	3.451	1.72814	1.68232	1.91358	-0.23	-1.17	0.365387	0.999998	No Change	-0.19	-1.14	0.584534	0.999997	No Change	No Change
AKAP8	3.942	2.39074	2.41688	2.3278	0.09	1.06	0.924686	0.999998	No Change	0.06	1.04	0.971543	0.999997	No Change	No Change
AKAP8L	2.982	4.742	4.66645	4.77435	-0.11	-1.08	0.733326	0.999998	No Change	-0.03	-1.02	0.871625	0.999997	No Change	No Change
AKAP9	16.203	3.37004	3.2103	3.41157	-0.2	-1.15	0.930474	0.999998	No Change	-0.04	-1.03	0.882223	0.999997	No Change	No Change
AKIP1	2.275	2.19306	2.35798	2.26476	0.09	1.06	0.993619	0.999998	No Change	-0.07	-1.05	0.792952	0.999997	No Change	No Change
AKIRIN1	2.721	5.26657	5.31682	5.20251	0.11	1.08	0.933279	0.999998	No Change	0.06	1.04	0.981797	0.999997	No Change	No Change
AKIRIN2	1.927	4.96728	4.99149	4.96629	0.03	1.02	0.95093	0.999998	No Change	0	1	0.932855	0.999997	No Change	No Change
AKNA	8.755	1.54614	1.52847	1.78047	-0.25	-1.19	0.29358	0.999998	No Change	-0.23	-1.17	0.45652	0.999997	No Change	No Change
AKNAD1	3.9	-3.12166	-3.12717	-3.27609	0.15	1.11	0.0835263	0.999998	No Change	0.15	1.11	0.144529	0.999997	No Change	No Change
AKR1A1	2.003	4.2782	4.3944	4.25199	0.14	1.1	0.894536	0.999998	No Change	0.03	1.02	0.980498	0.999997	No Change	No Change
AKR1B1	1.388	5.2998	5.45773	5.54025	-0.08	-1.06	0.769306	0.999998	No Change	-0.24	-1.18	0.567281	0.999997	No Change	No Change
AKR1B10	1.586	-2.14668	-2.10705	-2.41795	0.31	1.24	0.616535	0.999998	No Change	0.27	1.21	0.51567	0.999997	No Change	No Change
AKR1C1	2.823	0.282018	0.71619	0.532885	0.18	1.13	0.721322	0.999998	No Change	-0.25	-1.19	0.496403	0.999997	No Change	No Change
AKR1C2	4.143	0.333424	0.859561	0.511351	0.35	1.27	0.482727	0.999998	No Change	-0.18	-1.13	0.587096	0.999997	No Change	No Change
AKR1C3	2.599	-2.75318	-2.76357	-2.6334	-0.13	-1.09	0.442129	0.999998	No Change	-0.12	-1.09	0.805597	0.999997	No Change	No Change
AKR1C4	1.183	-3.13267	-3.06691	-2.96973	-0.1	-1.07	0.450015	0.999998	No Change	-0.16	-1.12	0.449436	0.999997	No Change	No Change
AKR1C6P	1.425	-3.02945	-3.08665	-3.16012	0.07	1.05	0.943803	0.999998	No Change	0.13	1.09	0.607101	0.999997	No Change	No Change
AKR1D1	3.323	-2.98289	-3.00979	-3.0959	0.09	1.06	0.967548	0.999998	No Change	0.11	1.08	0.644277	0.999997	No Change	No Change
AKR1E2	2.12	-2.14668	-1.82681	-1.6216	-0.21	-1.16	0.54032	0.999998	No Change	-0.53	-1.44	0.837773	0.999997	No Change	No Change
AKR7A2	3.031	3.23868	3.13709	3.21241	-0.08	-1.06	0.519083	0.999998	No Change	0.03	1.02	0.866472	0.999997	No Change	No Change
AKR7A2P1	1.323	-1.67554	-1.64419	-1.08577	-0.56	-1.47	0.83445	0.999998	No Change	-0.59	-1.51	0.357966	0.999997	No Change	No Change
AKR7A3	1.234	-1.31297	-1.23749	-1.21546	-0.02	-1.01	0.743255	0.999998	No Change	-0.1	-1.07	0.561052	0.999997	No Change	No Change
AKR7L	2.307	-1.39793	-1.15882	-1.28865	0.13	1.09	0.509036	0.999998	No Change	-0.11	-1.08	0.722249	0.999997	No Change	No Change
AKT1	4.693	4.77227	4.86453	4.84086	0.02	1.01	0.854674	0.999998	No Change	-0.07	-1.05	0.798041	0.999997	No Change	No Change
AKT1S1	3.003	3.35493	3.48176	3.21482	0.27	1.21	0.808346	0.999998	No Change	0.14	1.1	0.832509	0.999997	No Change	No Change
AKT2	7.126	3.35064	3.32898	3.35851	-0.03	-1.02	0.854128	0.999998	No Change	-0.01	-1.01	0.9119	0.999997	No Change	No Change
AKT3	7.326	3.64457	3.66306	3.61605	0.05	1.04	0.846462	0.999998	No Change	0.03	1.02	0.985948	0.999997	No Change	No Change
AKTIP	2.508	2.79486	2.83674	2.71793	0.12	1.09	0.884738	0.999998	No Change	0.08	1.06	0.971072	0.999997	No Change	No Change
ALAD	3.523	2.88757	2.82138	2.85055	-0.03	-1.02	0.886932	0.999998	No Change	0.04	1.03	0.992289	0.999997	No Change	No Change
ALAS1	2.44	3.99503	4.08449	3.88257	0.2	1.15	0.80456	0.999998	No Change	0.11	1.08	0.900649	0.999997	No Change	No Change
COL11A1	7.391	1.18346	0.743374	1.69557	-0.95	-1.93	0.00064949	0.123675	42 Down	-0.51	-1.42	0.0835021	0.999997	No Change	42 Down
ALB	2.253	-2.26641	-2.00236	-2.01809	0.02	1.01	0.885437	0.999998	No Change	-0.25	-1.19	0.30428	0.999997	No Change	No Change
ALCAM	7.178	5.58212	5.54104	5.90127	-0.36	-1.28	0.285472	0.999998	No Change	-0.32	-1.25	0.463331	0.999997	No Change	No Change
ALDH16A1	3.089	2.00393	2.16463	1.97737	0.19	1.14	0.982383	0.999998	No Change	0.03	1.02	0.891102	0.999997	No Change	No Change
ALDH18A1	3.445	4.67033	4.61939	4.69761	-0.08	-1.06	0.740171	0.999998	No Change	-0.03	-1.02	0.881506	0.999997	No Change	No Change
ALDH1A1	2.431	3.61784	4.76535	3.29659	1.47	2.77	0.361794	0.999998	No Change	0.32	1.25	0.00656021	0.614271	40 Up	No Change
ALDH1A3	3.482	-0.330774	-1.54558	-1.55104	0.01	1.01	0.233239	0.999998	No Change	1.22	2.33	0.0131913	0.940856	40 Up	No Change
ALDH1B1	3.068	2.56612	2.61298	2.58018	0.03	1.02	0.863241	0.999998	No Change	-0.01	-1.01	0.881274	0.999997	No Change	No Change
ALDH1L1	11.377	-2.38996	-2.77259	-2.95158	0.18	1.13	0.26242	0.999998	No Change	0.56	1.47	0.00554845	0.585602	40 Up	No Change
ALDH1L2	8.165	0.12031	0.329925	0.118369	0.21	1.16	0.516499	0.999998	No Change	0	1	0.928639	0.999997	No Change	No Change
ALDH2	2.047	4.49733	4.49889	4.40271	0.1	1.07	0.932384	0.999998	No Change	0.09	1.06	0.923082	0.999997	No Change	No Change
ALDH3A1	4.045	-3.25318	-3.25318	-3.27609	0.02	1.01	0.806302	0.999998	No Change	0.02	1.01	0.70479	0.999997	No Change	No Change
ALDH3A2	4.143	3.63632	3.68981	3.68157	0.01	1.01	0.965301	0.999998	No Change	-0.05	-1.04	0.863326	0.999997	No Change	No Change
ALDH3B1	5.987	-0.580988	-0.7326	-0.381494	-0.35	-1.27	0.295352	0.999998	No Change	-0.2	-1.15	0.924608	0.999997	No Change	No Change
ALDH4A1	3.565	3.26166	2.69875	3.33874	-0.64	-1.56	0.0163488	0.676899	No Change	-0.08	-1.06	0.275545	0.999997	No Change	No Change
ALDH5A1	5.159	3.58009	3.54832	3.57579	-0.03	-1.02	0.985266	0.999998	No Change	0	1	0.959406	0.999997	No Change	No Change
ALDH6A1	2.331	2.7301	2.70031	2.91401	-0.21	-1.16	0.62186	0.999998	No Change	-0.18	-1.13	0.622576	0.999997	No Change	No Change
ALDH7A1	5.277	3.70082	3.50577	3.37715	0.13	1.09	0.994492	0.999998	No Change	0.32	1.25	0.529013	0.999997	No Change	No Change
ALDH8A1	2.591	-1.59748	-1.47712	-1.52449	0.05	1.04	0.497949	0.999998	No Change	-0.07	-1.05	0.701459	0.999997	No Change	No Change
ALDH9A1	2.772	5.07324	4.95102	5.19319	-0.24	-1.18	0.483723	0.999998	No Change	-0.12	-1.09	0.754922	0.999997	No Change	No Change
ALDOA	3.454	6.09179	6.15547	5.93987	0.22	1.16	0.895944	0.999998	No Change	0.15	1.11	0.845846	0.999997	No Change	No Change
ALDOB	2.417	-3.13267	-3.19292	-3.23026	0.04	1.03	0.88254	0.999998	No Change	0.1	1.07	0.623553	0.999997	No Change	No Change
ALDOC	1.642	1.54648	2.00863	1.96926	0.04	1.03	0.870179	0.999998	No Change	-0.42	-1.34	0.364916	0.999997	No Change	No Change
ALG1	5.308	1.11469	1.09009	0.971311	0.12	1.09	0.830527	0.999998	No Change	0.14	1.1	0.828869	0.999997	No Change	No Change
ALG10	3.124	0.565762	0.390524	0.477204	-0.09	-1.06	0.649215	0.999998	No Change	0.09	1.06	0.881328	0.999997	No Change	No Change
ALG10B	10.071	0.984727	0.96426	0.758234	0.21	1.16	0.930068	0.999998	No Change	0.23	1.17	0.602333	0.999997	No Change	No Change
ALG11	2.005	-0.333288	-0.39318	-0.214964	-0.18	-1.13	0.869552	0.999998	No Change	-0.12	-1.09	0.663909	0.999997	No Change	No Change
ALG12	2.363	2.95918	3.05484	3.07499	-0.02	-1.01	0.651751	0.999998	No Change	-0.12	-1.09	0.703736	0.999997	No Change	No Change
ALG13	6.975	3.09479	3.00695	3.08552	-0.08	-1.06	0.947388	0.999998	No Change	0.01	1.01	0.983873	0.999997	No Change	No Change
ALG14	1.053	2.50632	2.53167	2.42937	0.1	1.07	0.935504	0.999998	No Change	0.08	1.06	0.958014	0.999997	No Change	No Change
ALG1L	0.914	-0.929676	-0.919957	-0.90849	-0.01	-1.01	0.448897	0.999998	No Change	-0.02	-1.01	0.984445	0.999997	No Change	No Change
ALG1L2	0.983	-2.69041	-2.87843	-2.92138	0.04	1.03	0.557279	0.999998	No Change	0.23	1.17	0.649152	0.999997	No Change	No Change
ALG1L9P	3.864	-1.55702	-1.49633	-1.53543	0.04	1.03	0.579181	0.999998	No Change	-0.02	-1.01	0.752937	0.999997	No Change	No Change
ALG2	2.986	3.38588	3.28901	3.35056	-0.06	-1.04	0.66385	0.999998	No Change	0.04	1.03	0.952084	0.999997	No Change	No Change
ALG3	2.243	2.45355	2.54106	2.5292	0.01	1.01	0.757546	0.999998	No Change	-0.08	-1.06	0.821204	0.999997	No Change	No Change
ALG5	1.338	3.67457	3.73982	3.64008	0.1	1.07	0.820448	0.999998	No Change	0.03	1.02	0.969999	0.999997	No Change	No Change
ALG6	3.356	1.98691	1.94993	1.93736	0.01	1.01	0.988632	0.999998	No Change	0.05	1.04	0.983443	0.999997	No Change	No Change
ALG8	1.823	3.30192	3.46871	3.52431	-0.06	-1.04	0.89525	0.999998	No Change	-0.22	-1.16	0.574148	0.999997	No Change	No Change
ALG9	7.791	2.37711	2.47407	2.50285	-0.03	-1.02	0.993528	0.999998	No Change	-0.13	-1.09	0.701973	0.999997	No Change	No Change
ALK	6.355	1.04263	1.17428	0.90521	0.27	1.21	0.636745	0.999998	No Change	0.14	1.1	0.842737	0.999997	No Change	No Change
ALKBH1	2.579	1.51852	1.82965	1.60454	0.23	1.17	0.817782	0.999998	No Change	-0.09	-1.06	0.804267	0.999997	No Change	No Change
ALKBH2	1.193	2.75183	2.79064	2.75351	0.04	1.03	0.884032	0.999998	No Change	0	1	0.930297	0.999997	No Change	No Change
ALKBH3	1.718	2.2677	2.4162	2.29685	0.12	1.09	0.950414	0.999998	No Change	-0.03	-1.02	0.861446	0.999997	No Change	No Change
ALKBH4	2.118	1.93162	2.3058	1.92753	0.38	1.3	0.649715	0.999998	No Change	0	1	0.85767	0.999997	No Change	No Change
ALKBH5	3.429	4.2769	4.3478	4.23261	0.12	1.09	0.975874	0.999998	No Change	0.04	1.03	0.973049	0.999997	No Change	No Change
ALKBH6	1.564	1.69739	1.9245	1.53461	0.39	1.31	0.380654	0.999998	No Change	0.16	1.12	0.805715	0.999997	No Change	No Change
ALKBH7	1.327	3.49014	3.36613	3.25466	0.11	1.08	0.860398	0.999998	No Change	0.24	1.18	0.7488	0.999997	No Change	No Change
ALKBH8	4.055	1.18842	1.14528	1.00453	0.14	1.1	0.789901	0.999998	No Change	0.18	1.13	0.777644	0.999997	No Change	No Change
ALLC	2.528	-3.07921	-3.28755	-3.06845	-0.22	-1.16	0.0592358	0.999998	No Change	-0.01	-1.01	0.975713	0.999997	No Change	No Change
ALMS1	13.607	2.29507	2.33267	2.32017	0.01	1.01	0.840683	0.999998	No Change	-0.03	-1.02	0.863294	0.999997	No Change	No Change
ALMS1P1	1.585	-1.56392	-1.57933	-1.87745	0.3	1.23	0.260965	0.999998	No Change	0.31	1.24	0.422698	0.999997	No Change	No Change
ALOX12-AS1	2.136	-0.170038	-0.285113	0.114973	-0.4	-1.32	0.422998	0.999998	No Change	-0.29	-1.22	0.463304	0.999997	No Change	No Change
ALOX12B	2.487	-2.79364	-2.65095	-3.10409	0.45	1.37	0.0179905	0.69891	No Change	0.31	1.24	0.209727	0.999997	No Change	No Change
ALOX12P2	3.067	-3.18442	-3.25318	-3.10074	-0.15	-1.11	0.149579	0.999998	No Change	-0.08	-1.06	0.662419	0.999997	No Change	No Change
ALOX15	3.011	0.067439	0.13743	-0.103874	0.24	1.18	0.994316	0.999998	No Change	0.17	1.13	0.346264	0.999997	No Change	No Change
ALOX15B	2.991	-3.12166	-3.2188	-3.27609	0.06	1.04	0.482544	0.999998	No Change	0.15	1.11	0.137966	0.999997	No Change	No Change
ALOX15P1	0.667	-2.63267	-2.51995	-2.17229	-0.35	-1.27	0.616399	0.999998	No Change	-0.46	-1.38	0.556517	0.999997	No Change	No Change
ALOX5	2.547	-1.72741	-1.39739	-1.42992	0.03	1.02	0.649015	0.999998	No Change	-0.3	-1.23	0.48	0.999997	No Change	No Change
ALOX5AP	1.264	-2.98289	-3.01132	-2.96513	-0.05	-1.04	0.675694	0.999998	No Change	-0.02	-1.01	0.879375	0.999997	No Change	No Change
ALOXE3	3.62	-1.86273	-1.55152	-1.75128	0.2	1.15	0.751044	0.999998	No Change	-0.11	-1.08	0.660416	0.999997	No Change	No Change
ALPK1	8.615	-0.6358	-0.3929	-0.3738	-0.02	-1.01	0.711824	0.999998	No Change	-0.26	-1.2	0.677844	0.999997	No Change	No Change
ALPK2	7.626	0.620981	1.38214	0.691479	0.69	1.61	0.0448827	0.999998	No Change	-0.07	-1.05	0.610128	0.999997	No Change	No Change
ALPK3	10.991	-0.464668	-0.400197	-0.696983	0.3	1.23	0.419887	0.999998	No Change	0.23	1.17	0.595129	0.999997	No Change	No Change
ALPL	2.733	-0.522716	-0.677024	-1.1395	0.46	1.38	0.543964	0.999998	No Change	0.62	1.54	0.291158	0.999997	No Change	No Change
ALPP	2.856	-3.01046	-2.98289	-3.01326	0.03	1.02	0.472967	0.999998	No Change	0	1	0.662475	0.999997	No Change	No Change
ALS2	9.992	2.6057	2.61309	2.72766	-0.11	-1.08	0.863369	0.999998	No Change	-0.12	-1.09	0.790146	0.999997	No Change	No Change
ALS2CL	5.585	-2.61621	-1.98583	-2.42924	0.44	1.36	0.0214022	0.760278	No Change	-0.19	-1.14	0.547953	0.999997	No Change	No Change
ALS2CR12	2.177	-1.65522	-1.50401	-1.19854	-0.31	-1.24	0.623159	0.999998	No Change	-0.46	-1.38	0.230078	0.999997	No Change	No Change
ALX1	1.289	-1.41517	-1.39001	-1.63872	0.25	1.19	0.434802	0.999998	No Change	0.22	1.16	0.719447	0.999997	No Change	No Change
ALX3	1.474	-2.39793	-2.57802	-2.97907	0.4	1.32	0.290263	0.999998	No Change	0.58	1.49	0.120597	0.999997	No Change	No Change
ALX4	5.462	-2.89793	-2.9843	-3.18442	0.2	1.15	0.229242	0.999998	No Change	0.29	1.22	0.0180975	0.999997	40 Up	No Change
ALYREF	1.091	4.96194	5.12291	4.82276	0.3	1.23	0.758066	0.999998	No Change	0.14	1.1	0.803893	0.999997	No Change	No Change
AMACR	3.858	2.11844	2.18994	2.30335	-0.11	-1.08	0.664783	0.999998	No Change	-0.18	-1.13	0.655331	0.999997	No Change	No Change
AMBP	2.03	-3.05889	-3.19292	-3.19576	0	1	0.830188	0.999998	No Change	0.14	1.1	0.598255	0.999997	No Change	No Change
AMBRA1	5.796	3.01303	3.11928	3.00826	0.11	1.08	0.961149	0.999998	No Change	0	1	0.923811	0.999997	No Change	No Change
AMD1	3.606	4.25835	4.25537	4.12697	0.13	1.09	0.893388	0.999998	No Change	0.13	1.09	0.830829	0.999997	No Change	No Change
AMDHD1	2.127	-1.94448	-2.35076	-2.02935	-0.32	-1.25	0.360061	0.999998	No Change	0.08	1.06	0.873402	0.999997	No Change	No Change
AMDHD2	2.272	2.00083	2.04482	1.76357	0.28	1.21	0.573094	0.999998	No Change	0.24	1.18	0.651302	0.999997	No Change	No Change
AMER1	8.441	1.47303	1.73549	1.55827	0.18	1.13	0.765667	0.999998	No Change	-0.09	-1.06	0.800888	0.999997	No Change	No Change
AMER2	3.439	1.56033	1.67748	1.63702	0.04	1.03	0.869316	0.999998	No Change	-0.08	-1.06	0.883899	0.999997	No Change	No Change
AMER3	6.471	1.42185	1.59558	1.32215	0.27	1.21	0.507876	0.999998	No Change	0.1	1.07	0.887785	0.999997	No Change	No Change
AMFR	3.586	4.95998	5.00827	5.04353	-0.04	-1.03	0.808897	0.999998	No Change	-0.08	-1.06	0.802689	0.999997	No Change	No Change
AMH	2.013	3.11929	2.63997	2.79624	-0.16	-1.12	0.791848	0.999998	No Change	0.32	1.25	0.641992	0.999997	No Change	No Change
AMHR2	3.207	-3.32193	-3.00116	-3.23026	0.23	1.17	0.0818959	0.999998	No Change	-0.09	-1.06	0.182097	0.999997	No Change	No Change
AMIGO1	2.469	1.83429	1.94783	1.77474	0.17	1.13	0.74357	0.999998	No Change	0.06	1.04	0.979016	0.999997	No Change	No Change
AMIGO2	3.953	-0.380118	-1.03856	-1.18096	0.14	1.1	0.529796	0.999998	No Change	0.8	1.74	0.037082	0.999997	40 Up	No Change
AMIGO3	2.971	1.02013	1.23811	0.900065	0.34	1.27	0.488751	0.999998	No Change	0.12	1.09	0.891843	0.999997	No Change	No Change
AMMECR1	5.899	2.14118	2.16237	2.17548	-0.01	-1.01	0.706158	0.999998	No Change	-0.03	-1.02	0.922877	0.999997	No Change	No Change
AMMECR1L	4.767	2.70971	2.8467	2.64348	0.2	1.15	0.725097	0.999998	No Change	0.07	1.05	0.95642	0.999997	No Change	No Change
AMN	2.334	-2.39593	-2.82921	-2.49345	-0.34	-1.27	0.203479	0.999998	No Change	0.1	1.07	0.888365	0.999997	No Change	No Change
AMN1	2.396	2.55254	2.67477	2.45166	0.22	1.16	0.42574	0.999998	No Change	0.1	1.07	0.867619	0.999997	No Change	No Change
AMOT	7.673	4.61859	4.90999	5.03562	-0.13	-1.09	0.810213	0.999998	No Change	-0.42	-1.34	0.358203	0.999997	No Change	No Change
AMOTL1	8.986	4.14239	4.37017	4.5075	-0.14	-1.1	0.625328	0.999998	No Change	-0.37	-1.29	0.413178	0.999997	No Change	No Change
AMOTL2	5.617	3.60922	3.96597	3.66516	0.3	1.23	0.403368	0.999998	No Change	-0.06	-1.04	0.742037	0.999997	No Change	No Change
AMPD2	4.905	3.34906	3.41628	3.44363	-0.03	-1.02	0.817299	0.999998	No Change	-0.09	-1.06	0.775217	0.999997	No Change	No Change
AMPD3	5.691	-0.0791342	-0.0479322	-0.597126	0.55	1.46	0.167683	0.999998	No Change	0.52	1.43	0.268797	0.999997	No Change	No Change
AMPH	5.259	2.57446	2.72798	2.46084	0.27	1.21	0.516484	0.999998	No Change	0.11	1.08	0.910302	0.999997	No Change	No Change
AMT	2.35	1.47181	1.21674	1.18208	0.03	1.02	0.814823	0.999998	No Change	0.29	1.22	0.606366	0.999997	No Change	No Change
AMY2B	6.819	0.838923	0.324833	0.819368	-0.49	-1.4	0.615624	0.999998	No Change	0.02	1.01	0.919808	0.999997	No Change	No Change
AMZ1	4.748	-2.64668	-2.67217	-2.51812	-0.15	-1.11	0.374851	0.999998	No Change	-0.13	-1.09	0.55131	0.999997	No Change	No Change
AMZ2	2.961	4.17491	4.02574	4.09158	-0.07	-1.05	0.884765	0.999998	No Change	0.08	1.06	0.81086	0.999997	No Change	No Change
AMZ2P1	3.752	1.96228	1.85685	1.95232	-0.1	-1.07	0.870515	0.999998	No Change	0.01	1.01	0.989503	0.999997	No Change	No Change
ANAPC1	7.688	1.47661	1.50677	1.181	0.33	1.26	0.848462	0.999998	No Change	0.3	1.23	0.549891	0.999997	No Change	No Change
ANAPC10	1.944	1.56059	1.66006	1.76933	-0.11	-1.08	0.528679	0.999998	No Change	-0.21	-1.16	0.621309	0.999997	No Change	No Change
COL19A1	8.701	-2.29364	-1.59255	-2.24111	0.65	1.57	0.000742718	0.132954	42 Up	-0.05	-1.04	0.712354	0.999997	No Change	42 Up
COL8A1	3.843	0.490013	-1.43319	-0.446011	-0.99	-1.99	0.000176407	0.051952	42 Down	0.94	1.92	0.380724	0.999997	No Change	42 Down
ANAPC11	1.387	3.87198	4.06381	3.92327	0.14	1.1	0.978427	0.999998	No Change	-0.05	-1.04	0.829772	0.999997	No Change	No Change
ANAPC13	1.839	5.0618	5.07383	5.00537	0.07	1.05	0.930635	0.999998	No Change	0.06	1.04	0.987285	0.999997	No Change	No Change
ANAPC15	2.119	1.91236	2.05275	1.75836	0.29	1.22	0.429347	0.999998	No Change	0.15	1.11	0.82421	0.999997	No Change	No Change
ANAPC16	4.388	3.35205	3.30878	3.32944	-0.02	-1.01	0.933318	0.999998	No Change	0.02	1.01	0.97423	0.999997	No Change	No Change
ANAPC1P1	1.756	-3.19041	-3.0033	-2.9341	-0.07	-1.05	0.457077	0.999998	No Change	-0.26	-1.2	0.230146	0.999997	No Change	No Change
CPNE6	2.869	-2.26641	-1.09575	-2.32145	1.23	2.35	2.30767e-05	0.0145296	42 Up	0.06	1.04	0.939173	0.999997	No Change	42 Up
ANAPC2	3.495	2.56742	2.58366	2.44891	0.13	1.09	0.877179	0.999998	No Change	0.12	1.09	0.895957	0.999997	No Change	No Change
ANAPC4	3.955	2.94591	2.72197	3.059	-0.34	-1.27	0.487854	0.999998	No Change	-0.11	-1.08	0.783803	0.999997	No Change	No Change
ANAPC5	4.183	4.37256	4.24456	4.45701	-0.21	-1.16	0.562324	0.999998	No Change	-0.08	-1.06	0.801732	0.999997	No Change	No Change
ANAPC7	3.633	3.41696	3.34715	3.42049	-0.07	-1.05	0.886848	0.999998	No Change	0	1	0.963736	0.999997	No Change	No Change
ANG	1.321	0.123964	0.295177	0.554597	-0.26	-1.2	0.413123	0.999998	No Change	-0.43	-1.35	0.363018	0.999997	No Change	No Change
ANGEL1	4.101	2.37946	2.26675	2.64357	-0.38	-1.3	0.434665	0.999998	No Change	-0.26	-1.2	0.611852	0.999997	No Change	No Change
ANGEL2	5.809	2.31894	2.32165	2.412	-0.09	-1.06	0.751194	0.999998	No Change	-0.09	-1.06	0.788744	0.999997	No Change	No Change
ANGPT1	5.137	0.427118	0.325863	0.886774	-0.56	-1.47	0.0418538	0.999998	No Change	-0.46	-1.38	0.498882	0.999997	No Change	No Change
ANGPT2	6.6	-2.59748	-2.23757	-2.6921	0.45	1.37	0.0268535	0.862719	No Change	0.09	1.06	0.644866	0.999997	No Change	No Change
ANGPT4	1.912	-2.85893	-2.71529	-2.69327	-0.02	-1.01	0.613107	0.999998	No Change	-0.17	-1.13	0.62369	0.999997	No Change	No Change
ANGPTL1	3.627	0.419173	-0.690034	-0.740507	0.05	1.04	0.662943	0.999998	No Change	1.16	2.23	9.45552e-05	0.0319719	40 Up	No Change
ANGPTL2	3.567	2.10082	2.23367	2.04057	0.19	1.14	0.975927	0.999998	No Change	0.06	1.04	0.951946	0.999997	No Change	No Change
ANGPTL4	1.896	-2.1299	-2.2097	-2.46148	0.25	1.19	0.49333	0.999998	No Change	0.33	1.26	0.439238	0.999997	No Change	No Change
ANGPTL5	2.359	-3.12166	-3.25617	-3.06959	-0.19	-1.14	0.0973142	0.999998	No Change	-0.05	-1.04	0.681236	0.999997	No Change	No Change
ANGPTL6	1.867	-2.15522	-2.56569	-2.47459	-0.09	-1.06	0.556279	0.999998	No Change	0.32	1.25	0.314837	0.999997	No Change	No Change
ANK1	9.235	1.00703	1.14435	0.83428	0.31	1.24	0.411076	0.999998	No Change	0.17	1.13	0.813965	0.999997	No Change	No Change
ANK2	15.198	4.60695	4.73639	4.66723	0.07	1.05	0.616185	0.999998	No Change	-0.06	-1.04	0.921791	0.999997	No Change	No Change
ANK3	19.562	3.04206	3.14102	3.08841	0.05	1.04	0.648973	0.999998	No Change	-0.05	-1.04	0.993497	0.999997	No Change	No Change
ANKAR	5.518	-0.825997	-1.06539	-0.551694	-0.51	-1.42	0.260825	0.999998	No Change	-0.27	-1.21	0.634719	0.999997	No Change	No Change
ANKDD1A	4.558	-0.00724978	0.00604417	-0.221355	0.23	1.17	0.459437	0.999998	No Change	0.21	1.16	0.727471	0.999997	No Change	No Change
ANKDD1B	2.538	-2.32373	-2.36303	-2.2068	-0.16	-1.12	0.817058	0.999998	No Change	-0.12	-1.09	0.479277	0.999997	No Change	No Change
ANKEF1	3.857	0.920262	0.820368	1.23075	-0.41	-1.33	0.22773	0.999998	No Change	-0.31	-1.24	0.581024	0.999997	No Change	No Change
ANKFN1	2.409	0.127357	0.400421	0.764144	-0.36	-1.28	0.292102	0.999998	No Change	-0.64	-1.56	0.1556	0.999997	No Change	No Change
ANKFY1	9.154	3.70333	3.5647	3.72644	-0.16	-1.12	0.636122	0.999998	No Change	-0.02	-1.01	0.933969	0.999997	No Change	No Change
ANKH	8.195	3.05433	3.26136	3.06748	0.19	1.14	0.721114	0.999998	No Change	-0.01	-1.01	0.898742	0.999997	No Change	No Change
ANKHD1	8.476	-0.315197	-0.512117	-0.504045	-0.01	-1.01	0.878756	0.999998	No Change	0.19	1.14	0.708768	0.999997	No Change	No Change
ANKHD1-EIF4EBP3	8.364	-2.74018	-2.67281	-2.52066	-0.15	-1.11	0.650166	0.999998	No Change	-0.22	-1.16	0.322831	0.999997	No Change	No Change
ANKIB1	6.061	3.90152	3.80227	3.98107	-0.18	-1.13	0.744954	0.999998	No Change	-0.08	-1.06	0.89182	0.999997	No Change	No Change
ANKK1	2.535	-2.47616	-2.56691	-2.28159	-0.29	-1.22	0.518063	0.999998	No Change	-0.19	-1.14	0.423371	0.999997	No Change	No Change
ANKLE1	3.311	-0.66949	-0.678545	-0.837592	0.16	1.12	0.464207	0.999998	No Change	0.17	1.13	0.772998	0.999997	No Change	No Change
ANKLE2	4.701	3.36959	3.39958	3.41509	-0.02	-1.01	0.941996	0.999998	No Change	-0.05	-1.04	0.850517	0.999997	No Change	No Change
ANKMY1	5.55	0.511734	0.427005	0.332882	0.09	1.06	0.776585	0.999998	No Change	0.18	1.13	0.762184	0.999997	No Change	No Change
ANKMY2	2.656	3.52849	3.4545	3.58427	-0.13	-1.09	0.722472	0.999998	No Change	-0.06	-1.04	0.863322	0.999997	No Change	No Change
ANKRA2	2.189	3.16616	3.19751	3.26616	-0.07	-1.05	0.942932	0.999998	No Change	-0.1	-1.07	0.753076	0.999997	No Change	No Change
ANKRD1	1.965	0.338314	-0.877491	0.228365	-1.11	-2.16	0.0138949	0.624352	No Change	0.11	1.08	0.56812	0.999997	No Change	No Change
ANKRD10	3.211	4.87763	4.59869	5.00968	-0.41	-1.33	0.517266	0.999998	No Change	-0.13	-1.09	0.754403	0.999997	No Change	No Change
ANKRD11	14.072	3.43807	3.56181	3.35703	0.2	1.15	0.765166	0.999998	No Change	0.08	1.06	0.911774	0.999997	No Change	No Change
ANKRD12	11.849	3.04632	2.87332	2.84534	0.03	1.02	0.829542	0.999998	No Change	0.2	1.15	0.718687	0.999997	No Change	No Change
ANKRD13A	5.981	2.83294	2.71054	2.74746	-0.04	-1.03	0.935152	0.999998	No Change	0.09	1.06	0.988082	0.999997	No Change	No Change
ANKRD13B	3.346	2.73621	2.86596	2.47804	0.39	1.31	0.399918	0.999998	No Change	0.26	1.2	0.664196	0.999997	No Change	No Change
ANKRD13C	5.654	2.72992	2.68557	2.746	-0.06	-1.04	0.741052	0.999998	No Change	-0.02	-1.01	0.909059	0.999997	No Change	No Change
ANKRD13D	3.986	2.24463	2.34746	2.11892	0.23	1.17	0.58627	0.999998	No Change	0.13	1.09	0.857361	0.999997	No Change	No Change
ANKRD16	2.63	1.49512	1.46674	1.49029	-0.02	-1.01	0.821914	0.999998	No Change	0	1	0.929438	0.999997	No Change	No Change
ANKRD17	9.664	4.3455	4.39658	4.39658	0	1	0.925222	0.999998	No Change	-0.05	-1.04	0.830453	0.999997	No Change	No Change
ANKRD18A	5.031	-1.11048	-1.30952	-0.891946	-0.42	-1.34	0.356837	0.999998	No Change	-0.22	-1.16	0.458298	0.999997	No Change	No Change
ANKRD18B	3.737	-2.29364	-2.01769	-2.10808	0.09	1.06	0.638353	0.999998	No Change	-0.19	-1.14	0.574305	0.999997	No Change	No Change
ANKRD18DP	2.885	-1.97616	-1.93971	-1.90494	-0.03	-1.02	0.903638	0.999998	No Change	-0.07	-1.05	0.937899	0.999997	No Change	No Change
ANKRD19P	2.621	-0.624225	-0.797843	-0.822298	0.02	1.01	0.719781	0.999998	No Change	0.2	1.15	0.833709	0.999997	No Change	No Change
ANKRD2	1.442	-3.13267	-3.19041	-3.23425	0.04	1.03	0.598033	0.999998	No Change	0.1	1.07	0.718217	0.999997	No Change	No Change
ANKRD20A11P	2.893	-3.07921	-3.06479	-3.27609	0.21	1.16	0.117823	0.999998	No Change	0.2	1.15	0.144433	0.999997	No Change	No Change
CXCL14	1.969	0.802036	1.74615	0.442132	1.3	2.46	0.000161293	0.0495888	42 Up	0.36	1.28	0.647813	0.999997	No Change	42 Up
ANKRD20A12P	1.739	0.0983035	-0.140168	-1.78408	1.64	3.12	0.00830734	0.481535	No Change	1.88	3.68	4.11245e-09	6.8263e-06	40 Up	No Change
ANKRD20A19P	5.091	-2.57921	-2.39913	-2.65791	0.26	1.2	0.163052	0.999998	No Change	0.08	1.06	0.858862	0.999997	No Change	No Change
ANKRD20A3	11.847	-3.25318	-3.28755	-3.23026	-0.06	-1.04	0.617389	0.999998	No Change	-0.02	-1.01	0.487721	0.999997	No Change	No Change
ANKRD20A4	3.811	-1.12337	-1.14854	-0.688266	-0.46	-1.38	0.361989	0.999998	No Change	-0.44	-1.36	0.179916	0.999997	No Change	No Change
ANKRD20A8P	7.967	-2.37817	-2.51762	-2.84427	0.33	1.26	0.885694	0.999998	No Change	0.47	1.39	0.0451567	0.999997	40 Up	No Change
ANKRD20A9P	37.566	-2.29364	-2.32605	-2.60248	0.28	1.21	0.651216	0.999998	No Change	0.31	1.24	0.258134	0.999997	No Change	No Change
ANKRD22	3.977	3.41424	3.37815	3.22138	0.16	1.12	0.485133	0.999998	No Change	0.19	1.14	0.989101	0.999997	No Change	No Change
ANKRD23	2.573	0.91529	0.680481	0.880486	-0.2	-1.15	0.797852	0.999998	No Change	0.03	1.02	0.970529	0.999997	No Change	No Change
ANKRD24	4.099	-0.542794	-0.472538	-0.796756	0.32	1.25	0.409575	0.999998	No Change	0.25	1.19	0.642281	0.999997	No Change	No Change
ANKRD26	6.891	2.01331	1.78367	2.07494	-0.29	-1.22	0.624049	0.999998	No Change	-0.06	-1.04	0.94802	0.999997	No Change	No Change
ANKRD26P1	6.231	-3.18442	-3.2188	-3.18442	-0.03	-1.02	0.621909	0.999998	No Change	0	1	0.851366	0.999997	No Change	No Change
ANKRD27	6.48	1.32768	1.34982	1.28265	0.07	1.05	0.987474	0.999998	No Change	0.05	1.04	0.996446	0.999997	No Change	No Change
ANKRD28	9.905	2.73738	2.59473	2.6646	-0.07	-1.05	0.96376	0.999998	No Change	0.07	1.05	0.908467	0.999997	No Change	No Change
ANKRD29	2.263	-0.0442501	-0.141287	0.718074	-0.86	-1.82	0.0332327	0.930574	No Change	-0.76	-1.69	0.252407	0.999997	No Change	No Change
ANKRD30BL	2.16	-2.89793	-3.03804	-2.77475	-0.26	-1.2	0.169283	0.999998	No Change	-0.12	-1.09	0.569686	0.999997	No Change	No Change
ANKRD30BP2	5.617	-3.25318	-3.13481	-3.23425	0.1	1.07	0.511759	0.999998	No Change	-0.02	-1.01	0.893983	0.999997	No Change	No Change
ANKRD30BP3	4.569	-3.19041	-3.18742	-3.23425	0.05	1.04	0.343268	0.999998	No Change	0.04	1.03	0.332225	0.999997	No Change	No Change
ANKRD31	6.011	-2.4477	-2.36158	-2.59225	0.23	1.17	0.123787	0.999998	No Change	0.14	1.1	0.545249	0.999997	No Change	No Change
ANKRD33	3.712	-2.89793	-2.79719	-3.10808	0.31	1.24	0.0883277	0.999998	No Change	0.21	1.16	0.285785	0.999997	No Change	No Change
ANKRD33B	9.329	-0.54771	-0.345956	-0.373549	0.03	1.02	0.94077	0.999998	No Change	-0.17	-1.13	0.812139	0.999997	No Change	No Change
ANKRD34A	3.608	0.088927	0.646264	0.365151	0.28	1.21	0.275164	0.999998	No Change	-0.28	-1.21	0.394856	0.999997	No Change	No Change
ANKRD34B	3.945	-3.00116	-3.0983	-2.98191	-0.12	-1.09	0.482378	0.999998	No Change	-0.02	-1.01	0.82374	0.999997	No Change	No Change
ANKRD35	3.349	-1.00116	-0.95689	-1.41444	0.46	1.38	0.0707473	0.999998	No Change	0.41	1.33	0.106791	0.999997	No Change	No Change
ANKRD36	9.554	0.268723	-0.00487301	0.139037	-0.14	-1.1	0.912125	0.999998	No Change	0.13	1.09	0.877474	0.999997	No Change	No Change
ANKRD36B	6.674	0.407583	0.175106	0.152663	0.02	1.01	0.96833	0.999998	No Change	0.25	1.19	0.649156	0.999997	No Change	No Change
ANKRD36BP2	1.713	-2.9477	-2.81905	-3.10808	0.29	1.22	0.252059	0.999998	No Change	0.16	1.12	0.542398	0.999997	No Change	No Change
ANKRD37	1.565	-0.68368	-0.718773	-0.507945	-0.21	-1.16	0.331491	0.999998	No Change	-0.18	-1.13	0.489631	0.999997	No Change	No Change
ANKRD39	0.894	2.54796	2.69541	2.68257	0.01	1.01	0.836332	0.999998	No Change	-0.13	-1.09	0.699358	0.999997	No Change	No Change
ANKRD40	4.164	3.25646	3.27798	3.22927	0.05	1.04	0.930571	0.999998	No Change	0.03	1.02	0.96335	0.999997	No Change	No Change
ANKRD42	5.464	1.82588	1.65321	1.82457	-0.17	-1.13	0.575591	0.999998	No Change	0	1	0.95996	0.999997	No Change	No Change
ANKRD44	11.296	0.181557	0.0524841	0.0136243	0.04	1.03	0.828212	0.999998	No Change	0.17	1.13	0.806762	0.999997	No Change	No Change
ANKRD45	4.115	0.241063	-0.0367737	0.51181	-0.55	-1.46	0.098157	0.999998	No Change	-0.27	-1.21	0.706021	0.999997	No Change	No Change
ANKRD46	5.364	2.6357	2.88316	2.79664	0.09	1.06	0.813347	0.999998	No Change	-0.16	-1.12	0.667531	0.999997	No Change	No Change
ANKRD49	3.022	1.64472	1.57909	1.77671	-0.2	-1.15	0.544785	0.999998	No Change	-0.13	-1.09	0.718693	0.999997	No Change	No Change
ANKRD50	8.792	3.93492	3.75919	3.80556	-0.05	-1.04	0.786236	0.999998	No Change	0.13	1.09	0.863748	0.999997	No Change	No Change
ANKRD52	8.69	3.96807	4.05956	4.00736	0.05	1.04	0.973041	0.999998	No Change	-0.04	-1.03	0.857784	0.999997	No Change	No Change
ANKRD53	2.113	-2.0367	-1.53018	-1.97857	0.45	1.37	0.101988	0.999998	No Change	-0.06	-1.04	0.709294	0.999997	No Change	No Change
ANKRD54	2.091	3.56536	3.41396	3.55173	-0.14	-1.1	0.557775	0.999998	No Change	0.01	1.01	0.913724	0.999997	No Change	No Change
ANKRD55	2.657	0.409998	0.311745	0.767461	-0.46	-1.38	0.277656	0.999998	No Change	-0.36	-1.28	0.588533	0.999997	No Change	No Change
ANKRD6	6.627	2.65007	2.39573	2.63837	-0.24	-1.18	0.571802	0.999998	No Change	0.01	1.01	0.915689	0.999997	No Change	No Change
ANKRD61	1.42	-2.10545	-2.81267	-2.5631	-0.25	-1.19	0.373009	0.999998	No Change	0.46	1.38	0.261452	0.999997	No Change	No Change
ANKRD62	4.719	-2.89793	-2.99029	-3.12694	0.14	1.1	0.582714	0.999998	No Change	0.23	1.17	0.16902	0.999997	No Change	No Change
ANKRD63	1.142	-2.63267	-2.19343	-2.25892	0.07	1.05	0.952763	0.999998	No Change	-0.37	-1.29	0.305478	0.999997	No Change	No Change
ANKRD65	2.188	-1.81119	-2.28105	-2.28192	0	1	0.914019	0.999998	No Change	0.47	1.39	0.233954	0.999997	No Change	No Change
ANKRD9	1.714	2.04682	1.89454	1.5897	0.3	1.23	0.766799	0.999998	No Change	0.46	1.38	0.40527	0.999997	No Change	No Change
ANKS1A	7.176	3.14403	3.1404	3.0462	0.09	1.06	0.908053	0.999998	No Change	0.1	1.07	0.90844	0.999997	No Change	No Change
ANKS1B	7.721	0.228351	0.346215	0.373187	-0.03	-1.02	0.952179	0.999998	No Change	-0.14	-1.1	0.954264	0.999997	No Change	No Change
ANKS3	5.63	1.1276	1.08472	1.16881	-0.08	-1.06	0.792585	0.999998	No Change	-0.04	-1.03	0.858486	0.999997	No Change	No Change
ANKS4B	2.904	-2.75318	-2.9843	-3.03926	0.05	1.04	0.679002	0.999998	No Change	0.29	1.22	0.233371	0.999997	No Change	No Change
ANKS6	8.124	1.58584	1.77404	1.64158	0.13	1.09	0.683161	0.999998	No Change	-0.06	-1.04	0.806545	0.999997	No Change	No Change
ANKZF1	4.464	2.11646	1.93338	2.09607	-0.16	-1.12	0.877846	0.999998	No Change	0.02	1.01	0.985248	0.999997	No Change	No Change
ANLN	4.746	2.64024	3.12673	2.85908	0.27	1.21	0.489089	0.999998	No Change	-0.22	-1.16	0.61376	0.999997	No Change	No Change
ANO1	5.481	0.251674	-0.0585636	-0.0287235	-0.03	-1.02	0.526666	0.999998	No Change	0.28	1.21	0.607407	0.999997	No Change	No Change
ANO10	2.84	3.64623	3.69717	3.54664	0.15	1.11	0.77508	0.999998	No Change	0.1	1.07	0.916396	0.999997	No Change	No Change
ANO2	5.065	-1.47616	-1.71955	-1.79409	0.07	1.05	0.975068	0.999998	No Change	0.32	1.25	0.456257	0.999997	No Change	No Change
ANO3	6.169	-1.07889	-1.35387	-1.05764	-0.3	-1.23	0.996728	0.999998	No Change	-0.02	-1.01	0.994985	0.999997	No Change	No Change
ANO4	4.663	-0.349499	-0.261194	-0.550985	0.29	1.22	0.316086	0.999998	No Change	0.2	1.15	0.883678	0.999997	No Change	No Change
ANO5	6.639	2.39455	2.46362	2.57915	-0.12	-1.09	0.874995	0.999998	No Change	-0.18	-1.13	0.631344	0.999997	No Change	No Change
ANO6	7.29	3.10739	3.1385	3.24477	-0.11	-1.08	0.664779	0.999998	No Change	-0.14	-1.1	0.704919	0.999997	No Change	No Change
ANO7	4.423	-2.48289	-2.19699	-2.0302	-0.17	-1.13	0.443256	0.999998	No Change	-0.45	-1.37	0.140358	0.999997	No Change	No Change
ANO8	4.692	2.93132	2.90728	2.81715	0.09	1.06	0.760888	0.999998	No Change	0.11	1.08	0.871854	0.999997	No Change	No Change
ANO9	3.077	-3.19041	-3.15604	-3.23026	0.07	1.05	0.416282	0.999998	No Change	0.04	1.03	0.605595	0.999997	No Change	No Change
ANOS1	6.3	4.62353	4.18756	4.65276	-0.47	-1.39	0.231044	0.999998	No Change	-0.03	-1.02	0.995974	0.999997	No Change	No Change
ANP32A	2.459	5.43345	5.61614	5.45269	0.16	1.12	0.815623	0.999998	No Change	-0.02	-1.01	0.911881	0.999997	No Change	No Change
ANP32A-IT1	3.28	-1.28673	-1.57424	-1.37834	-0.2	-1.15	0.712941	0.999998	No Change	0.09	1.06	0.95705	0.999997	No Change	No Change
ANP32AP1	0.737	-0.215254	0.0850001	1.03012	-0.95	-1.93	0.867011	0.999998	No Change	-1.25	-2.38	0.151529	0.999997	No Change	No Change
ANP32B	1.609	5.51786	5.6331	5.55449	0.08	1.06	0.911706	0.999998	No Change	-0.04	-1.03	0.925648	0.999997	No Change	No Change
ANP32C	0.704	-0.76976	-0.484808	0.381847	-0.87	-1.83	0.839563	0.999998	No Change	-1.15	-2.22	0.0977238	0.999997	No Change	No Change
ANP32D	0.395	-0.970599	-1.06578	-1.32567	0.26	1.2	0.439692	0.999998	No Change	0.36	1.28	0.553364	0.999997	No Change	No Change
ANP32E	3.545	4.77598	4.83414	4.62083	0.21	1.16	0.796384	0.999998	No Change	0.16	1.12	0.769002	0.999997	No Change	No Change
ANPEP	3.629	-2.70867	-2.67067	-2.86242	0.19	1.14	0.670533	0.999998	No Change	0.15	1.11	0.745618	0.999997	No Change	No Change
ANTXR1	7.606	4.9065	4.95426	5.02899	-0.07	-1.05	0.798563	0.999998	No Change	-0.12	-1.09	0.729134	0.999997	No Change	No Change
ANTXR2	8.256	2.57649	2.60146	2.59209	0.01	1.01	0.999143	0.999998	No Change	-0.02	-1.01	0.88936	0.999997	No Change	No Change
ANXA1	2.76	3.94461	3.61461	4.52127	-0.91	-1.88	0.0177224	0.695251	No Change	-0.58	-1.49	0.391465	0.999997	No Change	No Change
ANXA11	4.014	3.36736	3.12295	3.30129	-0.18	-1.13	0.341504	0.999998	No Change	0.07	1.05	0.936895	0.999997	No Change	No Change
ANXA2	2.288	6.37973	6.46605	6.40538	0.06	1.04	0.605323	0.999998	No Change	-0.03	-1.02	0.862458	0.999997	No Change	No Change
ANXA2P1	1.342	-0.597478	-0.556371	0.181409	-0.74	-1.67	0.432613	0.999998	No Change	-0.78	-1.72	0.204598	0.999997	No Change	No Change
ANXA2P2	1.309	1.84044	1.74083	3.41204	-1.67	-3.18	0.574251	0.999998	No Change	-1.57	-2.97	0.20476	0.999997	No Change	No Change
ANXA2P3	1.349	0.326989	0.326682	1.30051	-0.97	-1.96	0.970282	0.999998	No Change	-0.97	-1.96	0.192423	0.999997	No Change	No Change
ANXA2R	1.265	-1.407	-2.12208	-1.62464	-0.5	-1.41	0.104432	0.999998	No Change	0.22	1.16	0.310763	0.999997	No Change	No Change
ANXA3	1.605	0.44769	-0.485207	0.370655	-0.86	-1.82	0.0299339	0.902625	No Change	0.08	1.06	0.823796	0.999997	No Change	No Change
ANXA4	3.034	1.42813	1.19035	1.33963	-0.15	-1.11	0.550033	0.999998	No Change	0.09	1.06	0.902494	0.999997	No Change	No Change
ANXA5	1.621	6.40383	6.17231	6.27155	-0.1	-1.07	0.612455	0.999998	No Change	0.13	1.09	0.87648	0.999997	No Change	No Change
ANXA6	3.088	6.67005	6.58676	6.76676	-0.18	-1.13	0.536732	0.999998	No Change	-0.1	-1.07	0.775784	0.999997	No Change	No Change
ANXA7	2.572	4.11928	4.02096	4.16583	-0.14	-1.1	0.559625	0.999998	No Change	-0.05	-1.04	0.843172	0.999997	No Change	No Change
ANXA9	1.81	-2.65522	-2.9097	-2.97907	0.07	1.05	0.950152	0.999998	No Change	0.32	1.25	0.398365	0.999997	No Change	No Change
AOAH	2.535	-1.38699	-1.32259	-1.16495	-0.16	-1.12	0.778834	0.999998	No Change	-0.22	-1.16	0.454418	0.999997	No Change	No Change
AOC2	2.661	-0.089349	0.110326	-0.359495	0.47	1.39	0.226953	0.999998	No Change	0.27	1.21	0.621998	0.999997	No Change	No Change
AOC3	4.149	-1.66821	-1.50707	-1.92796	0.42	1.34	0.230746	0.999998	No Change	0.26	1.2	0.604368	0.999997	No Change	No Change
AOC4P	2.072	-3.02945	-3.09578	-3.14657	0.05	1.04	0.945945	0.999998	No Change	0.12	1.09	0.552269	0.999997	No Change	No Change
AOX1	4.999	-1.15773	-0.751364	-0.678475	-0.07	-1.05	0.969313	0.999998	No Change	-0.48	-1.39	0.18598	0.999997	No Change	No Change
AOX2P	4.582	-3.25318	-3.32193	-3.10074	-0.22	-1.16	0.00375101	0.338212	No Change	-0.15	-1.11	0.199321	0.999997	No Change	No Change
AP1AR	3.15	2.48332	2.3985	2.36417	0.03	1.02	0.950105	0.999998	No Change	0.12	1.09	0.894092	0.999997	No Change	No Change
AP1B1	6.035	3.67254	3.78437	3.69194	0.09	1.06	0.92186	0.999998	No Change	-0.02	-1.01	0.907471	0.999997	No Change	No Change
AP1G1	8.046	4.16491	4.17136	4.16836	0	1	0.963817	0.999998	No Change	0	1	0.931376	0.999997	No Change	No Change
AP1G2	4.781	1.9508	1.85866	2.15677	-0.3	-1.23	0.687313	0.999998	No Change	-0.21	-1.16	0.624763	0.999997	No Change	No Change
AP1M1	2.378	4.77767	4.89669	4.84882	0.05	1.04	0.870134	0.999998	No Change	-0.07	-1.05	0.802104	0.999997	No Change	No Change
AP1M2	1.745	-2.8365	-3.16154	-3.02661	-0.13	-1.09	0.473574	0.999998	No Change	0.19	1.14	0.514671	0.999997	No Change	No Change
AP1S1	1.292	4.87893	5.07083	4.76821	0.3	1.23	0.523384	0.999998	No Change	0.11	1.08	0.899589	0.999997	No Change	No Change
AP1S2	4.243	4.55089	4.70229	4.53883	0.16	1.12	0.844962	0.999998	No Change	0.01	1.01	0.980641	0.999997	No Change	No Change
AP1S3	4.071	0.294306	0.29253	0.147087	0.15	1.11	0.883822	0.999998	No Change	0.15	1.11	0.854253	0.999997	No Change	No Change
AP2A1	5.683	4.25548	4.37494	4.21804	0.16	1.12	0.99118	0.999998	No Change	0.04	1.03	0.998494	0.999997	No Change	No Change
AP2A2	6.116	4.01326	4.02895	4.05554	-0.03	-1.02	0.765909	0.999998	No Change	-0.04	-1.03	0.84238	0.999997	No Change	No Change
AP2B1	6.042	6.34529	6.39039	6.22894	0.16	1.12	0.746278	0.999998	No Change	0.12	1.09	0.894078	0.999997	No Change	No Change
AP2M1	3.149	6.12201	6.13505	6.01125	0.12	1.09	0.922415	0.999998	No Change	0.11	1.08	0.903374	0.999997	No Change	No Change
AP2S1	0.885	5.48239	5.61143	5.47722	0.13	1.09	0.928491	0.999998	No Change	0.01	1.01	0.913809	0.999997	No Change	No Change
AP3B1	4.022	4.31549	4.29067	4.25896	0.03	1.02	0.926835	0.999998	No Change	0.06	1.04	0.961141	0.999997	No Change	No Change
AP3B2	4.62	2.1856	2.20083	1.96503	0.24	1.18	0.499219	0.999998	No Change	0.22	1.16	0.665536	0.999997	No Change	No Change
AP3D1	5.198	4.90033	4.91495	4.90319	0.01	1.01	0.839214	0.999998	No Change	0	1	0.910204	0.999997	No Change	No Change
AP3M1	5.663	4.22518	4.24289	4.24823	-0.01	-1.01	0.969338	0.999998	No Change	-0.02	-1.01	0.912537	0.999997	No Change	No Change
AP3M2	3.939	3.70181	3.68716	3.69883	-0.01	-1.01	0.966623	0.999998	No Change	0	1	0.952697	0.999997	No Change	No Change
AP3S1	1.318	4.91809	4.77897	4.61896	0.16	1.12	0.903903	0.999998	No Change	0.3	1.23	0.701088	0.999997	No Change	No Change
AP3S2	6.046	-2.47393	-2.38417	-2.39726	0.01	1.01	0.956525	0.999998	No Change	-0.08	-1.06	0.660182	0.999997	No Change	No Change
AP4B1	4.546	2.01201	2.04749	2.25688	-0.21	-1.16	0.692099	0.999998	No Change	-0.24	-1.18	0.551077	0.999997	No Change	No Change
AP4B1-AS1	1.729	-2.69041	-2.35705	-2.50317	0.15	1.11	0.910071	0.999998	No Change	-0.19	-1.14	0.651185	0.999997	No Change	No Change
AP4E1	6.849	1.24359	1.11151	1.09101	0.02	1.01	0.952122	0.999998	No Change	0.15	1.11	0.824799	0.999997	No Change	No Change
AP4M1	2.49	2.43147	2.47017	2.6495	-0.18	-1.13	0.539628	0.999998	No Change	-0.22	-1.16	0.580722	0.999997	No Change	No Change
AP4S1	6.313	1.52034	1.3648	1.42057	-0.06	-1.04	0.795352	0.999998	No Change	0.1	1.07	0.895571	0.999997	No Change	No Change
AP5B1	6.593	1.57781	1.53727	1.52008	0.02	1.01	0.960913	0.999998	No Change	0.06	1.04	0.980247	0.999997	No Change	No Change
AP5M1	3.695	3.14	3.19168	3.19069	0	1	0.950491	0.999998	No Change	-0.05	-1.04	0.869352	0.999997	No Change	No Change
AP5S1	1.957	2.18526	2.21318	2.17473	0.04	1.03	0.779341	0.999998	No Change	0.01	1.01	0.937763	0.999997	No Change	No Change
AP5Z1	6.578	1.61275	1.52964	1.49416	0.04	1.03	0.87343	0.999998	No Change	0.12	1.09	0.891046	0.999997	No Change	No Change
APAF1	7.164	2.56894	2.67475	2.44397	0.23	1.17	0.596514	0.999998	No Change	0.12	1.09	0.892437	0.999997	No Change	No Change
APBA1	6.571	3.47526	3.66666	3.5025	0.16	1.12	0.541497	0.999998	No Change	-0.03	-1.02	0.890948	0.999997	No Change	No Change
APBA2	5.721	3.02148	3.15971	2.95238	0.21	1.16	0.646626	0.999998	No Change	0.07	1.05	0.965037	0.999997	No Change	No Change
APBA3	2.604	0.941282	1.00537	1.03581	-0.03	-1.02	0.768387	0.999998	No Change	-0.09	-1.06	0.779015	0.999997	No Change	No Change
APBB1	4.81	4.51036	4.64425	4.41632	0.23	1.17	0.707927	0.999998	No Change	0.09	1.06	0.924192	0.999997	No Change	No Change
APBB1IP	3.952	-3.25318	-3.25318	-3.27609	0.02	1.01	0.697133	0.999998	No Change	0.02	1.01	0.725623	0.999997	No Change	No Change
APBB2	9.219	2.92686	3.12473	3.14248	-0.02	-1.01	0.904553	0.999998	No Change	-0.22	-1.16	0.596437	0.999997	No Change	No Change
APBB3	3.284	3.18599	3.12076	3.21674	-0.1	-1.07	0.983522	0.999998	No Change	-0.03	-1.02	0.97845	0.999997	No Change	No Change
APC	11.383	3.73608	3.77043	3.73499	0.04	1.03	0.789469	0.999998	No Change	0	1	0.957726	0.999997	No Change	No Change
APC2	12.553	3.8152	3.83966	3.59217	0.25	1.19	0.724787	0.999998	No Change	0.22	1.16	0.744235	0.999997	No Change	No Change
APCDD1	2.557	2.61506	3.7692	3.15017	0.62	1.54	0.0763449	0.999998	No Change	-0.54	-1.45	0.180879	0.999997	No Change	No Change
APCDD1L	3.278	-3.32193	-3.06141	-3.14657	0.09	1.06	0.755912	0.999998	No Change	-0.18	-1.13	0.0405175	0.999997	No Change	No Change
APCDD1L-AS1	4.315	-3.12166	-3.00367	-3.10074	0.1	1.07	0.452584	0.999998	No Change	-0.02	-1.01	0.704667	0.999997	No Change	No Change
APEH	2.751	4.22994	4.26431	4.31933	-0.06	-1.04	0.766673	0.999998	No Change	-0.09	-1.06	0.793241	0.999997	No Change	No Change
APELA	2.6	-3.18442	-2.32483	-2.5891	0.26	1.2	0.237904	0.999998	No Change	-0.6	-1.52	0.028674	0.999997	40 Down	No Change
APEX1	1.548	6.00583	6.09433	5.98134	0.11	1.08	0.871869	0.999998	No Change	0.02	1.01	0.961643	0.999997	No Change	No Change
APEX2	2.089	2.29866	2.30637	2.25508	0.05	1.04	0.848366	0.999998	No Change	0.04	1.03	0.974343	0.999997	No Change	No Change
APH1A	2.26	5.34826	5.41391	5.38038	0.03	1.02	0.889004	0.999998	No Change	-0.03	-1.02	0.875275	0.999997	No Change	No Change
APH1B	4.25	1.79141	1.79659	2.01156	-0.21	-1.16	0.562431	0.999998	No Change	-0.22	-1.16	0.592355	0.999997	No Change	No Change
API5	4.046	3.98593	3.92378	3.69027	0.23	1.17	0.821642	0.999998	No Change	0.3	1.23	0.610424	0.999997	No Change	No Change
APIP	1.461	2.64379	2.49327	2.4588	0.03	1.02	0.874435	0.999998	No Change	0.18	1.13	0.797668	0.999997	No Change	No Change
APITD1	1.238	-0.560304	-0.233773	-0.245415	0.01	1.01	0.695555	0.999998	No Change	-0.31	-1.24	0.394941	0.999997	No Change	No Change
APITD1-CORT	2.144	0.293202	0.141376	0.182684	-0.04	-1.03	0.746744	0.999998	No Change	0.11	1.08	0.875269	0.999997	No Change	No Change
APLF	5.11	-0.987415	-0.930695	-0.855082	-0.08	-1.06	0.898962	0.999998	No Change	-0.13	-1.09	0.597191	0.999997	No Change	No Change
APLN	3.221	-0.760385	-0.37936	-0.564587	0.19	1.14	0.524264	0.999998	No Change	-0.2	-1.15	0.706452	0.999997	No Change	No Change
APLNR	3.875	-3.12166	-3.10044	-3.23026	0.13	1.09	0.18568	0.999998	No Change	0.11	1.08	0.346081	0.999997	No Change	No Change
APLP1	2.622	6.56728	6.82634	6.47392	0.35	1.27	0.513767	0.999998	No Change	0.09	1.06	0.917819	0.999997	No Change	No Change
APLP2	4.058	7.56851	7.74366	7.58253	0.16	1.12	0.749438	0.999998	No Change	-0.01	-1.01	0.904808	0.999997	No Change	No Change
APMAP	2.235	5.75367	5.94186	5.87816	0.06	1.04	0.974924	0.999998	No Change	-0.12	-1.09	0.766666	0.999997	No Change	No Change
APOA1	0.893	-0.9302	-0.393823	-1.24365	0.85	1.8	0.0541167	0.999998	No Change	0.31	1.24	0.506622	0.999997	No Change	No Change
APOB	14.092	-3.12166	-3.06606	-3.10074	0.03	1.02	0.559917	0.999998	No Change	-0.02	-1.01	0.809578	0.999997	No Change	No Change
APOBEC2	1.631	-3.05889	-3.03105	-2.65143	-0.38	-1.3	0.129737	0.999998	No Change	-0.41	-1.33	0.177728	0.999997	No Change	No Change
APOBEC3B	1.53	-1.47393	-1.3082	-1.62532	0.32	1.25	0.615347	0.999998	No Change	0.15	1.11	0.694532	0.999997	No Change	No Change
APOBEC3C	1.105	3.34108	3.57353	2.98731	0.59	1.51	0.315962	0.999998	No Change	0.35	1.27	0.473908	0.999997	No Change	No Change
APOBEC3D	2.704	-1.57216	-2.07826	-2.11608	0.04	1.03	0.892016	0.999998	No Change	0.54	1.45	0.22242	0.999997	No Change	No Change
APOBEC3F	6.125	0.429547	0.388629	0.303175	0.09	1.06	0.871353	0.999998	No Change	0.13	1.09	0.831387	0.999997	No Change	No Change
APOBEC3G	3.406	-1.14315	-1.70655	-1.91657	0.21	1.16	0.889477	0.999998	No Change	0.77	1.71	0.195869	0.999997	No Change	No Change
APOBR	3.788	-2.73697	-2.80869	-2.94058	0.13	1.09	0.811021	0.999998	No Change	0.2	1.15	0.614519	0.999997	No Change	No Change
APOC1	0.639	-1.4977	-0.329163	-0.788936	0.46	1.38	0.374313	0.999998	No Change	-0.71	-1.64	0.182686	0.999997	No Change	No Change
APOD	1.811	-2.0367	-2.35188	-2.20022	-0.15	-1.11	0.673761	0.999998	No Change	0.16	1.12	0.712528	0.999997	No Change	No Change
APOE	1.176	0.088927	0.375169	-0.112082	0.49	1.4	0.452543	0.999998	No Change	0.2	1.15	0.493598	0.999997	No Change	No Change
APOL2	2.886	3.9602	3.62148	3.8548	-0.23	-1.17	0.423473	0.999998	No Change	0.11	1.08	0.909646	0.999997	No Change	No Change
APOL3	4.093	-0.273966	-1.35029	-1.03552	-0.31	-1.24	0.0916791	0.999998	No Change	0.76	1.69	0.151627	0.999997	No Change	No Change
APOL4	3.942	3.87501	3.37945	3.96863	-0.59	-1.51	0.0948159	0.999998	No Change	-0.09	-1.06	0.751717	0.999997	No Change	No Change
APOL5	1.432	-3.32193	-3.08665	-3.14657	0.06	1.04	0.914417	0.999998	No Change	-0.18	-1.13	0.182097	0.999997	No Change	No Change
APOL6	10.136	1.51852	0.256256	0.819595	-0.56	-1.47	0.035748	0.943783	No Change	0.7	1.62	0.183062	0.999997	No Change	No Change
APOLD1	4.822	-0.696447	-0.832328	-0.539562	-0.29	-1.22	0.530597	0.999998	No Change	-0.16	-1.12	0.57212	0.999997	No Change	No Change
APOM	0.903	0.292193	0.679003	0.599253	0.08	1.06	0.974483	0.999998	No Change	-0.31	-1.24	0.471415	0.999997	No Change	No Change
APOO	1.12	4.27063	4.18628	4.09784	0.09	1.06	0.922556	0.999998	No Change	0.17	1.13	0.777769	0.999997	No Change	No Change
APOOL	6.458	2.66549	2.54241	2.59908	-0.06	-1.04	0.886005	0.999998	No Change	0.07	1.05	0.979301	0.999997	No Change	No Change
APOOP5	1.05	-1.37817	-1.25771	-0.722168	-0.54	-1.45	0.710114	0.999998	No Change	-0.66	-1.58	0.424926	0.999997	No Change	No Change
APOPT1	1.23	2.89907	2.95127	2.99038	-0.04	-1.03	0.832537	0.999998	No Change	-0.09	-1.06	0.785809	0.999997	No Change	No Change
APP	4.458	7.77944	7.00616	7.77	-0.76	-1.69	0.0462053	0.999998	No Change	0.01	1.01	0.948655	0.999997	No Change	No Change
APPBP2	6.455	4.03204	3.90109	3.93558	-0.03	-1.02	0.831846	0.999998	No Change	0.1	1.07	0.907794	0.999997	No Change	No Change
APPL1	6.32	3.50985	3.28162	3.45587	-0.17	-1.13	0.482333	0.999998	No Change	0.05	1.04	0.996899	0.999997	No Change	No Change
APPL2	3.657	3.15455	3.33518	3.3034	0.03	1.02	0.83966	0.999998	No Change	-0.15	-1.11	0.656788	0.999997	No Change	No Change
APRT	0.802	4.68936	4.64953	4.57731	0.07	1.05	0.814045	0.999998	No Change	0.11	1.08	0.877533	0.999997	No Change	No Change
APTR	2.637	1.21784	1.01959	1.25745	-0.24	-1.18	0.545438	0.999998	No Change	-0.04	-1.03	0.897991	0.999997	No Change	No Change
APTX	2.564	2.93781	2.879	2.79568	0.08	1.06	0.859079	0.999998	No Change	0.14	1.1	0.866886	0.999997	No Change	No Change
AQP1	3.774	1.1324	0.099555	0.419294	-0.32	-1.25	0.307156	0.999998	No Change	0.71	1.64	0.157755	0.999997	No Change	No Change
AQP11	2.394	1.49496	1.63334	1.46634	0.17	1.13	0.813047	0.999998	No Change	0.03	1.02	0.989932	0.999997	No Change	No Change
CXorf57	4.34	-0.763912	-3.25318	-2.56359	-0.69	-1.61	5.97467e-06	0.00447723	42 Down	1.8	3.48	4.38444e-11	1.33426e-07	40 Up	42 Down
DACH1	5.228	-0.40929	0.0799253	-1.35085	1.43	2.69	0.000527929	0.109539	42 Up	0.94	1.92	0.00107861	0.193083	40 Up	No Change
AQP3	2.948	-0.697775	-0.557284	-1.70743	1.15	2.22	0.0551939	0.999998	No Change	1.01	2.01	0.00485787	0.540852	40 Up	No Change
AQP4	5.212	-1.57025	-1.28102	-0.831521	-0.45	-1.37	0.183156	0.999998	No Change	-0.74	-1.67	0.193731	0.999997	No Change	No Change
AQP4-AS1	4.415	-2.10012	-2.22443	-1.64339	-0.58	-1.49	0.0442718	0.999998	No Change	-0.46	-1.38	0.310004	0.999997	No Change	No Change
AQP5	1.821	-1.98289	-2.21642	-2.28492	0.07	1.05	0.796539	0.999998	No Change	0.3	1.23	0.256356	0.999997	No Change	No Change
AQP6	5.122	-2.60012	-2.7723	-2.52891	-0.24	-1.18	0.177746	0.999998	No Change	-0.07	-1.05	0.648195	0.999997	No Change	No Change
AQP7P1	3.658	-2.33834	-2.63033	-2.40577	-0.22	-1.16	0.506357	0.999998	No Change	0.07	1.05	0.902111	0.999997	No Change	No Change
AQP7P3	0.525	-1.2499	-1.08465	-1.69913	0.61	1.53	0.981004	0.999998	No Change	0.45	1.37	0.86589	0.999997	No Change	No Change
AQP8	1.302	-2.69041	-3.08665	-3.12694	0.04	1.03	0.833046	0.999998	No Change	0.44	1.36	0.183238	0.999997	No Change	No Change
AQR	5.045	3.48002	3.45298	3.56132	-0.11	-1.08	0.783222	0.999998	No Change	-0.08	-1.06	0.812855	0.999997	No Change	No Change
AR	12.448	0.478177	-0.245234	0.166679	-0.41	-1.33	0.401583	0.999998	No Change	0.31	1.24	0.416863	0.999997	No Change	No Change
ARAF	3.778	3.22738	3.22743	3.2265	0	1	0.79471	0.999998	No Change	0	1	0.919155	0.999997	No Change	No Change
ARAP1	7.048	2.32687	2.21245	2.41034	-0.2	-1.15	0.379226	0.999998	No Change	-0.08	-1.06	0.671548	0.999997	No Change	No Change
ARAP2	9.669	0.276434	0.0155167	0.373157	-0.36	-1.28	0.251086	0.999998	No Change	-0.1	-1.07	0.89187	0.999997	No Change	No Change
ARAP3	5.95	-0.771019	-0.911433	-1.47897	0.57	1.48	0.221849	0.999998	No Change	0.71	1.64	0.0944846	0.999997	No Change	No Change
ARC	2.945	0.699613	0.954934	-0.557668	1.51	2.85	0.00418031	0.358349	No Change	1.26	2.39	0.00260173	0.373801	40 Up	No Change
ARCN1	4.168	5.46678	5.56303	5.49455	0.07	1.05	0.960337	0.999998	No Change	-0.03	-1.02	0.88448	0.999997	No Change	No Change
AREL1	5.517	4.04311	4.08768	4.08661	0	1	0.979738	0.999998	No Change	-0.04	-1.03	0.881152	0.999997	No Change	No Change
ARF1	2.192	6.72512	6.87776	6.71878	0.16	1.12	0.933137	0.999998	No Change	0.01	1.01	0.947552	0.999997	No Change	No Change
ARF3	3.532	5.9515	5.94888	5.92468	0.02	1.01	0.969378	0.999998	No Change	0.03	1.02	0.984981	0.999997	No Change	No Change
ARF4	1.734	6.3758	6.40809	6.26797	0.14	1.1	0.956931	0.999998	No Change	0.11	1.08	0.909948	0.999997	No Change	No Change
ARF5	1.562	5.10887	5.23274	5.02001	0.21	1.16	0.785151	0.999998	No Change	0.09	1.06	0.919584	0.999997	No Change	No Change
ARF6	3.937	3.33575	3.23605	3.15596	0.08	1.06	0.719739	0.999998	No Change	0.18	1.13	0.875383	0.999997	No Change	No Change
ARFGAP1	3.756	4.05397	3.9915	4.01528	-0.02	-1.01	0.748911	0.999998	No Change	0.04	1.03	0.958941	0.999997	No Change	No Change
ARFGAP2	3.417	4.19657	4.22926	4.15361	0.08	1.06	0.955232	0.999998	No Change	0.04	1.03	0.990902	0.999997	No Change	No Change
ARFGAP3	2.817	4.68166	4.26527	4.47398	-0.21	-1.16	0.579519	0.999998	No Change	0.21	1.16	0.648164	0.999997	No Change	No Change
ARFGEF1	11.087	3.30202	3.43522	3.27716	0.16	1.12	0.641543	0.999998	No Change	0.02	1.01	0.91908	0.999997	No Change	No Change
ARFGEF2	8.993	3.03092	3.07224	3.11821	-0.05	-1.04	0.865627	0.999998	No Change	-0.09	-1.06	0.78708	0.999997	No Change	No Change
ARFGEF3	14.848	1.62073	1.80876	1.41204	0.4	1.32	0.239292	0.999998	No Change	0.21	1.16	0.876749	0.999997	No Change	No Change
ARFIP1	3.081	3.06859	2.92244	2.97414	-0.05	-1.04	0.793752	0.999998	No Change	0.09	1.06	0.919989	0.999997	No Change	No Change
ARFIP2	4.453	3.00414	3.10001	2.93572	0.16	1.12	0.817906	0.999998	No Change	0.07	1.05	0.97468	0.999997	No Change	No Change
ARFRP1	3.227	2.46145	2.42079	2.27625	0.14	1.1	0.994979	0.999998	No Change	0.19	1.14	0.85104	0.999997	No Change	No Change
ARG2	1.972	3.11451	3.50779	3.06205	0.45	1.37	0.175512	0.999998	No Change	0.05	1.04	0.987396	0.999997	No Change	No Change
ARGFX	5.06	-2.66096	-2.80006	-2.79361	-0.01	-1.01	0.221069	0.999998	No Change	0.13	1.09	0.91159	0.999997	No Change	No Change
ARGLU1	4.26	5.65569	5.20956	5.79258	-0.58	-1.49	0.410786	0.999998	No Change	-0.14	-1.1	0.765067	0.999997	No Change	No Change
ARHGAP1	5.361	3.38763	3.38095	3.40868	-0.03	-1.02	0.694345	0.999998	No Change	-0.02	-1.01	0.863962	0.999997	No Change	No Change
ARHGAP10	4.261	-0.259247	0.465483	0.16566	0.3	1.23	0.610972	0.999998	No Change	-0.42	-1.34	0.674952	0.999997	No Change	No Change
ARHGAP11A	5.979	1.59442	1.83082	1.53232	0.3	1.23	0.561712	0.999998	No Change	0.06	1.04	0.872852	0.999997	No Change	No Change
ARHGAP11B	1.862	-1.71798	-1.22311	-1.57161	0.35	1.27	0.280194	0.999998	No Change	-0.15	-1.11	0.757416	0.999997	No Change	No Change
ARHGAP12	5.306	3.07368	3.03751	3.04843	-0.01	-1.01	0.991887	0.999998	No Change	0.03	1.02	0.995163	0.999997	No Change	No Change
ARHGAP15	2.067	-3.19041	-2.7477	-3.27609	0.53	1.44	0.00701591	0.431325	No Change	0.09	1.06	0.712136	0.999997	No Change	No Change
ARHGAP17	7.824	2.5801	2.50489	2.63096	-0.13	-1.09	0.70406	0.999998	No Change	-0.05	-1.04	0.846484	0.999997	No Change	No Change
ARHGAP18	3.758	0.22445	0.173055	0.0685726	0.1	1.07	0.982009	0.999998	No Change	0.16	1.12	0.694104	0.999997	No Change	No Change
ARHGAP19	5.646	1.53004	1.63464	1.43079	0.2	1.15	0.653986	0.999998	No Change	0.1	1.07	0.897986	0.999997	No Change	No Change
ARHGAP19-SLIT1	1.901	-2.82193	-2.81479	-2.47228	-0.34	-1.27	0.167415	0.999998	No Change	-0.35	-1.27	0.346252	0.999997	No Change	No Change
ARHGAP20	7.112	2.37029	2.78003	2.55489	0.23	1.17	0.665216	0.999998	No Change	-0.18	-1.13	0.488799	0.999997	No Change	No Change
ARHGAP21	8.551	3.58324	3.63917	3.555	0.08	1.06	0.945221	0.999998	No Change	0.03	1.02	0.97053	0.999997	No Change	No Change
ARHGAP22	4.459	-1.11621	-1.08467	-1.11899	0.03	1.02	0.983589	0.999998	No Change	0	1	0.946211	0.999997	No Change	No Change
ARHGAP23	5.904	1.71383	1.86754	1.43045	0.44	1.36	0.270862	0.999998	No Change	0.28	1.21	0.581404	0.999997	No Change	No Change
ARHGAP24	6.354	1.65339	1.82252	2.18288	-0.36	-1.28	0.327899	0.999998	No Change	-0.53	-1.44	0.264057	0.999997	No Change	No Change
ARHGAP25	4.433	-1.45742	-1.51226	-1.45483	-0.06	-1.04	0.908813	0.999998	No Change	0	1	0.743505	0.999997	No Change	No Change
ARHGAP26	9.018	1.49089	1.1493	1.30201	-0.15	-1.11	0.731323	0.999998	No Change	0.19	1.14	0.71739	0.999997	No Change	No Change
ARHGAP27	6.425	-1.01252	-1.1203	-1.50666	0.39	1.31	0.199426	0.999998	No Change	0.49	1.4	0.24215	0.999997	No Change	No Change
ARHGAP28	9.263	1.0365	1.0627	1.17152	-0.11	-1.08	0.521618	0.999998	No Change	-0.14	-1.1	0.785056	0.999997	No Change	No Change
ARHGAP29	16.943	0.0969174	-0.281053	0.524674	-0.81	-1.75	0.0197013	0.732639	No Change	-0.43	-1.35	0.322914	0.999997	No Change	No Change
ARHGAP30	4.951	-3.19041	-3.06141	-3.19576	0.13	1.09	0.216956	0.999998	No Change	0.01	1.01	0.825342	0.999997	No Change	No Change
ARHGAP31	8.067	0.220742	-0.284549	-0.304384	0.02	1.01	0.349674	0.999998	No Change	0.53	1.44	0.866098	0.999997	No Change	No Change
ARHGAP32	12.533	2.5755	2.64741	2.50293	0.14	1.1	0.639293	0.999998	No Change	0.07	1.05	0.921019	0.999997	No Change	No Change
ARHGAP33	4.625	3.73335	3.7258	3.4204	0.31	1.24	0.457457	0.999998	No Change	0.31	1.24	0.582681	0.999997	No Change	No Change
ARHGAP35	8.882	4.55318	4.68093	4.54399	0.14	1.1	0.784679	0.999998	No Change	0.01	1.01	0.934064	0.999997	No Change	No Change
ARHGAP36	3.136	2.12208	3.1348	3.12592	0.01	1.01	0.110796	0.999998	No Change	-1	-2	0.0412858	0.999997	40 Down	No Change
ARHGAP39	5.253	2.68385	2.44771	2.69943	-0.25	-1.19	0.386329	0.999998	No Change	-0.02	-1.01	0.895818	0.999997	No Change	No Change
ARHGAP4	3.398	-0.442883	-0.556103	-0.426657	-0.13	-1.09	0.588801	0.999998	No Change	-0.02	-1.01	0.903876	0.999997	No Change	No Change
ARHGAP42	5.039	1.60869	1.49919	1.44901	0.05	1.04	0.903946	0.999998	No Change	0.16	1.12	0.824395	0.999997	No Change	No Change
ARHGAP44	4.432	1.65047	1.87542	1.80591	0.07	1.05	0.984439	0.999998	No Change	-0.16	-1.12	0.687788	0.999997	No Change	No Change
ARHGAP5	9.667	4.10825	4.03244	3.98423	0.05	1.04	0.962402	0.999998	No Change	0.12	1.09	0.877453	0.999997	No Change	No Change
ARHGAP5-AS1	1.28	1.48521	1.89577	1.57126	0.32	1.25	0.454329	0.999998	No Change	-0.09	-1.06	0.866422	0.999997	No Change	No Change
ARHGAP6	6.536	-1.1938	-1.10612	-1.53874	0.43	1.35	0.167612	0.999998	No Change	0.34	1.27	0.479655	0.999997	No Change	No Change
ARHGAP8	3.617	-2.65522	-2.80433	-2.82593	0.02	1.01	0.90735	0.999998	No Change	0.17	1.13	0.492954	0.999997	No Change	No Change
ARHGAP9	3.822	-2.06645	-2.38033	-2.44793	0.07	1.05	0.87101	0.999998	No Change	0.38	1.3	0.223935	0.999997	No Change	No Change
ARHGDIA	2.178	6.21914	6.30058	6.08924	0.21	1.16	0.960497	0.999998	No Change	0.13	1.09	0.878921	0.999997	No Change	No Change
ARHGDIB	1.21	-0.560147	-0.521056	-0.446526	-0.07	-1.05	0.691998	0.999998	No Change	-0.11	-1.08	0.751064	0.999997	No Change	No Change
ARHGEF1	6.081	1.9698	1.58935	1.92866	-0.34	-1.27	0.321138	0.999998	No Change	0.04	1.03	0.976016	0.999997	No Change	No Change
ARHGEF10	9.89	1.77498	1.76962	1.86339	-0.09	-1.06	0.834089	0.999998	No Change	-0.09	-1.06	0.759368	0.999997	No Change	No Change
ARHGEF10L	10.176	1.91291	1.80966	1.7931	0.02	1.01	0.819335	0.999998	No Change	0.12	1.09	0.912669	0.999997	No Change	No Change
ARHGEF11	7.289	3.5311	3.57612	3.57288	0	1	0.908969	0.999998	No Change	-0.04	-1.03	0.856541	0.999997	No Change	No Change
ARHGEF12	10.087	4.47846	4.3616	4.38842	-0.03	-1.02	0.999748	0.999998	No Change	0.09	1.06	0.907068	0.999997	No Change	No Change
ARHGEF15	5.234	-2.16676	-1.86295	-1.7076	-0.16	-1.12	0.820788	0.999998	No Change	-0.46	-1.38	0.195422	0.999997	No Change	No Change
ARHGEF16	4.348	-1.72111	-1.42126	-2.04707	0.63	1.55	0.116122	0.999998	No Change	0.33	1.26	0.28259	0.999997	No Change	No Change
ARHGEF17	7.792	3.39978	3.55893	3.50689	0.05	1.04	0.92398	0.999998	No Change	-0.11	-1.08	0.78278	0.999997	No Change	No Change
ARHGEF18	6.278	3.1496	3.26262	3.18999	0.07	1.05	0.90523	0.999998	No Change	-0.04	-1.03	0.864086	0.999997	No Change	No Change
ARHGEF19	3.013	-0.443817	-0.39163	-0.587449	0.2	1.15	0.789033	0.999998	No Change	0.14	1.1	0.708577	0.999997	No Change	No Change
ARHGEF2	5.271	2.76245	2.94205	2.56578	0.38	1.3	0.445862	0.999998	No Change	0.2	1.15	0.75412	0.999997	No Change	No Change
ARHGEF25	3.106	2.73369	2.81357	2.62906	0.18	1.13	0.623829	0.999998	No Change	0.1	1.07	0.894355	0.999997	No Change	No Change
ARHGEF26	5.469	2.52915	2.73253	2.83496	-0.1	-1.07	0.630932	0.999998	No Change	-0.31	-1.24	0.47832	0.999997	No Change	No Change
ARHGEF26-AS1	2.594	-0.327586	-0.359555	-0.314154	-0.05	-1.04	0.577807	0.999998	No Change	-0.01	-1.01	0.935236	0.999997	No Change	No Change
ARHGEF28	13.209	-1.67554	-1.1671	-1.12064	-0.05	-1.04	0.797762	0.999998	No Change	-0.55	-1.46	0.121814	0.999997	No Change	No Change
ARHGEF3	5.414	2.54969	2.69084	2.83752	-0.15	-1.11	0.604196	0.999998	No Change	-0.29	-1.22	0.481964	0.999997	No Change	No Change
ARHGEF33	4.288	-1.63476	-2.0299	-1.65143	-0.38	-1.3	0.322022	0.999998	No Change	0.02	1.01	0.440577	0.999997	No Change	No Change
ARHGEF34P	5.741	-3.25318	-3.25318	-3.23026	-0.02	-1.01	0.564043	0.999998	No Change	-0.02	-1.01	0.449436	0.999997	No Change	No Change
ARHGEF35	2.472	-3.25318	-3.22179	-3.27609	0.05	1.04	0.693848	0.999998	No Change	0.02	1.01	0.712136	0.999997	No Change	No Change
ARHGEF37	4.852	0.882555	0.875941	1.54774	-0.67	-1.59	0.0779876	0.999998	No Change	-0.67	-1.59	0.16212	0.999997	No Change	No Change
ARHGEF39	6.479	-1.26641	-0.831485	-1.04939	0.22	1.16	0.439342	0.999998	No Change	-0.22	-1.16	0.547306	0.999997	No Change	No Change
ARHGEF4	7.453	1.5346	1.61984	1.64129	-0.02	-1.01	0.911276	0.999998	No Change	-0.11	-1.08	0.775761	0.999997	No Change	No Change
ARHGEF40	7.07	3.04198	2.96843	2.87082	0.1	1.07	0.954069	0.999998	No Change	0.17	1.13	0.844277	0.999997	No Change	No Change
ARHGEF5	6.003	-3.12166	-2.93092	-3.14258	0.21	1.16	0.0718208	0.999998	No Change	0.02	1.01	0.606283	0.999997	No Change	No Change
ARHGEF6	5.683	0.717921	0.350327	0.694955	-0.34	-1.27	0.358966	0.999998	No Change	0.02	1.01	0.964871	0.999997	No Change	No Change
ARHGEF7	10.613	3.60387	3.63893	3.66393	-0.03	-1.02	0.960546	0.999998	No Change	-0.06	-1.04	0.835336	0.999997	No Change	No Change
ARHGEF9	6.44	3.53072	3.52691	3.47305	0.05	1.04	0.77572	0.999998	No Change	0.06	1.04	0.861254	0.999997	No Change	No Change
ARID1A	8.975	4.46304	4.63407	4.43978	0.19	1.14	0.756006	0.999998	No Change	0.02	1.01	0.963515	0.999997	No Change	No Change
ARID1B	13.27	3.11861	3.17037	3.08286	0.09	1.06	0.885398	0.999998	No Change	0.04	1.03	0.980519	0.999997	No Change	No Change
ARID2	11.516	2.64811	2.65794	2.82905	-0.17	-1.13	0.633016	0.999998	No Change	-0.18	-1.13	0.6513	0.999997	No Change	No Change
ARID3A	2.801	1.4449	1.84139	1.59921	0.24	1.18	0.859508	0.999998	No Change	-0.15	-1.11	0.991715	0.999997	No Change	No Change
ARID3B	6.049	0.724635	1.00194	0.540582	0.46	1.38	0.596558	0.999998	No Change	0.18	1.13	0.547591	0.999997	No Change	No Change
ARID3C	1.232	-2.34019	-2.11906	-2.28492	0.17	1.13	0.674901	0.999998	No Change	-0.06	-1.04	0.992056	0.999997	No Change	No Change
ARID4A	6.108	2.99662	2.95627	3.06163	-0.11	-1.08	0.79501	0.999998	No Change	-0.07	-1.05	0.867437	0.999997	No Change	No Change
ARID4B	10.927	2.66099	2.55034	2.59656	-0.05	-1.04	0.936918	0.999998	No Change	0.06	1.04	0.965481	0.999997	No Change	No Change
ARID5A	3.024	2.03563	2.07347	1.43394	0.64	1.56	0.274396	0.999998	No Change	0.6	1.52	0.210311	0.999997	No Change	No Change
ARID5B	8.441	2.90238	3.10104	2.70965	0.39	1.31	0.315396	0.999998	No Change	0.19	1.14	0.832336	0.999997	No Change	No Change
ARIH1	5.237	3.97085	4.02139	3.99868	0.02	1.01	0.985578	0.999998	No Change	-0.03	-1.02	0.878658	0.999997	No Change	No Change
ARIH2	4.986	3.56138	3.59583	3.518	0.08	1.06	0.873973	0.999998	No Change	0.04	1.03	0.995606	0.999997	No Change	No Change
ARIH2OS	1.597	0.256392	0.447293	0.332888	0.11	1.08	0.97047	0.999998	No Change	-0.08	-1.06	0.848139	0.999997	No Change	No Change
ARL1	3.204	4.45397	4.35496	4.40654	-0.05	-1.04	0.739516	0.999998	No Change	0.05	1.04	0.995305	0.999997	No Change	No Change
ARL10	3.379	2.61407	2.74029	2.67295	0.07	1.05	0.769749	0.999998	No Change	-0.06	-1.04	0.811434	0.999997	No Change	No Change
ARL11	3.758	-2.98289	-2.9843	-3.10808	0.12	1.09	0.641659	0.999998	No Change	0.13	1.09	0.43351	0.999997	No Change	No Change
ARL13B	4.098	1.77855	1.40038	1.5428	-0.14	-1.1	0.423191	0.999998	No Change	0.24	1.18	0.770006	0.999997	No Change	No Change
ARL14	1.287	-3.32193	-3.06691	-3.06959	0	1	0.771645	0.999998	No Change	-0.25	-1.19	0.177815	0.999997	No Change	No Change
ARL14EP	1.766	3.24641	3.31235	3.21416	0.1	1.07	0.92858	0.999998	No Change	0.03	1.02	0.987268	0.999997	No Change	No Change
ARL14EPL	0.639	-2.4477	-2.96907	-2.86242	-0.11	-1.08	0.298806	0.999998	No Change	0.41	1.33	0.73216	0.999997	No Change	No Change
ARL15	2.539	2.69645	2.47869	2.40486	0.07	1.05	0.972768	0.999998	No Change	0.29	1.22	0.627671	0.999997	No Change	No Change
ARL16	1.857	3.34116	3.52391	3.39854	0.13	1.09	0.924157	0.999998	No Change	-0.06	-1.04	0.839751	0.999997	No Change	No Change
ARL17A	12.718	-2.19041	-2.09596	-1.90849	-0.19	-1.14	0.414448	0.999998	No Change	-0.28	-1.21	0.303468	0.999997	No Change	No Change
ARL2	1.827	2.89162	3.31291	3.03933	0.27	1.21	0.715897	0.999998	No Change	-0.15	-1.11	0.674418	0.999997	No Change	No Change
ARL2BP	2.119	4.88995	4.87032	4.85269	0.02	1.01	0.924511	0.999998	No Change	0.04	1.03	0.993121	0.999997	No Change	No Change
ARL2-SNX15	2.452	2.6969	2.94192	2.6362	0.31	1.24	0.64578	0.999998	No Change	0.06	1.04	0.980705	0.999997	No Change	No Change
ARL3	3.868	3.74797	3.81844	3.73077	0.09	1.06	0.81676	0.999998	No Change	0.02	1.01	0.958718	0.999997	No Change	No Change
ARL4A	3.425	3.70199	3.57662	3.94776	-0.37	-1.29	0.19122	0.999998	No Change	-0.25	-1.19	0.49238	0.999997	No Change	No Change
ARL4C	4.007	6.04039	5.99505	5.64428	0.35	1.27	0.575296	0.999998	No Change	0.4	1.32	0.558698	0.999997	No Change	No Change
ARL4D	1.583	1.52502	1.44488	0.810986	0.63	1.55	0.298611	0.999998	No Change	0.71	1.64	0.103092	0.999997	No Change	No Change
ARL5A	3.612	3.35121	3.14034	3.21137	-0.07	-1.05	0.506598	0.999998	No Change	0.14	1.1	0.978665	0.999997	No Change	No Change
ARL5B	3.583	3.59207	3.71447	3.65853	0.06	1.04	0.873336	0.999998	No Change	-0.07	-1.05	0.835312	0.999997	No Change	No Change
ARL5C	1.902	-3.07921	-3.01995	-3.10808	0.09	1.06	0.560008	0.999998	No Change	0.03	1.02	0.894568	0.999997	No Change	No Change
ARL6	1.849	1.59776	1.54157	1.54909	-0.01	-1.01	0.956451	0.999998	No Change	0.05	1.04	0.929377	0.999997	No Change	No Change
ARL6IP1	2.429	6.31608	6.38111	6.16389	0.22	1.16	0.61466	0.999998	No Change	0.15	1.11	0.823439	0.999997	No Change	No Change
ARL6IP4	1.593	4.50291	4.53529	4.4506	0.08	1.06	0.815989	0.999998	No Change	0.05	1.04	0.971073	0.999997	No Change	No Change
ARL6IP5	2.125	5.99441	6.14479	6.22737	-0.08	-1.06	0.692965	0.999998	No Change	-0.23	-1.17	0.575768	0.999997	No Change	No Change
ARL6IP6	3.32	1.69298	1.83284	1.83983	-0.01	-1.01	0.877791	0.999998	No Change	-0.15	-1.11	0.701976	0.999997	No Change	No Change
ARL8A	1.788	5.12803	5.30033	5.13179	0.17	1.13	0.809373	0.999998	No Change	0	1	0.91648	0.999997	No Change	No Change
ARL8B	2.978	4.94248	4.91266	4.85083	0.06	1.04	0.910768	0.999998	No Change	0.09	1.06	0.94383	0.999997	No Change	No Change
ARL9	0.832	-1.60545	-1.84691	-1.58125	-0.27	-1.21	0.539177	0.999998	No Change	-0.02	-1.01	0.948821	0.999997	No Change	No Change
ARMC1	3.035	3.51403	3.49738	3.42057	0.08	1.06	0.96057	0.999998	No Change	0.09	1.06	0.936563	0.999997	No Change	No Change
ARMC10	2.627	3.23699	3.17682	3.02615	0.15	1.11	0.751878	0.999998	No Change	0.21	1.16	0.842934	0.999997	No Change	No Change
ARMC12	1.166	-0.539891	-0.283005	-0.753601	0.47	1.39	0.177453	0.999998	No Change	0.21	1.16	0.793534	0.999997	No Change	No Change
ARMC2	3.395	1.61409	1.30566	1.89535	-0.59	-1.51	0.142981	0.999998	No Change	-0.28	-1.21	0.947983	0.999997	No Change	No Change
ARMC3	4.848	2.05581	1.03085	2.13555	-1.1	-2.14	0.0121434	0.57442	No Change	-0.08	-1.06	0.113982	0.999997	No Change	No Change
ARMC4	4.329	0.154122	-0.244091	0.391741	-0.64	-1.56	0.0527758	0.999998	No Change	-0.24	-1.18	0.627728	0.999997	No Change	No Change
ARMC5	5.039	1.66005	1.6662	1.59779	0.07	1.05	0.812462	0.999998	No Change	0.06	1.04	0.98555	0.999997	No Change	No Change
ARMC6	2.736	2.98414	3.07192	2.9611	0.11	1.08	0.961815	0.999998	No Change	0.02	1.01	0.956281	0.999997	No Change	No Change
ARMC7	2.469	1.34327	1.47776	1.30208	0.18	1.13	0.985442	0.999998	No Change	0.04	1.03	0.852495	0.999997	No Change	No Change
ARMC8	7.275	2.58191	2.66355	2.65204	0.01	1.01	0.984892	0.999998	No Change	-0.07	-1.05	0.831844	0.999997	No Change	No Change
ARMC9	5.055	2.54324	2.58281	2.64292	-0.06	-1.04	0.724045	0.999998	No Change	-0.1	-1.07	0.761687	0.999997	No Change	No Change
ARMCX1	2.129	4.0697	4.18987	4.01748	0.17	1.13	0.704196	0.999998	No Change	0.05	1.04	0.978466	0.999997	No Change	No Change
ARMCX2	3.235	4.69569	4.76358	4.7338	0.03	1.02	0.969698	0.999998	No Change	-0.04	-1.03	0.86191	0.999997	No Change	No Change
ARMCX3	3.459	4.95827	4.94454	4.83641	0.11	1.08	0.831262	0.999998	No Change	0.12	1.09	0.886255	0.999997	No Change	No Change
ARMCX4	8.516	1.80809	1.88073	1.61657	0.26	1.2	0.456893	0.999998	No Change	0.19	1.14	0.840847	0.999997	No Change	No Change
ARMCX5	3.043	2.68281	2.7566	2.66131	0.1	1.07	0.880897	0.999998	No Change	0.02	1.01	0.97633	0.999997	No Change	No Change
ARMCX5-GPRASP2	3.933	-1.06172	-0.775145	-0.765633	-0.01	-1.01	0.836871	0.999998	No Change	-0.3	-1.23	0.429807	0.999997	No Change	No Change
ARMCX6	1.932	2.72938	3.04631	2.53054	0.52	1.43	0.666193	0.999998	No Change	0.2	1.15	0.538852	0.999997	No Change	No Change
ARMT1	2.567	3.02223	3.21722	3.305	-0.09	-1.06	0.578985	0.999998	No Change	-0.28	-1.21	0.509236	0.999997	No Change	No Change
ARNT	4.969	3.2016	3.18071	3.22939	-0.05	-1.04	0.917477	0.999998	No Change	-0.03	-1.02	0.858119	0.999997	No Change	No Change
ARNT2	7.077	4.08943	4.19758	4.04323	0.15	1.11	0.698262	0.999998	No Change	0.05	1.04	0.995697	0.999997	No Change	No Change
ARNTL	3.365	1.36444	1.25783	1.3952	-0.14	-1.1	0.605517	0.999998	No Change	-0.03	-1.02	0.877277	0.999997	No Change	No Change
ARNTL2	7.427	1.31322	1.04094	1.11089	-0.07	-1.05	0.862727	0.999998	No Change	0.2	1.15	0.639741	0.999997	No Change	No Change
ARPC1A	2.181	4.86705	4.99322	4.85003	0.14	1.1	0.90025	0.999998	No Change	0.02	1.01	0.946626	0.999997	No Change	No Change
ARPC1B	1.521	1.51351	1.44096	1.47603	-0.04	-1.03	0.535472	0.999998	No Change	0.04	1.03	0.983312	0.999997	No Change	No Change
ARPC2	2.952	5.75145	5.82771	5.69362	0.13	1.09	0.844511	0.999998	No Change	0.06	1.04	0.982688	0.999997	No Change	No Change
ARPC3	0.877	6.03743	6.10044	5.71198	0.39	1.31	0.839311	0.999998	No Change	0.33	1.26	0.596021	0.999997	No Change	No Change
ARPC4	2.075	4.73573	4.79383	4.66243	0.13	1.09	0.8881	0.999998	No Change	0.07	1.05	0.965609	0.999997	No Change	No Change
ARPC4-TTLL3	4.665	-2.60545	-2.6234	-2.82541	0.2	1.15	0.409381	0.999998	No Change	0.22	1.16	0.521508	0.999997	No Change	No Change
ARPC5	2.082	5.85622	5.8203	5.70288	0.12	1.09	0.95893	0.999998	No Change	0.15	1.11	0.857183	0.999997	No Change	No Change
ARPC5L	1.021	4.50603	4.61793	4.50542	0.11	1.08	0.999872	0.999998	No Change	0	1	0.929152	0.999997	No Change	No Change
ARPIN	2.66	2.21567	2.21445	2.32495	-0.11	-1.08	0.69	0.999998	No Change	-0.11	-1.08	0.760364	0.999997	No Change	No Change
ARPP19	5.21	5.14637	5.2314	5.1656	0.07	1.05	0.96981	0.999998	No Change	-0.02	-1.01	0.894363	0.999997	No Change	No Change
ARPP21	6.848	-1.05049	-0.452765	-0.840256	0.39	1.31	0.272472	0.999998	No Change	-0.21	-1.16	0.649388	0.999997	No Change	No Change
ARRB1	7.506	2.09868	2.45379	2.10157	0.35	1.27	0.311076	0.999998	No Change	0	1	0.987971	0.999997	No Change	No Change
ARRB2	2.003	3.31871	3.60483	3.30319	0.3	1.23	0.494483	0.999998	No Change	0.02	1.01	0.948552	0.999997	No Change	No Change
ARRDC1	3.421	1.46087	1.49688	1.50777	-0.01	-1.01	0.913517	0.999998	No Change	-0.05	-1.04	0.855479	0.999997	No Change	No Change
ARRDC1-AS1	1.449	2.65658	2.70799	2.62574	0.08	1.06	0.928475	0.999998	No Change	0.03	1.02	0.993452	0.999997	No Change	No Change
ARRDC2	2.933	-1.89194	-1.53846	-1.83773	0.3	1.23	0.443306	0.999998	No Change	-0.05	-1.04	0.831072	0.999997	No Change	No Change
ARRDC3	4.153	5.97037	5.82202	5.85797	-0.04	-1.03	0.877183	0.999998	No Change	0.11	1.08	0.942313	0.999997	No Change	No Change
ARRDC3-AS1	2.499	-0.749905	-1.07733	-1.08264	0.01	1.01	0.799191	0.999998	No Change	0.33	1.26	0.565449	0.999997	No Change	No Change
ARRDC4	4.104	3.58322	3.53294	3.34075	0.19	1.14	0.739762	0.999998	No Change	0.24	1.18	0.685402	0.999997	No Change	No Change
ARSA	4.495	2.06216	1.90423	2.0371	-0.13	-1.09	0.720756	0.999998	No Change	0.03	1.02	0.985867	0.999997	No Change	No Change
ARSB	6.666	3.47937	3.62813	3.60835	0.02	1.01	0.892839	0.999998	No Change	-0.13	-1.09	0.735061	0.999997	No Change	No Change
ARSD	5.394	2.72509	2.66905	2.94963	-0.28	-1.21	0.462373	0.999998	No Change	-0.22	-1.16	0.646252	0.999997	No Change	No Change
ARSE	2.59	-2.02945	-1.86192	-1.4543	-0.41	-1.33	0.103014	0.999998	No Change	-0.58	-1.49	0.126409	0.999997	No Change	No Change
ARSF	2.336	-3.13267	-3.19041	-3.23026	0.04	1.03	0.833032	0.999998	No Change	0.1	1.07	0.640184	0.999997	No Change	No Change
ARSG	3.241	2.02277	1.82917	2.16498	-0.34	-1.27	0.220014	0.999998	No Change	-0.14	-1.1	0.791674	0.999997	No Change	No Change
ARSH	1.68	-3.05889	-3.19041	-3.32193	0.13	1.09	0.108046	0.999998	No Change	0.26	1.2	0.0513385	0.999997	No Change	No Change
ARSI	3.165	-0.8439	-1.1013	-0.669004	-0.43	-1.35	0.0563982	0.999998	No Change	-0.17	-1.13	0.555439	0.999997	No Change	No Change
ARSJ	4.756	1.88371	1.76342	2.22398	-0.46	-1.38	0.338894	0.999998	No Change	-0.34	-1.27	0.537072	0.999997	No Change	No Change
ARSK	4.29	0.914965	0.948059	1.08177	-0.13	-1.09	0.649816	0.999998	No Change	-0.17	-1.13	0.676366	0.999997	No Change	No Change
ART3	2.474	-2.41619	-2.56993	-2.67892	0.11	1.08	0.77473	0.999998	No Change	0.26	1.2	0.296998	0.999997	No Change	No Change
ART4	1.453	-3.19041	-3.13054	-3.03926	-0.09	-1.06	0.841731	0.999998	No Change	-0.15	-1.11	0.617659	0.999997	No Change	No Change
ART5	1.687	-0.307644	-0.202408	-0.874475	0.67	1.59	0.13876	0.999998	No Change	0.57	1.48	0.288588	0.999997	No Change	No Change
ARTN	2.257	-1.86465	-2.1244	-2.02359	-0.1	-1.07	0.699139	0.999998	No Change	0.16	1.12	0.802685	0.999997	No Change	No Change
ARV1	1.573	2.99409	3.18155	3.09984	0.08	1.06	0.816951	0.999998	No Change	-0.11	-1.08	0.789524	0.999997	No Change	No Change
ARVCF	4.147	3.49754	3.25948	3.29639	-0.04	-1.03	0.870905	0.999998	No Change	0.2	1.15	0.697693	0.999997	No Change	No Change
ARX	2.869	3.44049	3.24346	4.00322	-0.76	-1.69	0.0151703	0.657944	No Change	-0.56	-1.47	0.134606	0.999997	No Change	No Change
AS3MT	2.5	-3.32193	-3.18742	-3.18442	0	1	0.904863	0.999998	No Change	-0.14	-1.1	0.103657	0.999997	No Change	No Change
ASAH1	2.946	4.91621	4.95406	4.9802	-0.03	-1.02	0.935545	0.999998	No Change	-0.06	-1.04	0.834219	0.999997	No Change	No Change
ASAH2	2.398	-2.28673	-2.37785	-2.59755	0.22	1.16	0.723107	0.999998	No Change	0.31	1.24	0.465164	0.999997	No Change	No Change
ASAH2B	0.72	-1.91825	-1.67814	-2.2214	0.54	1.45	0.096207	0.999998	No Change	0.3	1.23	0.537444	0.999997	No Change	No Change
ASAP1	6.323	3.80012	3.64733	3.6427	0	1	0.836825	0.999998	No Change	0.16	1.12	0.829159	0.999997	No Change	No Change
ASAP1-IT2	2.03	-1.78673	-1.92931	-1.91618	-0.01	-1.01	0.834889	0.999998	No Change	0.13	1.09	0.572876	0.999997	No Change	No Change
ASAP2	5.689	3.08086	3.13083	3.07924	0.05	1.04	0.861438	0.999998	No Change	0	1	0.959079	0.999997	No Change	No Change
ASAP3	4.305	4.10605	4.21255	4.13064	0.08	1.06	0.94826	0.999998	No Change	-0.02	-1.01	0.91332	0.999997	No Change	No Change
ASB1	6.828	2.50197	2.512	2.40481	0.11	1.08	0.995202	0.999998	No Change	0.1	1.07	0.88382	0.999997	No Change	No Change
ASB11	3.087	-2.93916	-3.06479	-3.27609	0.21	1.16	0.0908929	0.999998	No Change	0.34	1.27	0.0155224	0.999997	40 Up	No Change
ASB13	2.805	1.86436	2.07886	1.9024	0.18	1.13	0.817536	0.999998	No Change	-0.04	-1.03	0.855046	0.999997	No Change	No Change
ASB14	3.196	-2.72741	-2.69343	-2.87745	0.18	1.13	0.321093	0.999998	No Change	0.15	1.11	0.457568	0.999997	No Change	No Change
ASB16	2.134	-2.10545	-2.15818	-1.86428	-0.29	-1.22	0.335573	0.999998	No Change	-0.24	-1.18	0.442856	0.999997	No Change	No Change
ASB16-AS1	2.254	2.05969	2.0488	2.21502	-0.17	-1.13	0.644897	0.999998	No Change	-0.16	-1.12	0.685234	0.999997	No Change	No Change
ASB2	4.616	-1.04402	-0.302582	-0.92243	0.62	1.54	0.0265472	0.854896	No Change	-0.12	-1.09	0.471052	0.999997	No Change	No Change
ASB3	3.02	2.88337	2.96059	2.89452	0.07	1.05	0.839981	0.999998	No Change	-0.01	-1.01	0.90949	0.999997	No Change	No Change
ASB4	4.317	-2.47616	-2.25069	-2.13506	-0.12	-1.09	0.664453	0.999998	No Change	-0.34	-1.27	0.228482	0.999997	No Change	No Change
ASB5	3.236	-3.32193	-3.25318	-3.06224	-0.19	-1.14	0.0401691	0.988473	No Change	-0.26	-1.2	0.0169943	0.999997	40 Down	No Change
ASB6	5.42	2.37504	2.56293	2.27422	0.29	1.22	0.664036	0.999998	No Change	0.1	1.07	0.879842	0.999997	No Change	No Change
ASB7	5.124	1.59981	1.54133	1.57403	-0.03	-1.02	0.704886	0.999998	No Change	0.03	1.02	0.949012	0.999997	No Change	No Change
ASB8	2.609	3.46089	3.50121	3.46443	0.04	1.03	0.908272	0.999998	No Change	0	1	0.917337	0.999997	No Change	No Change
ASB9	2.051	-3.13267	-3.04018	-3.10074	0.06	1.04	0.769053	0.999998	No Change	-0.03	-1.02	0.914021	0.999997	No Change	No Change
ASCC1	3.552	2.86746	2.99978	3.00265	0	1	0.977348	0.999998	No Change	-0.14	-1.1	0.726939	0.999997	No Change	No Change
ASCC2	2.987	3.52216	3.51375	3.53166	-0.02	-1.01	0.766883	0.999998	No Change	-0.01	-1.01	0.905553	0.999997	No Change	No Change
ASCC3	10.924	2.61797	2.57817	2.56369	0.01	1.01	0.949762	0.999998	No Change	0.05	1.04	0.978238	0.999997	No Change	No Change
ASCL1	2.482	1.89126	1.67379	1.22932	0.44	1.36	0.458659	0.999998	No Change	0.66	1.58	0.195647	0.999997	No Change	No Change
ASCL2	1.847	-2.9477	-2.9597	-2.90092	-0.06	-1.04	0.400906	0.999998	No Change	-0.05	-1.04	0.603995	0.999997	No Change	No Change
ASCL5	1.419	-2.76641	-2.17217	-2.64574	0.47	1.39	0.197032	0.999998	No Change	-0.12	-1.09	0.700357	0.999997	No Change	No Change
ASF1A	2.504	3.75885	3.74656	3.74895	0	1	0.845763	0.999998	No Change	0.01	1.01	0.942972	0.999997	No Change	No Change
ASF1B	1.727	2.22717	2.76254	2.08165	0.68	1.6	0.207731	0.999998	No Change	0.15	1.11	0.633209	0.999997	No Change	No Change
ASGR1	1.622	1.54875	1.83977	1.48335	0.36	1.28	0.371919	0.999998	No Change	0.07	1.05	0.948538	0.999997	No Change	No Change
ASH1L	11.776	3.43463	3.46482	3.4497	0.02	1.01	0.84829	0.999998	No Change	-0.02	-1.01	0.845955	0.999997	No Change	No Change
ASH1L-AS1	1.963	0.510029	0.362596	0.369764	-0.01	-1.01	0.791192	0.999998	No Change	0.14	1.1	0.793842	0.999997	No Change	No Change
ASH2L	3.284	3.88017	3.88744	3.81782	0.07	1.05	0.94846	0.999998	No Change	0.06	1.04	0.966638	0.999997	No Change	No Change
ASIC1	4.74	3.13349	2.65856	2.97869	-0.32	-1.25	0.74136	0.999998	No Change	0.15	1.11	0.451525	0.999997	No Change	No Change
ASIC2	4.26	1.17588	1.3324	1.02334	0.31	1.24	0.39212	0.999998	No Change	0.15	1.11	0.815215	0.999997	No Change	No Change
ASIC3	2.303	-0.0522711	-0.374498	-0.435011	0.06	1.04	0.611418	0.999998	No Change	0.38	1.3	0.3614	0.999997	No Change	No Change
ASIC4	5.217	-0.544634	0.0356181	-0.373325	0.41	1.33	0.44969	0.999998	No Change	-0.17	-1.13	0.437556	0.999997	No Change	No Change
ASIP	0.581	-2.01046	-3.17569	-2.78724	-0.39	-1.31	0.150894	0.999998	No Change	0.78	1.72	0.184908	0.999997	No Change	No Change
ASL	3.206	1.50137	1.63863	1.62878	0.01	1.01	0.756226	0.999998	No Change	-0.13	-1.09	0.865206	0.999997	No Change	No Change
ASNA1	1.273	4.92783	4.96098	4.78132	0.18	1.13	0.901149	0.999998	No Change	0.15	1.11	0.877336	0.999997	No Change	No Change
ASNS	2.512	4.26743	4.32733	4.05452	0.27	1.21	0.434355	0.999998	No Change	0.21	1.16	0.790377	0.999997	No Change	No Change
ASNSD1	2.465	4.39147	4.45626	4.44576	0.01	1.01	0.911012	0.999998	No Change	-0.05	-1.04	0.849629	0.999997	No Change	No Change
ASPDH	1.249	-3.13267	-2.88996	-2.88206	-0.01	-1.01	0.920421	0.999998	No Change	-0.25	-1.19	0.423316	0.999997	No Change	No Change
ASPG	2.706	-3.25318	-3.10694	-3.19576	0.09	1.06	0.250636	0.999998	No Change	-0.06	-1.04	0.889172	0.999997	No Change	No Change
ASPH	12.002	3.64185	3.63376	3.70524	-0.07	-1.05	0.719742	0.999998	No Change	-0.06	-1.04	0.844056	0.999997	No Change	No Change
ASPHD1	1.624	2.48772	2.66118	2.15358	0.51	1.42	0.405854	0.999998	No Change	0.33	1.26	0.558289	0.999997	No Change	No Change
ASPHD2	3.309	1.9294	2.09476	1.78285	0.31	1.24	0.499734	0.999998	No Change	0.15	1.11	0.807427	0.999997	No Change	No Change
ASPM	10.998	1.21775	1.75924	1.26836	0.49	1.4	0.146308	0.999998	No Change	-0.05	-1.04	0.816325	0.999997	No Change	No Change
ASPN	2.516	0.227404	-0.226922	-0.796713	0.57	1.48	0.401452	0.999998	No Change	1.02	2.03	0.511754	0.999997	No Change	No Change
ASPRV1	2.173	0.00201695	-0.272187	-0.353101	0.08	1.06	0.720169	0.999998	No Change	0.36	1.28	0.516245	0.999997	No Change	No Change
ASPSCR1	2.336	2.24159	2.13788	2.09144	0.05	1.04	0.880437	0.999998	No Change	0.15	1.11	0.831196	0.999997	No Change	No Change
ASRGL1	3.862	2.14899	2.20148	2.03936	0.16	1.12	0.839637	0.999998	No Change	0.11	1.08	0.906175	0.999997	No Change	No Change
ASS1	2.273	-0.0570176	0.261848	-0.203972	0.47	1.39	0.351359	0.999998	No Change	0.15	1.11	0.652172	0.999997	No Change	No Change
ASTE1	2.789	1.36167	1.19597	1.42877	-0.23	-1.17	0.367685	0.999998	No Change	-0.07	-1.05	0.785704	0.999997	No Change	No Change
ASTL	1.287	-2.55889	-2.75154	-2.90778	0.16	1.12	0.613011	0.999998	No Change	0.35	1.27	0.315739	0.999997	No Change	No Change
ASTN1	9.082	3.07198	3.13958	2.80487	0.33	1.26	0.330784	0.999998	No Change	0.27	1.21	0.577643	0.999997	No Change	No Change
ASTN2	8.051	1.73341	0.915501	1.17528	-0.26	-1.2	0.563825	0.999998	No Change	0.56	1.47	0.0990754	0.999997	No Change	No Change
ASUN	2.959	2.77646	2.58421	2.75567	-0.17	-1.13	0.606395	0.999998	No Change	0.02	1.01	0.974352	0.999997	No Change	No Change
ASXL1	7.507	4.0025	3.75266	3.8532	-0.1	-1.07	0.729167	0.999998	No Change	0.15	1.11	0.825625	0.999997	No Change	No Change
ASXL2	7.222	2.44029	2.36013	2.55771	-0.2	-1.15	0.58258	0.999998	No Change	-0.12	-1.09	0.759221	0.999997	No Change	No Change
ASXL3	7.711	2.16342	2.25602	1.96963	0.29	1.22	0.322266	0.999998	No Change	0.19	1.14	0.809826	0.999997	No Change	No Change
ATAD1	3.38	4.66419	4.70599	4.65282	0.05	1.04	0.953233	0.999998	No Change	0.01	1.01	0.952169	0.999997	No Change	No Change
ATAD2	6.439	2.33068	2.52094	2.21105	0.31	1.24	0.595349	0.999998	No Change	0.12	1.09	0.799411	0.999997	No Change	No Change
ATAD2B	9.019	1.37496	1.30374	1.31064	-0.01	-1.01	0.93628	0.999998	No Change	0.06	1.04	0.997512	0.999997	No Change	No Change
ATAD3A	2.79	1.78687	1.70955	1.55178	0.16	1.12	0.927554	0.999998	No Change	0.24	1.18	0.794274	0.999997	No Change	No Change
ATAD3B	3.992	1.43592	1.19881	1.32642	-0.13	-1.09	0.751914	0.999998	No Change	0.11	1.08	0.917508	0.999997	No Change	No Change
ATAD3C	3.847	-2.36848	-2.2422	-2.30307	0.06	1.04	0.686417	0.999998	No Change	-0.07	-1.05	0.444069	0.999997	No Change	No Change
ATAD5	6.284	0.660675	0.835877	0.538084	0.3	1.23	0.604252	0.999998	No Change	0.12	1.09	0.711036	0.999997	No Change	No Change
ATAT1	3.423	4.70725	4.78174	4.5058	0.28	1.21	0.360495	0.999998	No Change	0.2	1.15	0.724746	0.999997	No Change	No Change
ATCAY	5.156	4.48496	4.65331	4.26751	0.39	1.31	0.383515	0.999998	No Change	0.22	1.16	0.709531	0.999997	No Change	No Change
ATE1	2.68	2.96765	2.92721	2.82122	0.11	1.08	0.846003	0.999998	No Change	0.15	1.11	0.826334	0.999997	No Change	No Change
ATF1	2.648	1.92998	2.01591	1.9823	0.03	1.02	0.875658	0.999998	No Change	-0.05	-1.04	0.828714	0.999997	No Change	No Change
ATF2	4.835	3.69246	3.67226	3.66697	0.01	1.01	0.921425	0.999998	No Change	0.03	1.02	0.962632	0.999997	No Change	No Change
ATF3	3.351	3.14669	3.2525	2.63162	0.62	1.54	0.181043	0.999998	No Change	0.52	1.43	0.492446	0.999997	No Change	No Change
ATF4	2.122	5.67802	5.84449	5.38642	0.46	1.38	0.572673	0.999998	No Change	0.29	1.22	0.544117	0.999997	No Change	No Change
ATF5	2.371	2.81778	3.07571	2.79599	0.28	1.21	0.769448	0.999998	No Change	0.02	1.01	0.960759	0.999997	No Change	No Change
ATF6	10.173	3.60244	3.69391	3.73964	-0.05	-1.04	0.911512	0.999998	No Change	-0.14	-1.1	0.715965	0.999997	No Change	No Change
ATF6B	3.781	4.25097	4.29381	4.26897	0.02	1.01	0.95413	0.999998	No Change	-0.02	-1.01	0.898015	0.999997	No Change	No Change
ATF7	7.337	3.03113	3.05074	3.23414	-0.18	-1.13	0.641886	0.999998	No Change	-0.2	-1.15	0.629093	0.999997	No Change	No Change
ATF7IP	6.362	3.57939	3.5531	3.4362	0.12	1.09	0.715845	0.999998	No Change	0.14	1.1	0.832414	0.999997	No Change	No Change
ATF7IP2	3.695	1.52377	1.36533	1.46107	-0.1	-1.07	0.698304	0.999998	No Change	0.06	1.04	0.980659	0.999997	No Change	No Change
ATG10	3.344	0.956938	1.12556	1.11104	0.01	1.01	0.960256	0.999998	No Change	-0.15	-1.11	0.678776	0.999997	No Change	No Change
ATG101	1.433	3.17171	3.25436	3.01628	0.24	1.18	0.821022	0.999998	No Change	0.16	1.12	0.849346	0.999997	No Change	No Change
ATG12	4.556	3.25897	3.31035	3.21405	0.1	1.07	0.988855	0.999998	No Change	0.04	1.03	0.993063	0.999997	No Change	No Change
ATG13	6.054	3.56432	3.64742	3.55656	0.09	1.06	0.904671	0.999998	No Change	0.01	1.01	0.938917	0.999997	No Change	No Change
ATG14	5.043	2.44391	2.3829	2.35998	0.02	1.01	0.951549	0.999998	No Change	0.08	1.06	0.955379	0.999997	No Change	No Change
ATG16L1	3.387	3.09932	3.12252	2.96235	0.16	1.12	0.888667	0.999998	No Change	0.14	1.1	0.839417	0.999997	No Change	No Change
ATG16L2	6.156	0.696159	0.447413	0.898145	-0.45	-1.37	0.434947	0.999998	No Change	-0.2	-1.15	0.599469	0.999997	No Change	No Change
ATG2A	6.511	2.14289	2.17054	2.0952	0.08	1.06	0.868498	0.999998	No Change	0.05	1.04	0.975758	0.999997	No Change	No Change
ATG2B	11.057	2.41008	2.38086	2.40259	-0.02	-1.01	0.995234	0.999998	No Change	0.01	1.01	0.948622	0.999997	No Change	No Change
ATG3	2.986	2.61509	2.68756	2.61427	0.07	1.05	0.998593	0.999998	No Change	0	1	0.92279	0.999997	No Change	No Change
ATG4A	2.602	1.96858	2.49046	2.51395	-0.02	-1.01	0.999776	0.999998	No Change	-0.55	-1.46	0.259323	0.999997	No Change	No Change
ATG4B	3.847	3.50328	3.54736	3.49882	0.05	1.04	0.961189	0.999998	No Change	0	1	0.925178	0.999997	No Change	No Change
ATG4C	2.713	1.75788	1.67464	1.70647	-0.03	-1.02	0.858384	0.999998	No Change	0.05	1.04	0.956554	0.999997	No Change	No Change
ATG4D	2.052	2.73872	2.90002	2.66934	0.23	1.17	0.807657	0.999998	No Change	0.07	1.05	0.989783	0.999997	No Change	No Change
ATG5	3.376	2.8426	2.90201	2.97721	-0.08	-1.06	0.742497	0.999998	No Change	-0.13	-1.09	0.718937	0.999997	No Change	No Change
ATG7	5.032	1.71137	1.70632	1.65633	0.05	1.04	0.993312	0.999998	No Change	0.06	1.04	0.983862	0.999997	No Change	No Change
ATG9A	5.012	3.07347	3.08744	3.18547	-0.1	-1.07	0.657431	0.999998	No Change	-0.11	-1.08	0.740734	0.999997	No Change	No Change
ATG9B	4.969	0.491437	0.651628	0.317637	0.33	1.26	0.194707	0.999998	No Change	0.17	1.13	0.783664	0.999997	No Change	No Change
ATHL1	3.621	2.28902	2.14045	2.15583	-0.02	-1.01	0.726242	0.999998	No Change	0.13	1.09	0.874167	0.999997	No Change	No Change
ATIC	2.405	3.7619	3.84125	3.87585	-0.03	-1.02	0.935916	0.999998	No Change	-0.11	-1.08	0.713005	0.999997	No Change	No Change
ATL1	2.925	3.67962	3.85601	3.69811	0.16	1.12	0.691414	0.999998	No Change	-0.02	-1.01	0.926326	0.999997	No Change	No Change
ATL2	3.781	3.35342	3.4648	3.34633	0.12	1.09	0.786791	0.999998	No Change	0.01	1.01	0.919548	0.999997	No Change	No Change
ATL3	2.586	1.67982	1.69778	1.98738	-0.29	-1.22	0.28713	0.999998	No Change	-0.31	-1.24	0.427934	0.999997	No Change	No Change
ATM	15.878	2.41488	2.22297	2.33942	-0.12	-1.09	0.952323	0.999998	No Change	0.08	1.06	0.976874	0.999997	No Change	No Change
ATMIN	5.986	4.07438	4.1366	4.04454	0.09	1.06	0.994376	0.999998	No Change	0.03	1.02	0.964304	0.999997	No Change	No Change
ATN1	6.739	5.11068	5.19745	5.03803	0.16	1.12	0.832382	0.999998	No Change	0.07	1.05	0.94945	0.999997	No Change	No Change
ATOH7	1.518	-1.45363	-1.46273	-1.97766	0.51	1.42	0.156152	0.999998	No Change	0.52	1.43	0.220539	0.999997	No Change	No Change
ATOH8	8.455	0.795648	0.775388	0.901486	-0.13	-1.09	0.565242	0.999998	No Change	-0.11	-1.08	0.6928	0.999997	No Change	No Change
ATOX1	0.485	5.35773	5.43095	5.31743	0.11	1.08	0.9969	0.999998	No Change	0.04	1.03	0.999829	0.999997	No Change	No Change
ATP10A	5.839	0.657551	0.830423	0.355462	0.47	1.39	0.549911	0.999998	No Change	0.3	1.23	0.353301	0.999997	No Change	No Change
ATP10D	7.229	2.63423	2.19317	2.77956	-0.59	-1.51	0.067118	0.999998	No Change	-0.15	-1.11	0.61323	0.999997	No Change	No Change
ATP11A	9.209	2.2497	2.2549	2.24787	0.01	1.01	0.993087	0.999998	No Change	0	1	0.881705	0.999997	No Change	No Change
ATP11B	8.311	2.91067	2.81319	2.95625	-0.14	-1.1	0.683941	0.999998	No Change	-0.05	-1.04	0.856419	0.999997	No Change	No Change
ATP11C	6.243	3.42978	3.91628	4.15826	-0.24	-1.18	0.525848	0.999998	No Change	-0.73	-1.66	0.128625	0.999997	No Change	No Change
ATP12A	3.711	-3.05889	-3.25617	-3.10808	-0.15	-1.11	0.279931	0.999998	No Change	0.05	1.04	0.730993	0.999997	No Change	No Change
ATP13A1	5.705	3.02784	2.99794	3.02825	-0.03	-1.02	0.746286	0.999998	No Change	0	1	0.904386	0.999997	No Change	No Change
ATP13A2	4.769	4.12674	4.19168	4.01648	0.18	1.13	0.785201	0.999998	No Change	0.11	1.08	0.89718	0.999997	No Change	No Change
ATP13A3	9.15	4.13178	3.99388	3.93572	0.06	1.04	0.985061	0.999998	No Change	0.2	1.15	0.763283	0.999997	No Change	No Change
ATP13A4	5.266	-1.82193	-1.88895	-2.01027	0.12	1.09	0.494216	0.999998	No Change	0.19	1.14	0.716274	0.999997	No Change	No Change
ATP1A1	5.886	5.42368	5.34133	5.37349	-0.03	-1.02	0.905036	0.999998	No Change	0.05	1.04	0.997746	0.999997	No Change	No Change
ATP1A1-AS1	2.628	0.169112	0.0502842	0.088495	-0.04	-1.03	0.759208	0.999998	No Change	0.08	1.06	0.90791	0.999997	No Change	No Change
ATP1A2	5.949	1.21803	0.185723	0.260131	-0.07	-1.05	0.818809	0.999998	No Change	0.96	1.95	0.057572	0.999997	No Change	No Change
ATP1A3	4.031	5.51666	5.93732	5.49409	0.44	1.36	0.313913	0.999998	No Change	0.02	1.01	0.956801	0.999997	No Change	No Change
ATP1B1	2.194	6.54289	6.58869	6.63487	-0.05	-1.04	0.869237	0.999998	No Change	-0.09	-1.06	0.881686	0.999997	No Change	No Change
ATP1B2	3.325	5.04285	4.99344	5.32174	-0.33	-1.26	0.228805	0.999998	No Change	-0.28	-1.21	0.41616	0.999997	No Change	No Change
ATP1B3	1.956	5.2325	5.32898	5.12566	0.2	1.15	0.689171	0.999998	No Change	0.11	1.08	0.901565	0.999997	No Change	No Change
ATP1B4	4.765	-2.68442	-2.87528	-2.96513	0.09	1.06	0.652435	0.999998	No Change	0.28	1.21	0.375584	0.999997	No Change	No Change
ATP23	1.154	1.17546	1.48824	1.14249	0.35	1.27	0.389789	0.999998	No Change	0.03	1.02	0.995379	0.999997	No Change	No Change
ATP2A1	3.67	-1.08959	-1.29848	-1.46293	0.16	1.12	0.506389	0.999998	No Change	0.37	1.29	0.415583	0.999997	No Change	No Change
ATP2A1-AS1	0.582	0.925919	1.08869	0.601283	0.49	1.4	0.436633	0.999998	No Change	0.32	1.25	0.557215	0.999997	No Change	No Change
ATP2A2	8.858	5.82531	5.78718	5.70268	0.08	1.06	0.898835	0.999998	No Change	0.12	1.09	0.882602	0.999997	No Change	No Change
ATP2A3	4.862	-2.02945	-2.18593	-2.52891	0.34	1.27	0.196732	0.999998	No Change	0.5	1.41	0.139252	0.999997	No Change	No Change
ATP2B1	6.912	4.85125	4.99679	4.84149	0.16	1.12	0.542225	0.999998	No Change	0.01	1.01	0.809888	0.999997	No Change	No Change
ATP2B2	9.814	-1.48572	-0.294223	-0.395596	0.1	1.07	0.447517	0.999998	No Change	-1.09	-2.13	0.0215577	0.999997	40 Down	No Change
ATP2B3	6.74	0.279477	0.436668	0.32477	0.11	1.08	0.851595	0.999998	No Change	-0.05	-1.04	0.865269	0.999997	No Change	No Change
ATP2B4	9.127	5.15824	5.1785	5.18641	-0.01	-1.01	0.884892	0.999998	No Change	-0.03	-1.02	0.881102	0.999997	No Change	No Change
ATP2C1	7.284	5.13102	5.09396	5.21503	-0.12	-1.09	0.74446	0.999998	No Change	-0.08	-1.06	0.830003	0.999997	No Change	No Change
ATP2C2	5.254	-3.07921	-2.92454	-3.18842	0.26	1.2	0.0491681	0.999998	No Change	0.11	1.08	0.37878	0.999997	No Change	No Change
ATP4B	1.925	-2.9477	-3.03468	-3.03395	0	1	0.976062	0.999998	No Change	0.09	1.06	0.76124	0.999997	No Change	No Change
ATP5A1	2.899	6.73292	6.80469	6.70447	0.1	1.07	0.947908	0.999998	No Change	0.03	1.02	0.972716	0.999997	No Change	No Change
ATP5B	1.833	7.54609	7.74017	7.67368	0.07	1.05	0.886808	0.999998	No Change	-0.13	-1.09	0.723781	0.999997	No Change	No Change
ATP5C1	1.605	5.72936	5.86505	5.82302	0.04	1.03	0.973744	0.999998	No Change	-0.09	-1.06	0.790059	0.999997	No Change	No Change
ATP5D	0.992	4.59635	4.79377	4.58576	0.21	1.16	0.906664	0.999998	No Change	0.01	1.01	0.964547	0.999997	No Change	No Change
ATP5E	0.436	1.89941	1.93408	1.92568	0.01	1.01	0.817326	0.999998	No Change	-0.03	-1.02	0.940813	0.999997	No Change	No Change
ATP5EP2	0.367	1.9255	1.95907	3.05451	-1.1	-2.14	0.837901	0.999998	No Change	-1.13	-2.19	0.208773	0.999997	No Change	No Change
ATP5F1	2.203	5.15826	5.23622	5.03395	0.2	1.15	0.932842	0.999998	No Change	0.12	1.09	0.877642	0.999997	No Change	No Change
ATP5G1	0.641	4.45209	4.52897	4.31094	0.22	1.16	0.879952	0.999998	No Change	0.14	1.1	0.833899	0.999997	No Change	No Change
ATP5G2	1.398	5.96857	6.12492	5.92042	0.2	1.15	0.817476	0.999998	No Change	0.05	1.04	0.988079	0.999997	No Change	No Change
ATP5G3	3.479	4.79324	4.89292	4.82272	0.07	1.05	0.943476	0.999998	No Change	-0.03	-1.02	0.877075	0.999997	No Change	No Change
ATP5H	0.616	6.1049	6.16398	5.9691	0.19	1.14	0.898737	0.999998	No Change	0.14	1.1	0.864667	0.999997	No Change	No Change
ATP5I	0.675	5.21293	5.43386	5.29327	0.14	1.1	0.860238	0.999998	No Change	-0.08	-1.06	0.806351	0.999997	No Change	No Change
ATP5J	1.292	5.0683	5.17861	5.03012	0.15	1.11	0.889889	0.999998	No Change	0.04	1.03	0.989436	0.999997	No Change	No Change
ATP5J2	0.507	5.69442	5.92933	5.66098	0.27	1.21	0.807625	0.999998	No Change	0.03	1.02	0.97993	0.999997	No Change	No Change
ATP5L	1.387	5.51105	5.58498	5.45175	0.13	1.09	0.91562	0.999998	No Change	0.06	1.04	0.979935	0.999997	No Change	No Change
ATP5L2	0.798	-2.78673	-2.80554	-2.28192	-0.52	-1.43	0.165179	0.999998	No Change	-0.5	-1.41	0.226827	0.999997	No Change	No Change
ATP5O	1.387	4.69849	4.88947	4.7547	0.13	1.09	0.731749	0.999998	No Change	-0.06	-1.04	0.836808	0.999997	No Change	No Change
ATP5S	2.561	1.74969	1.66549	1.63463	0.03	1.02	0.964922	0.999998	No Change	0.12	1.09	0.890767	0.999997	No Change	No Change
ATP5SL	2.626	2.9258	3.14053	2.97807	0.16	1.12	0.753721	0.999998	No Change	-0.05	-1.04	0.84664	0.999997	No Change	No Change
ATP6AP1	4.767	4.97278	5.11167	4.94552	0.17	1.13	0.805641	0.999998	No Change	0.03	1.02	0.97075	0.999997	No Change	No Change
ATP6AP1L	2.018	0.620066	0.509031	0.831149	-0.32	-1.25	0.555178	0.999998	No Change	-0.21	-1.16	0.6016	0.999997	No Change	No Change
ATP6AP2	2.109	5.68114	5.67599	5.50672	0.17	1.13	0.900135	0.999998	No Change	0.17	1.13	0.796502	0.999997	No Change	No Change
ATP6V0A1	5.398	4.82022	4.85377	4.72535	0.13	1.09	0.709713	0.999998	No Change	0.09	1.06	0.928455	0.999997	No Change	No Change
ATP6V0A2	6.752	2.1878	2.04826	2.11498	-0.07	-1.05	0.765325	0.999998	No Change	0.07	1.05	0.954518	0.999997	No Change	No Change
ATP6V0A4	3.334	-3.02945	-2.90604	-3.23425	0.33	1.26	0.0356688	0.943783	No Change	0.2	1.15	0.161554	0.999997	No Change	No Change
ATP6V0B	2.472	4.48948	4.65609	4.43675	0.22	1.16	0.682723	0.999998	No Change	0.05	1.04	0.990418	0.999997	No Change	No Change
ATP6V0C	1.227	3.22321	3.43119	2.96519	0.47	1.39	0.635419	0.999998	No Change	0.26	1.2	0.666065	0.999997	No Change	No Change
ATP6V0D1	1.998	5.28895	5.4095	5.18149	0.23	1.17	0.728726	0.999998	No Change	0.11	1.08	0.905919	0.999997	No Change	No Change
ATP6V0D2	2.362	-2.26142	-2.51405	-1.75827	-0.76	-1.69	0.0304131	0.906877	No Change	-0.5	-1.41	0.158286	0.999997	No Change	No Change
ATP6V0E1	0.878	5.67766	5.62965	5.79881	-0.17	-1.13	0.572675	0.999998	No Change	-0.12	-1.09	0.737325	0.999997	No Change	No Change
ATP6V0E2	2.953	4.84301	5.02351	4.70473	0.32	1.25	0.566008	0.999998	No Change	0.14	1.1	0.852764	0.999997	No Change	No Change
ATP6V0E2-AS1	3.065	1.59457	1.72483	1.49149	0.23	1.17	0.748194	0.999998	No Change	0.1	1.07	0.860461	0.999997	No Change	No Change
ATP6V1A	4.629	5.50347	5.5474	5.33593	0.21	1.16	0.583419	0.999998	No Change	0.17	1.13	0.855967	0.999997	No Change	No Change
ATP6V1B1	3.93	-1.11893	-1.13006	-1.29652	0.17	1.13	0.330468	0.999998	No Change	0.18	1.13	0.816733	0.999997	No Change	No Change
ATP6V1B2	3.03	5.58807	5.66634	5.53566	0.13	1.09	0.765902	0.999998	No Change	0.05	1.04	0.996386	0.999997	No Change	No Change
ATP6V1C1	5.691	3.68132	3.82765	3.63505	0.19	1.14	0.64484	0.999998	No Change	0.05	1.04	0.973057	0.999997	No Change	No Change
ATP6V1C2	3.226	-2.17113	-2.34453	-2.44793	0.1	1.07	0.663364	0.999998	No Change	0.28	1.21	0.368725	0.999997	No Change	No Change
ATP6V1D	1.797	5.04524	5.0067	5.0784	-0.07	-1.05	0.846021	0.999998	No Change	-0.03	-1.02	0.91631	0.999997	No Change	No Change
ATP6V1E1	1.396	5.11223	5.21812	4.957	0.26	1.2	0.695356	0.999998	No Change	0.16	1.12	0.831756	0.999997	No Change	No Change
ATP6V1E2	1.977	-0.242598	-0.38543	-0.386143	0	1	0.907505	0.999998	No Change	0.14	1.1	0.784756	0.999997	No Change	No Change
ATP6V1F	0.814	5.85821	6.12907	5.82711	0.3	1.23	0.623361	0.999998	No Change	0.03	1.02	0.998919	0.999997	No Change	No Change
ATP6V1G1	1.608	5.65433	5.80395	5.73388	0.07	1.05	0.94567	0.999998	No Change	-0.08	-1.06	0.799798	0.999997	No Change	No Change
DAW1	1.922	0.973253	-0.117436	1.73477	-1.85	-3.61	9.608e-06	0.0067474	42 Down	-0.76	-1.69	0.488917	0.999997	No Change	42 Down
ATP6V1G2	1.6	3.80941	4.06419	3.61191	0.45	1.37	0.21567	0.999998	No Change	0.2	1.15	0.860014	0.999997	No Change	No Change
ATP6V1H	2.671	4.61653	4.7083	4.54396	0.16	1.12	0.724054	0.999998	No Change	0.07	1.05	0.975482	0.999997	No Change	No Change
ATP7A	13.758	1.71561	1.88736	1.80902	0.08	1.06	0.787778	0.999998	No Change	-0.09	-1.06	0.746847	0.999997	No Change	No Change
ATP7B	8.257	0.980182	1.2756	1.46098	-0.19	-1.14	0.653726	0.999998	No Change	-0.48	-1.39	0.291103	0.999997	No Change	No Change
ATP8A1	8.304	3.30876	3.26054	3.26624	-0.01	-1.01	0.842816	0.999998	No Change	0.04	1.03	0.932494	0.999997	No Change	No Change
ATP8A2	5.793	2.30133	2.55092	2.19561	0.36	1.28	0.319892	0.999998	No Change	0.11	1.08	0.853674	0.999997	No Change	No Change
ATP8B1	5.909	-0.330203	-0.538243	-0.989561	0.45	1.37	0.457377	0.999998	No Change	0.66	1.58	0.169354	0.999997	No Change	No Change
ATP8B2	6.55	2.99165	3.10756	3.03946	0.07	1.05	0.977645	0.999998	No Change	-0.05	-1.04	0.89778	0.999997	No Change	No Change
ATP8B3	6.896	-2.80764	-2.67768	-2.70807	0.03	1.02	0.764509	0.999998	No Change	-0.1	-1.07	0.793775	0.999997	No Change	No Change
ATP8B4	8.757	-1.87041	-1.61923	-1.68939	0.07	1.05	0.965867	0.999998	No Change	-0.18	-1.13	0.516448	0.999997	No Change	No Change
ATP8B5P	5.998	-1.67627	-1.73582	-1.35248	-0.38	-1.3	0.882137	0.999998	No Change	-0.32	-1.25	0.819137	0.999997	No Change	No Change
ATP9A	7.573	5.61368	5.77984	5.59698	0.18	1.13	0.657935	0.999998	No Change	0.02	1.01	0.9463	0.999997	No Change	No Change
ATP9B	10.283	1.42402	1.50365	1.62085	-0.12	-1.09	0.725246	0.999998	No Change	-0.2	-1.15	0.616961	0.999997	No Change	No Change
ATPAF1	2.141	4.61057	4.70144	4.7953	-0.09	-1.06	0.806345	0.999998	No Change	-0.18	-1.13	0.641974	0.999997	No Change	No Change
ATPAF2	3.63	1.67666	1.75116	1.63259	0.12	1.09	0.810709	0.999998	No Change	0.04	1.03	0.997795	0.999997	No Change	No Change
ATPIF1	1.923	4.32229	4.46146	4.28013	0.18	1.13	0.743256	0.999998	No Change	0.04	1.03	0.991177	0.999997	No Change	No Change
ATR	11.73	1.82599	1.60177	1.88643	-0.28	-1.21	0.564686	0.999998	No Change	-0.06	-1.04	0.858612	0.999997	No Change	No Change
ATRAID	1.391	5.25984	5.24812	5.3312	-0.08	-1.06	0.736841	0.999998	No Change	-0.07	-1.05	0.811577	0.999997	No Change	No Change
ATRIP	5.102	-0.450521	-0.338594	-0.447306	0.11	1.08	0.906262	0.999998	No Change	0	1	0.902332	0.999997	No Change	No Change
ATRN	8.701	4.04954	4.13676	4.15936	-0.02	-1.01	0.949752	0.999998	No Change	-0.11	-1.08	0.746098	0.999997	No Change	No Change
ATRNL1	9.073	2.23316	2.33408	2.29196	0.04	1.03	0.655183	0.999998	No Change	-0.06	-1.04	0.562882	0.999997	No Change	No Change
ATRX	11.271	4.14928	4.15102	4.05369	0.1	1.07	0.66243	0.999998	No Change	0.1	1.07	0.935466	0.999997	No Change	No Change
ATXN1	12.509	2.16717	2.29421	2.0486	0.25	1.19	0.469051	0.999998	No Change	0.12	1.09	0.872104	0.999997	No Change	No Change
ATXN10	3.325	5.57204	5.66593	5.4853	0.18	1.13	0.695013	0.999998	No Change	0.09	1.06	0.935161	0.999997	No Change	No Change
ATXN1L	7.883	3.00141	3.08081	3.0459	0.03	1.02	0.924062	0.999998	No Change	-0.04	-1.03	0.851186	0.999997	No Change	No Change
ATXN2	9.255	3.12413	3.10389	3.11493	-0.01	-1.01	0.921048	0.999998	No Change	0.01	1.01	0.938666	0.999997	No Change	No Change
ATXN2L	4.411	4.68909	4.73345	4.61818	0.12	1.09	0.877654	0.999998	No Change	0.07	1.05	0.958505	0.999997	No Change	No Change
ATXN3	7.272	1.16176	1.11482	1.068	0.05	1.04	0.918181	0.999998	No Change	0.09	1.06	0.907869	0.999997	No Change	No Change
ATXN7	8.238	1.88355	1.94914	2.03209	-0.08	-1.06	0.905416	0.999998	No Change	-0.15	-1.11	0.703803	0.999997	No Change	No Change
ATXN7L1	7.988	1.62882	1.50308	1.95076	-0.45	-1.37	0.317491	0.999998	No Change	-0.32	-1.25	0.746934	0.999997	No Change	No Change
ATXN7L2	3.201	1.8892	1.90217	1.93693	-0.03	-1.02	0.880294	0.999998	No Change	-0.05	-1.04	0.853683	0.999997	No Change	No Change
ATXN7L3	3.62	4.36388	4.549	4.32279	0.23	1.17	0.723999	0.999998	No Change	0.04	1.03	0.992129	0.999997	No Change	No Change
ATXN7L3B	3.681	6.13939	6.20053	6.22795	-0.03	-1.02	0.897207	0.999998	No Change	-0.09	-1.06	0.806236	0.999997	No Change	No Change
ATXN8OS	1.467	-3.19041	-3.12465	-3.14657	0.02	1.01	0.876035	0.999998	No Change	-0.04	-1.03	0.889515	0.999997	No Change	No Change
AUH	1.992	2.44982	2.48392	2.29797	0.19	1.14	0.611848	0.999998	No Change	0.15	1.11	0.845959	0.999997	No Change	No Change
AUNIP	2.058	-0.325431	0.349012	-0.258345	0.61	1.53	0.366284	0.999998	No Change	-0.07	-1.05	0.63103	0.999997	No Change	No Change
AUP1	2.395	4.19413	4.23994	4.22975	0.01	1.01	0.925121	0.999998	No Change	-0.04	-1.03	0.873157	0.999997	No Change	No Change
AURKA	2.536	1.20761	1.80904	1.46083	0.35	1.27	0.488329	0.999998	No Change	-0.25	-1.19	0.802017	0.999997	No Change	No Change
AURKAIP1	1.219	4.22671	4.37354	4.17332	0.2	1.15	0.99225	0.999998	No Change	0.05	1.04	0.998068	0.999997	No Change	No Change
AURKAPS1	1.536	-0.444484	-0.259568	0.0718556	-0.33	-1.26	0.758624	0.999998	No Change	-0.52	-1.43	0.452014	0.999997	No Change	No Change
AURKB	1.347	2.00243	2.77614	2.05833	0.72	1.65	0.103055	0.999998	No Change	-0.06	-1.04	0.968739	0.999997	No Change	No Change
AURKC	1.294	-1.30676	-0.944716	-1.43983	0.5	1.41	0.279418	0.999998	No Change	0.13	1.09	0.981589	0.999997	No Change	No Change
AUTS2	6.673	3.90671	4.01347	3.81322	0.2	1.15	0.653939	0.999998	No Change	0.09	1.06	0.922486	0.999997	No Change	No Change
AVEN	1.525	2.62385	2.60912	2.5027	0.11	1.08	0.970012	0.999998	No Change	0.12	1.09	0.882465	0.999997	No Change	No Change
AVIL	3.542	1.45652	1.05492	1.58712	-0.53	-1.44	0.807522	0.999998	No Change	-0.13	-1.09	0.655928	0.999997	No Change	No Change
AVL9	3.032	3.18339	3.34209	3.16756	0.17	1.13	0.634947	0.999998	No Change	0.02	1.01	0.940669	0.999997	No Change	No Change
AVPI1	1.389	1.1698	1.61999	1.0213	0.6	1.52	0.264981	0.999998	No Change	0.15	1.11	0.769482	0.999997	No Change	No Change
AVPR1A	7.829	-1.53548	-1.57944	-2.53561	0.96	1.95	0.25018	0.999998	No Change	1	2	3.16945e-05	0.0134584	40 Up	No Change
AXDND1	5.821	-2.4784	-2.80796	-2.60834	-0.2	-1.15	0.47641	0.999998	No Change	0.13	1.09	0.570774	0.999997	No Change	No Change
AXIN1	3.649	2.76495	2.83064	2.72413	0.11	1.08	0.932388	0.999998	No Change	0.04	1.03	0.973575	0.999997	No Change	No Change
AXIN2	4.922	2.31843	2.27208	2.33293	-0.06	-1.04	0.608274	0.999998	No Change	-0.01	-1.01	0.875874	0.999997	No Change	No Change
AXL	4.874	2.29502	2.59905	2.30048	0.3	1.23	0.680395	0.999998	No Change	-0.01	-1.01	0.876157	0.999997	No Change	No Change
AZGP1	1.261	-3.32193	-2.89394	-2.98191	0.09	1.06	0.587688	0.999998	No Change	-0.34	-1.27	0.103657	0.999997	No Change	No Change
AZI2	4.069	3.5253	3.4899	3.46695	0.02	1.01	0.944153	0.999998	No Change	0.06	1.04	0.98572	0.999997	No Change	No Change
AZIN1	4.335	5.63956	5.55162	5.53223	0.02	1.01	0.946672	0.999998	No Change	0.11	1.08	0.900235	0.999997	No Change	No Change
AZIN2	6.45	0.116944	-0.11498	0.0417955	-0.16	-1.12	0.713888	0.999998	No Change	0.08	1.06	0.904444	0.999997	No Change	No Change
AZU1	0.907	0.283773	0.70779	0.51311	0.19	1.14	0.501894	0.999998	No Change	-0.23	-1.17	0.587058	0.999997	No Change	No Change
B2M	1.611	7.78242	7.46732	7.36494	0.1	1.07	0.961138	0.999998	No Change	0.42	1.34	0.460426	0.999997	No Change	No Change
B3GALNT1	3.633	3.38341	3.46615	3.68135	-0.22	-1.16	0.662605	0.999998	No Change	-0.3	-1.23	0.908875	0.999997	No Change	No Change
B3GALNT2	5.598	2.6887	2.53533	2.76091	-0.23	-1.17	0.525909	0.999998	No Change	-0.07	-1.05	0.833226	0.999997	No Change	No Change
B3GALT1	2.166	1.4125	1.09509	1.07678	0.02	1.01	0.675469	0.999998	No Change	0.34	1.27	0.500929	0.999997	No Change	No Change
B3GALT2	3.546	1.76184	1.69558	1.86387	-0.17	-1.13	0.949998	0.999998	No Change	-0.1	-1.07	0.886623	0.999997	No Change	No Change
B3GALT4	1.685	-0.228995	0.0981007	-0.121717	0.22	1.16	0.507354	0.999998	No Change	-0.11	-1.08	0.971138	0.999997	No Change	No Change
B3GALT5	3.715	-0.00463146	-0.213655	-0.0805053	-0.13	-1.09	0.845582	0.999998	No Change	0.08	1.06	0.91742	0.999997	No Change	No Change
B3GALT5-AS1	2.188	1.03158	0.914617	0.868738	0.05	1.04	0.917384	0.999998	No Change	0.16	1.12	0.854863	0.999997	No Change	No Change
B3GALT6	2.791	3.47275	3.75658	3.47998	0.28	1.21	0.736272	0.999998	No Change	-0.01	-1.01	0.907255	0.999997	No Change	No Change
B3GAT1	3.822	2.61961	2.72937	2.25985	0.47	1.39	0.312229	0.999998	No Change	0.36	1.28	0.535229	0.999997	No Change	No Change
B3GAT2	2.002	-1.65022	-2.20707	-2.53561	0.33	1.26	0.28363	0.999998	No Change	0.89	1.85	0.0184987	0.999997	40 Up	No Change
B3GAT3	2.047	3.55097	3.57678	3.41049	0.17	1.13	0.925552	0.999998	No Change	0.14	1.1	0.895893	0.999997	No Change	No Change
B3GLCT	4.583	3.22844	3.34737	3.56639	-0.22	-1.16	0.781879	0.999998	No Change	-0.34	-1.27	0.419212	0.999997	No Change	No Change
B3GNT2	2.747	1.71588	1.99268	2.23841	-0.25	-1.19	0.277115	0.999998	No Change	-0.52	-1.43	0.250155	0.999997	No Change	No Change
B3GNT3	2.736	-3.02945	-3.10044	-3.02092	-0.08	-1.06	0.28546	0.999998	No Change	-0.01	-1.01	0.740489	0.999997	No Change	No Change
B3GNT4	1.501	-0.475882	-0.626112	-0.649421	0.02	1.01	0.838768	0.999998	No Change	0.17	1.13	0.676484	0.999997	No Change	No Change
B3GNT5	4.757	4.02871	4.10601	4.18728	-0.08	-1.06	0.696676	0.999998	No Change	-0.16	-1.12	0.676915	0.999997	No Change	No Change
B3GNT6	2.496	-2.89793	-3.10993	-3.12694	0.02	1.01	0.695649	0.999998	No Change	0.23	1.17	0.286473	0.999997	No Change	No Change
B3GNT7	3.623	-1.50116	-1.27544	-1.44138	0.17	1.13	0.780863	0.999998	No Change	-0.06	-1.04	0.775615	0.999997	No Change	No Change
B3GNT8	1.871	-2.41825	-2.06485	-1.9411	-0.12	-1.09	0.717662	0.999998	No Change	-0.48	-1.39	0.254982	0.999997	No Change	No Change
B3GNT9	2.703	3.04605	2.89895	2.99565	-0.1	-1.07	0.497752	0.999998	No Change	0.05	1.04	0.88191	0.999997	No Change	No Change
B3GNTL1	3.349	-0.106785	0.0454107	-0.0183186	0.06	1.04	0.762955	0.999998	No Change	-0.09	-1.06	0.755477	0.999997	No Change	No Change
B4GALNT1	4.454	2.06491	2.40835	2.12255	0.29	1.22	0.367168	0.999998	No Change	-0.06	-1.04	0.960367	0.999997	No Change	No Change
B4GALNT3	4.291	1.98883	1.58733	1.36038	0.23	1.17	0.843854	0.999998	No Change	0.63	1.55	0.252959	0.999997	No Change	No Change
B4GALNT4	3.434	5.32112	5.32902	5.00852	0.32	1.25	0.564799	0.999998	No Change	0.31	1.24	0.57423	0.999997	No Change	No Change
B4GALT1	4.193	3.28369	3.47553	3.38361	0.09	1.06	0.939078	0.999998	No Change	-0.1	-1.07	0.97007	0.999997	No Change	No Change
B4GALT2	2.416	4.2149	4.25543	3.97651	0.28	1.21	0.701371	0.999998	No Change	0.24	1.18	0.720694	0.999997	No Change	No Change
B4GALT3	2.539	3.59718	3.78362	3.62446	0.16	1.12	0.865113	0.999998	No Change	-0.03	-1.02	0.901411	0.999997	No Change	No Change
B4GALT4	6.173	1.92852	1.92049	2.21609	-0.3	-1.23	0.386774	0.999998	No Change	-0.29	-1.22	0.501935	0.999997	No Change	No Change
B4GALT5	4.718	5.02752	4.94805	5.03818	-0.09	-1.06	0.618268	0.999998	No Change	-0.01	-1.01	0.890924	0.999997	No Change	No Change
B4GALT6	4.819	2.22556	2.43137	2.36299	0.07	1.05	0.964653	0.999998	No Change	-0.14	-1.1	0.716402	0.999997	No Change	No Change
B4GALT7	2.04	3.21522	3.42655	3.26572	0.16	1.12	0.972098	0.999998	No Change	-0.05	-1.04	0.846137	0.999997	No Change	No Change
B4GAT1	2.068	5.31176	5.43216	5.50367	-0.07	-1.05	0.68886	0.999998	No Change	-0.19	-1.14	0.610437	0.999997	No Change	No Change
B9D1	2.017	2.83359	2.80703	2.96346	-0.16	-1.12	0.503305	0.999998	No Change	-0.13	-1.09	0.690446	0.999997	No Change	No Change
B9D2	1.027	2.04595	1.94328	2.04096	-0.1	-1.07	0.677805	0.999998	No Change	0	1	0.939118	0.999997	No Change	No Change
BAALC	3.109	5.7684	5.81367	5.51618	0.3	1.23	0.567899	0.999998	No Change	0.25	1.19	0.833954	0.999997	No Change	No Change
BAALC-AS1	1.971	-1.13824	-1.16708	-0.852357	-0.31	-1.24	0.411583	0.999998	No Change	-0.29	-1.22	0.454674	0.999997	No Change	No Change
BAALC-AS2	0.494	-1.38946	-0.447681	-0.95016	0.5	1.41	0.268216	0.999998	No Change	-0.44	-1.36	0.298741	0.999997	No Change	No Change
BAAT	3.523	-2.12577	-2.22841	-2.32313	0.09	1.06	0.54889	0.999998	No Change	0.2	1.15	0.588605	0.999997	No Change	No Change
BABAM1	2.645	3.59227	3.77527	3.54511	0.23	1.17	0.73252	0.999998	No Change	0.05	1.04	0.983297	0.999997	No Change	No Change
BACE1	6.01	3.90293	4.01756	3.92751	0.09	1.06	0.890448	0.999998	No Change	-0.02	-1.01	0.884452	0.999997	No Change	No Change
BACE1-AS	0.795	1.68648	1.70891	1.5697	0.14	1.1	0.738526	0.999998	No Change	0.12	1.09	0.839964	0.999997	No Change	No Change
BACE2	2.984	3.20643	3.12217	3.46625	-0.34	-1.27	0.229032	0.999998	No Change	-0.26	-1.2	0.521455	0.999997	No Change	No Change
BACH1	6.72	2.97061	3.08456	3.12543	-0.04	-1.03	0.825869	0.999998	No Change	-0.15	-1.11	0.677536	0.999997	No Change	No Change
BACH2	9.599	1.74529	2.09492	1.71493	0.38	1.3	0.215553	0.999998	No Change	0.03	1.02	0.952289	0.999997	No Change	No Change
BAD	1.642	3.98281	4.07829	3.98016	0.1	1.07	0.855729	0.999998	No Change	0	1	0.863222	0.999997	No Change	No Change
BAG1	3.865	2.79116	2.80446	2.62379	0.18	1.13	0.91376	0.999998	No Change	0.17	1.13	0.831716	0.999997	No Change	No Change
BAG2	2.266	2.54656	2.28888	2.87188	-0.58	-1.49	0.261991	0.999998	No Change	-0.33	-1.26	0.954556	0.999997	No Change	No Change
BAG3	2.565	3.28037	3.30041	3.09976	0.2	1.15	0.999524	0.999998	No Change	0.18	1.13	0.726448	0.999997	No Change	No Change
BAG4	4.459	2.01545	1.99571	1.78727	0.21	1.16	0.980568	0.999998	No Change	0.23	1.17	0.716908	0.999997	No Change	No Change
BAG5	5.251	3.01792	2.9473	2.80409	0.14	1.1	0.921301	0.999998	No Change	0.21	1.16	0.759551	0.999997	No Change	No Change
BAG6	3.937	5.51143	5.63344	5.42169	0.21	1.16	0.755893	0.999998	No Change	0.09	1.06	0.931978	0.999997	No Change	No Change
BAHCC1	10.225	2.41084	2.51057	2.44621	0.06	1.04	0.987035	0.999998	No Change	-0.04	-1.03	0.859098	0.999997	No Change	No Change
BAHD1	4.763	3.20908	3.29555	2.99358	0.3	1.23	0.71401	0.999998	No Change	0.22	1.16	0.659868	0.999997	No Change	No Change
BAIAP2	6.077	2.31628	2.50698	2.35496	0.15	1.11	0.898467	0.999998	No Change	-0.04	-1.03	0.862193	0.999997	No Change	No Change
BAIAP2-AS1	4.419	3.15653	3.33101	3.15477	0.18	1.13	0.853543	0.999998	No Change	0	1	0.930059	0.999997	No Change	No Change
BAIAP2L1	3.656	-1.06015	-1.25044	-1.65574	0.41	1.33	0.285634	0.999998	No Change	0.6	1.52	0.192707	0.999997	No Change	No Change
BAIAP2L2	2.131	-1.72268	-1.8858	-1.49259	-0.39	-1.31	0.290334	0.999998	No Change	-0.23	-1.17	0.544182	0.999997	No Change	No Change
BAIAP3	5.182	3.60104	3.40849	4.19511	-0.79	-1.73	0.0599052	0.999998	No Change	-0.59	-1.51	0.956742	0.999997	No Change	No Change
BAK1	2.323	1.78815	1.90971	1.63126	0.28	1.21	0.815285	0.999998	No Change	0.16	1.12	0.687249	0.999997	No Change	No Change
BAMBI	1.721	2.89695	2.93876	2.81244	0.13	1.09	0.905494	0.999998	No Change	0.08	1.06	0.921497	0.999997	No Change	No Change
BANCR	0.671	-1.70867	-1.05272	-1.76596	0.71	1.64	0.177823	0.999998	No Change	0.06	1.04	0.616119	0.999997	No Change	No Change
BANF1	1.149	5.23407	5.27138	5.00072	0.27	1.21	0.959931	0.999998	No Change	0.23	1.17	0.766528	0.999997	No Change	No Change
BANF2	0.635	-2.98289	-2.66538	-3.32193	0.66	1.58	0.0199631	0.734226	No Change	0.34	1.27	0.164364	0.999997	No Change	No Change
BANP	2.975	0.88423	0.808086	0.974961	-0.17	-1.13	0.48803	0.999998	No Change	-0.09	-1.06	0.778149	0.999997	No Change	No Change
BAP1	3.753	4.22505	4.29315	4.22052	0.07	1.05	0.981798	0.999998	No Change	0	1	0.927974	0.999997	No Change	No Change
BARD1	2.583	1.94964	1.9973	1.73789	0.26	1.2	0.707866	0.999998	No Change	0.21	1.16	0.690222	0.999997	No Change	No Change
BARHL1	1.904	-3.05889	-2.94041	-3.08111	0.14	1.1	0.520784	0.999998	No Change	0.02	1.01	0.848257	0.999997	No Change	No Change
BARX2	1.763	1.48651	1.95078	1.78693	0.16	1.12	0.950344	0.999998	No Change	-0.3	-1.23	0.578014	0.999997	No Change	No Change
BASP1	1.96	6.80254	6.83215	6.53965	0.29	1.22	0.515418	0.999998	No Change	0.26	1.2	0.588557	0.999997	No Change	No Change
BASP1P1	1.151	-2.39593	-3.15241	-2.7822	-0.37	-1.29	0.209802	0.999998	No Change	0.39	1.31	0.322978	0.999997	No Change	No Change
BATF2	2.217	-1.39294	-1.30478	-2.01631	0.71	1.64	0.182446	0.999998	No Change	0.62	1.54	0.350594	0.999997	No Change	No Change
BATF3	0.978	0.0164031	0.0588981	0.173132	-0.11	-1.08	0.468399	0.999998	No Change	-0.16	-1.12	0.550239	0.999997	No Change	No Change
BAX	1.249	4.02924	4.31624	3.76967	0.55	1.46	0.300997	0.999998	No Change	0.26	1.2	0.521981	0.999997	No Change	No Change
BAZ1A	6.259	2.2235	2.24677	2.05858	0.19	1.14	0.594113	0.999998	No Change	0.16	1.12	0.879966	0.999997	No Change	No Change
BAZ1B	6.095	4.35444	4.48196	4.41348	0.07	1.05	0.91078	0.999998	No Change	-0.06	-1.04	0.826541	0.999997	No Change	No Change
BAZ2A	9.222	3.25135	3.34542	3.23417	0.11	1.08	0.835029	0.999998	No Change	0.02	1.01	0.951198	0.999997	No Change	No Change
BAZ2B	11.522	2.8897	2.94393	2.95713	-0.01	-1.01	0.907651	0.999998	No Change	-0.07	-1.05	0.807104	0.999997	No Change	No Change
BBC3	2.09	2.21024	2.49243	1.50472	0.99	1.99	0.0655321	0.999998	No Change	0.71	1.64	0.0454545	0.999997	40 Up	No Change
BBIP1	2.454	2.80158	2.92997	2.7315	0.2	1.15	0.588391	0.999998	No Change	0.07	1.05	0.936464	0.999997	No Change	No Change
BBOF1	3.648	1.95248	1.5009	2.04903	-0.55	-1.46	0.147806	0.999998	No Change	-0.1	-1.07	0.754855	0.999997	No Change	No Change
BBOX1	1.908	-2.25154	-2.62371	-2.87214	0.25	1.19	0.0844591	0.999998	No Change	0.62	1.54	0.0413746	0.999997	40 Up	No Change
BBS1	4.062	3.55611	3.36298	3.64936	-0.29	-1.22	0.495064	0.999998	No Change	-0.09	-1.06	0.932732	0.999997	No Change	No Change
BBS10	3.581	3.06435	2.85627	3.08376	-0.23	-1.17	0.454048	0.999998	No Change	-0.02	-1.01	0.901571	0.999997	No Change	No Change
BBS12	3.429	1.37165	1.37825	1.38555	-0.01	-1.01	0.744935	0.999998	No Change	-0.01	-1.01	0.844974	0.999997	No Change	No Change
BBS2	6.319	2.82663	2.82912	3.00276	-0.17	-1.13	0.745561	0.999998	No Change	-0.18	-1.13	0.688607	0.999997	No Change	No Change
BBS4	3.32	3.75739	3.68504	3.87154	-0.19	-1.14	0.601659	0.999998	No Change	-0.11	-1.08	0.772449	0.999997	No Change	No Change
BBS5	3.145	1.90379	1.66011	1.72008	-0.06	-1.04	0.340427	0.999998	No Change	0.18	1.13	0.942643	0.999997	No Change	No Change
BBS7	4.806	2.3479	2.30287	2.43584	-0.13	-1.09	0.778954	0.999998	No Change	-0.09	-1.06	0.87103	0.999997	No Change	No Change
BBS9	5.604	1.92199	1.8613	1.96124	-0.1	-1.07	0.710966	0.999998	No Change	-0.04	-1.03	0.872862	0.999997	No Change	No Change
BBX	9.387	3.321	3.13337	3.25893	-0.13	-1.09	0.719413	0.999998	No Change	0.06	1.04	0.950607	0.999997	No Change	No Change
BCAM	3.417	4.74108	4.9763	5.004	-0.03	-1.02	0.667202	0.999998	No Change	-0.26	-1.2	0.570884	0.999997	No Change	No Change
BCAN	4.036	-2.78673	-2.45206	-2.4324	-0.02	-1.01	0.770703	0.999998	No Change	-0.35	-1.27	0.155654	0.999997	No Change	No Change
BCAP29	6.089	2.32467	2.15715	2.23526	-0.08	-1.06	0.624843	0.999998	No Change	0.09	1.06	0.962651	0.999997	No Change	No Change
BCAP31	2.387	4.75083	4.72113	4.69514	0.03	1.02	0.881598	0.999998	No Change	0.06	1.04	0.99898	0.999997	No Change	No Change
BCAR1	5.895	3.0647	3.046	3.01923	0.03	1.02	0.681457	0.999998	No Change	0.05	1.04	0.977999	0.999997	No Change	No Change
BCAR3	4.537	2.6454	2.72377	2.37018	0.35	1.27	0.583985	0.999998	No Change	0.28	1.21	0.677111	0.999997	No Change	No Change
BCAR4	1.305	-2.94342	-3.10594	-2.90778	-0.2	-1.15	0.41547	0.999998	No Change	-0.04	-1.03	0.867195	0.999997	No Change	No Change
BCAS1	4.264	-3.19041	-3.1662	-3.19576	0.03	1.02	0.695168	0.999998	No Change	0.01	1.01	0.70542	0.999997	No Change	No Change
BCAS2	1.294	2.8682	2.84846	2.63053	0.22	1.16	0.975186	0.999998	No Change	0.24	1.18	0.730779	0.999997	No Change	No Change
BCAS3	5.229	2.2945	2.44684	2.55067	-0.1	-1.07	0.692841	0.999998	No Change	-0.26	-1.2	0.54255	0.999997	No Change	No Change
BCAS4	1.725	1.46281	1.59323	1.54858	0.04	1.03	0.949964	0.999998	No Change	-0.09	-1.06	0.788833	0.999997	No Change	No Change
BCAT1	10.214	3.14616	3.06034	2.61317	0.45	1.37	0.284941	0.999998	No Change	0.53	1.44	0.373516	0.999997	No Change	No Change
BCAT2	4.29	2.43747	2.6191	2.60747	0.01	1.01	0.77744	0.999998	No Change	-0.17	-1.13	0.665269	0.999997	No Change	No Change
BCCIP	4.068	3.6293	3.64458	3.67072	-0.03	-1.02	0.897084	0.999998	No Change	-0.04	-1.03	0.862804	0.999997	No Change	No Change
BCDIN3D	3.247	1.09109	1.26551	1.13323	0.13	1.09	0.851368	0.999998	No Change	-0.04	-1.03	0.909739	0.999997	No Change	No Change
BCDIN3D-AS1	3.085	-0.586172	-0.516719	-0.660778	0.14	1.1	0.610295	0.999998	No Change	0.07	1.05	0.818444	0.999997	No Change	No Change
BCHE	2.443	3.13179	3.47082	3.68216	-0.21	-1.16	0.613402	0.999998	No Change	-0.55	-1.46	0.251828	0.999997	No Change	No Change
BCKDHA	2.506	2.01218	2.30331	2.16611	0.14	1.1	0.91012	0.999998	No Change	-0.15	-1.11	0.749546	0.999997	No Change	No Change
BCKDHB	3.702	2.3158	2.25453	2.40651	-0.15	-1.11	0.62255	0.999998	No Change	-0.09	-1.06	0.780644	0.999997	No Change	No Change
BCKDK	2.21	3.51306	3.79625	3.62978	0.17	1.13	0.825335	0.999998	No Change	-0.12	-1.09	0.74329	0.999997	No Change	No Change
BCL10	3.101	2.42361	2.44726	2.30018	0.15	1.11	0.877417	0.999998	No Change	0.12	1.09	0.881652	0.999997	No Change	No Change
BCL11A	7.753	-1.4477	-1.57615	-1.48897	-0.09	-1.06	0.834917	0.999998	No Change	0.04	1.03	0.833774	0.999997	No Change	No Change
BCL11B	7.811	-1.8365	-1.98324	-1.80578	-0.18	-1.13	0.334341	0.999998	No Change	-0.03	-1.02	0.730325	0.999997	No Change	No Change
BCL2	6.883	1.71628	2.00911	1.57061	0.44	1.36	0.210842	0.999998	No Change	0.15	1.11	0.874287	0.999997	No Change	No Change
BCL2A1	0.94	-2.65522	-3.03105	-2.99831	-0.03	-1.02	0.87622	0.999998	No Change	0.34	1.27	0.339282	0.999997	No Change	No Change
BCL2L1	2.712	5.03529	4.883	4.61692	0.27	1.21	0.617543	0.999998	No Change	0.42	1.34	0.434825	0.999997	No Change	No Change
BCL2L10	0.885	-2.75318	-2.76995	-2.18388	-0.59	-1.51	0.231654	0.999998	No Change	-0.57	-1.48	0.185771	0.999997	No Change	No Change
BCL2L11	6.2	1.98971	2.09315	2.15473	-0.06	-1.04	0.87222	0.999998	No Change	-0.17	-1.13	0.664337	0.999997	No Change	No Change
BCL2L12	1.897	1.67138	1.96131	1.76018	0.2	1.15	0.978046	0.999998	No Change	-0.09	-1.06	0.913874	0.999997	No Change	No Change
BCL2L13	6.11	2.83515	2.75402	2.77422	-0.02	-1.01	0.864812	0.999998	No Change	0.06	1.04	0.953935	0.999997	No Change	No Change
DGKK	3.87	-1.41825	-2.06591	-0.879545	-1.19	-2.28	5.72082e-06	0.00447723	42 Down	-0.54	-1.45	0.0205167	0.999997	40 Down	No Change
BCL2L15	5.602	-1.84019	-1.91406	-1.97625	0.06	1.04	0.891496	0.999998	No Change	0.14	1.1	0.762521	0.999997	No Change	No Change
BCL2L2	3.708	2.95326	2.92896	2.97129	-0.04	-1.03	0.942081	0.999998	No Change	-0.02	-1.01	0.890629	0.999997	No Change	No Change
BCL3	1.855	3.54017	3.07552	3.36692	-0.29	-1.22	0.0829538	0.999998	No Change	0.17	1.13	0.843299	0.999997	No Change	No Change
BCL6	3.964	4.66053	4.22849	4.45322	-0.22	-1.16	0.677694	0.999998	No Change	0.21	1.16	0.912124	0.999997	No Change	No Change
BCL6B	3.56	-3.25318	-3.19292	-3.23425	0.04	1.03	0.51589	0.999998	No Change	-0.02	-1.01	0.87997	0.999997	No Change	No Change
BCL7A	3.708	3.10492	3.33742	3.10034	0.24	1.18	0.697372	0.999998	No Change	0	1	0.946924	0.999997	No Change	No Change
BCL7B	2.677	2.78858	2.86896	2.78501	0.08	1.06	0.879912	0.999998	No Change	0	1	0.890669	0.999997	No Change	No Change
BCL7C	1.051	4.49825	4.73206	4.39057	0.34	1.27	0.791697	0.999998	No Change	0.11	1.08	0.753767	0.999997	No Change	No Change
BCL9	6.266	3.71019	3.8034	3.74396	0.06	1.04	0.981657	0.999998	No Change	-0.03	-1.02	0.870885	0.999997	No Change	No Change
BCL9L	7.73	3.46292	3.63977	3.36676	0.27	1.21	0.83352	0.999998	No Change	0.1	1.07	0.883455	0.999997	No Change	No Change
BCLAF1	7.97	4.98465	4.85677	4.79985	0.06	1.04	0.954756	0.999998	No Change	0.18	1.13	0.78587	0.999997	No Change	No Change
BCO1	2.669	-2.32373	-2.75979	-2.86726	0.11	1.08	0.999169	0.999998	No Change	0.54	1.45	0.0878604	0.999997	No Change	No Change
BCO2	4.73	1.88096	1.421	2.11364	-0.69	-1.61	0.161297	0.999998	No Change	-0.23	-1.17	0.96982	0.999997	No Change	No Change
BCOR	7.204	3.37456	3.57182	3.61752	-0.05	-1.04	0.763858	0.999998	No Change	-0.24	-1.18	0.606558	0.999997	No Change	No Change
BCORL1	7.336	1.3466	1.44688	1.24034	0.21	1.16	0.720797	0.999998	No Change	0.11	1.08	0.879448	0.999997	No Change	No Change
BCR	9.415	2.71372	2.89638	2.7103	0.19	1.14	0.862813	0.999998	No Change	0	1	0.926954	0.999997	No Change	No Change
BCRP2	2.328	-2.52945	-2.60957	-2.65167	0.04	1.03	0.600767	0.999998	No Change	0.12	1.09	0.797216	0.999997	No Change	No Change
BCRP3	1.418	-1.28888	-0.996005	-1.16281	0.17	1.13	0.956687	0.999998	No Change	-0.13	-1.09	0.709207	0.999997	No Change	No Change
BCS1L	2.124	2.49427	2.43187	2.42908	0	1	0.962355	0.999998	No Change	0.07	1.05	0.972802	0.999997	No Change	No Change
BCYRN1	0.177	0.0849625	-0.0459111	-1.05929	1.01	2.01	0.7328	0.999998	No Change	1.14	2.2	0.317875	0.999997	No Change	No Change
BDH1	3.68	0.174286	0.444431	0.224858	0.22	1.16	0.503289	0.999998	No Change	-0.05	-1.04	0.851843	0.999997	No Change	No Change
BDH2	2.91	2.79257	2.59905	2.74684	-0.15	-1.11	0.598395	0.999998	No Change	0.05	1.04	0.978448	0.999997	No Change	No Change
BDKRB2	6.886	-2.43916	-2.73754	-2.79489	0.06	1.04	0.9666	0.999998	No Change	0.36	1.28	0.136328	0.999997	No Change	No Change
BDNF	7.718	-0.222386	-0.0377273	-0.29045	0.25	1.19	0.552213	0.999998	No Change	0.07	1.05	0.886409	0.999997	No Change	No Change
BDNF-AS	3.328	0.161714	0.228978	0.413002	-0.18	-1.13	0.62424	0.999998	No Change	-0.25	-1.19	0.582912	0.999997	No Change	No Change
BDP1	11.614	2.43777	2.3772	2.37629	0	1	0.93245	0.999998	No Change	0.06	1.04	0.992095	0.999997	No Change	No Change
BEAN1	3.513	-0.175169	-0.232137	-0.513033	0.28	1.21	0.448656	0.999998	No Change	0.34	1.27	0.473139	0.999997	No Change	No Change
BECN1	2.802	3.8032	3.86665	3.79771	0.07	1.05	0.928937	0.999998	No Change	0.01	1.01	0.943362	0.999997	No Change	No Change
BEGAIN	2.917	2.60009	2.73656	2.02748	0.71	1.64	0.215021	0.999998	No Change	0.57	1.48	0.283829	0.999997	No Change	No Change
BEND2	4.682	-2.93916	-3.04417	-3.06675	0.02	1.01	0.56691	0.999998	No Change	0.13	1.09	0.576742	0.999997	No Change	No Change
BEND3	6.655	1.2893	1.30786	1.53935	-0.23	-1.17	0.491089	0.999998	No Change	-0.25	-1.19	0.534514	0.999997	No Change	No Change
BEND3P3	5.919	-3.12166	-3.12166	-3.32193	0.2	1.15	0.0355921	0.943783	No Change	0.2	1.15	0.0144793	0.984756	No Change	No Change
BEND4	8.94	0.514709	1.00985	-0.100855	1.11	2.16	0.00472889	0.372493	No Change	0.62	1.54	0.327403	0.999997	No Change	No Change
BEND5	1.404	2.70097	2.63105	2.50264	0.13	1.09	0.904064	0.999998	No Change	0.2	1.15	0.766178	0.999997	No Change	No Change
BEND6	5.733	1.09063	1.08174	0.959253	0.12	1.09	0.69128	0.999998	No Change	0.13	1.09	0.874113	0.999997	No Change	No Change
BEND7	9.175	1.58175	1.5608	1.51491	0.05	1.04	0.83678	0.999998	No Change	0.07	1.05	0.994729	0.999997	No Change	No Change
BEST1	4.502	-1.85893	-1.57971	-1.83045	0.25	1.19	0.080835	0.999998	No Change	-0.03	-1.02	0.792089	0.999997	No Change	No Change
BEST2	1.901	-3.19041	-3.12717	-2.94627	-0.18	-1.13	0.406199	0.999998	No Change	-0.24	-1.18	0.30093	0.999997	No Change	No Change
BEST3	5.33	-3.25318	-3.12465	-3.18842	0.06	1.04	0.547644	0.999998	No Change	-0.06	-1.04	0.710371	0.999997	No Change	No Change
BEST4	2.087	-1.07216	-1.49899	-1.50486	0.01	1.01	0.980199	0.999998	No Change	0.43	1.35	0.201476	0.999997	No Change	No Change
BET1	6.258	1.19376	1.08921	0.991397	0.1	1.07	0.883517	0.999998	No Change	0.2	1.15	0.728311	0.999997	No Change	No Change
BET1L	2.953	3.68407	3.60877	3.54262	0.07	1.05	0.885	0.999998	No Change	0.14	1.1	0.868855	0.999997	No Change	No Change
BEX1	0.859	6.26975	6.40907	6.25507	0.15	1.11	0.701865	0.999998	No Change	0.01	1.01	0.966181	0.999997	No Change	No Change
BEX2	1.173	4.42595	4.61942	4.29381	0.33	1.26	0.3424	0.999998	No Change	0.13	1.09	0.868675	0.999997	No Change	No Change
BEX3	1.243	6.55513	6.73022	6.58983	0.14	1.1	0.877563	0.999998	No Change	-0.03	-1.02	0.876392	0.999997	No Change	No Change
BEX4	1.279	5.92266	5.91576	5.81824	0.1	1.07	0.909041	0.999998	No Change	0.1	1.07	0.915805	0.999997	No Change	No Change
BEX5	1.013	-0.939161	0.213464	2.48337	-2.27	-4.82	0.704484	0.999998	No Change	-3.42	-10.7	8.26001e-08	7.54098e-05	40 Down	No Change
BFAR	3.035	4.06978	4.15444	4.07402	0.08	1.06	0.937311	0.999998	No Change	0	1	0.916739	0.999997	No Change	No Change
BFSP1	2.995	1.19731	1.33643	1.76018	-0.42	-1.34	0.290464	0.999998	No Change	-0.56	-1.47	0.316815	0.999997	No Change	No Change
BGLAP	0.541	-2.93916	-2.83665	-3.0959	0.26	1.2	0.405891	0.999998	No Change	0.16	1.12	0.718217	0.999997	No Change	No Change
BGN	2.436	1.831	1.29695	0.900701	0.4	1.32	0.246609	0.999998	No Change	0.93	1.91	0.769158	0.999997	No Change	No Change
BHLHA15	0.703	-2.52945	-2.57555	-2.96513	0.39	1.31	0.306567	0.999998	No Change	0.44	1.36	0.182535	0.999997	No Change	No Change
BHLHB9	4.276	1.1008	1.05271	1.07326	-0.02	-1.01	0.887992	0.999998	No Change	0.03	1.02	0.971856	0.999997	No Change	No Change
BHLHE22	3.396	-2.65522	-2.86722	-2.85508	-0.01	-1.01	0.752636	0.999998	No Change	0.2	1.15	0.474263	0.999997	No Change	No Change
BHLHE23	1.056	-3.13267	-3.0153	-3.19576	0.18	1.13	0.462875	0.999998	No Change	0.06	1.04	0.72534	0.999997	No Change	No Change
BHLHE40	3.299	4.30244	4.0832	4.42107	-0.34	-1.27	0.246651	0.999998	No Change	-0.12	-1.09	0.746197	0.999997	No Change	No Change
BHLHE40-AS1	2.713	-0.427455	-0.690884	-0.710484	0.02	1.01	0.792491	0.999998	No Change	0.28	1.21	0.573058	0.999997	No Change	No Change
BHLHE41	3.775	0.508961	-0.0129254	0.272226	-0.29	-1.22	0.308017	0.999998	No Change	0.24	1.18	0.350523	0.999997	No Change	No Change
BHMT2	2.643	-2.14668	-2.32555	-2.71948	0.39	1.31	0.67734	0.999998	No Change	0.57	1.48	0.0642902	0.999997	No Change	No Change
BICC1	3.426	3.11825	3.16806	3.34795	-0.18	-1.13	0.586871	0.999998	No Change	-0.23	-1.17	0.581539	0.999997	No Change	No Change
BICD1	3.923	2.59357	2.50254	2.40366	0.1	1.07	0.724346	0.999998	No Change	0.19	1.14	0.721217	0.999997	No Change	No Change
BICD2	6.409	2.67047	2.74954	2.49505	0.25	1.19	0.735865	0.999998	No Change	0.18	1.13	0.781957	0.999997	No Change	No Change
BID	2.746	1.05136	0.983305	0.941054	0.04	1.03	0.90649	0.999998	No Change	0.11	1.08	0.850138	0.999997	No Change	No Change
BIK	0.948	-1.53913	-1.18572	-1.54412	0.36	1.28	0.476175	0.999998	No Change	0	1	0.962756	0.999997	No Change	No Change
BIN1	2.927	3.8225	4.15234	3.7421	0.41	1.33	0.434991	0.999998	No Change	0.08	1.06	0.925446	0.999997	No Change	No Change
BIN3	1.838	2.70369	2.69829	2.7605	-0.06	-1.04	0.746175	0.999998	No Change	-0.06	-1.04	0.836089	0.999997	No Change	No Change
BIN3-IT1	1.838	-1.9784	-2.10993	-2.26529	0.16	1.12	0.478945	0.999998	No Change	0.29	1.22	0.472604	0.999997	No Change	No Change
BIRC2	4.256	3.67297	3.67872	3.55688	0.12	1.09	0.873026	0.999998	No Change	0.12	1.09	0.88517	0.999997	No Change	No Change
BIRC3	6.903	-2.48289	-2.63572	-2.64929	0.01	1.01	0.958569	0.999998	No Change	0.17	1.13	0.473926	0.999997	No Change	No Change
BIRC5	3.087	2.43646	2.90442	2.48358	0.42	1.34	0.370347	0.999998	No Change	-0.05	-1.04	0.945142	0.999997	No Change	No Change
BIRC6	15.628	3.09892	3.17465	3.18368	-0.01	-1.01	0.841495	0.999998	No Change	-0.08	-1.06	0.72862	0.999997	No Change	No Change
BIVM	5.189	1.82478	1.78458	1.79083	-0.01	-1.01	0.989364	0.999998	No Change	0.03	1.02	0.989739	0.999997	No Change	No Change
BLCAP	2.535	4.6528	4.66209	4.39514	0.27	1.21	0.486921	0.999998	No Change	0.26	1.2	0.639249	0.999997	No Change	No Change
BLM	4.781	0.962886	1.50417	0.782808	0.72	1.65	0.0582835	0.999998	No Change	0.18	1.13	0.808993	0.999997	No Change	No Change
BLMH	2.525	4.11744	4.24775	4.13394	0.11	1.08	0.835624	0.999998	No Change	-0.02	-1.01	0.896615	0.999997	No Change	No Change
BLNK	1.811	-0.48402	-0.906395	-0.9449	0.04	1.03	0.65759	0.999998	No Change	0.46	1.38	0.197453	0.999997	No Change	No Change
BLOC1S1	1.655	2.33892	2.47129	2.35701	0.11	1.08	0.958336	0.999998	No Change	-0.02	-1.01	0.873453	0.999997	No Change	No Change
BLOC1S2	2.914	3.926	3.9909	3.6592	0.33	1.26	0.530185	0.999998	No Change	0.27	1.21	0.65586	0.999997	No Change	No Change
BLOC1S3	2.598	1.68891	1.83856	1.43998	0.4	1.32	0.605494	0.999998	No Change	0.25	1.19	0.695161	0.999997	No Change	No Change
BLOC1S4	1.545	2.55145	2.69788	2.55669	0.14	1.1	0.943989	0.999998	No Change	-0.01	-1.01	0.945336	0.999997	No Change	No Change
BLOC1S5	2.973	-3.01046	-3.09028	-3.14992	0.06	1.04	0.715742	0.999998	No Change	0.14	1.1	0.487866	0.999997	No Change	No Change
BLOC1S6	4.314	4.11847	4.04997	3.96863	0.08	1.06	0.944605	0.999998	No Change	0.15	1.11	0.836665	0.999997	No Change	No Change
BLVRA	1.166	4.20209	4.20625	4.24788	-0.04	-1.03	0.773436	0.999998	No Change	-0.05	-1.04	0.865969	0.999997	No Change	No Change
BLVRB	0.851	3.85838	3.83995	3.8059	0.03	1.02	0.67232	0.999998	No Change	0.05	1.04	0.906354	0.999997	No Change	No Change
BLZF1	3.804	2.24416	2.09367	2.30624	-0.21	-1.16	0.466261	0.999998	No Change	-0.06	-1.04	0.824267	0.999997	No Change	No Change
BMF	4.772	3.98177	4.15431	4.38317	-0.23	-1.17	0.342884	0.999998	No Change	-0.4	-1.32	0.481373	0.999997	No Change	No Change
BMI1	3.42	-0.826451	-0.747105	-0.79844	0.05	1.04	0.841835	0.999998	No Change	-0.03	-1.02	0.818274	0.999997	No Change	No Change
BMP1	5.315	3.93247	4.04418	4.03289	0.01	1.01	0.859593	0.999998	No Change	-0.1	-1.07	0.748454	0.999997	No Change	No Change
BMP2	3.147	0.0151327	0.0860324	0.273877	-0.19	-1.14	0.462232	0.999998	No Change	-0.26	-1.2	0.553133	0.999997	No Change	No Change
BMP2K	4.668	1.73202	1.62621	1.67943	-0.05	-1.04	0.817275	0.999998	No Change	0.05	1.04	0.988344	0.999997	No Change	No Change
BMP3	5.731	5.01085	5.12579	5.61407	-0.49	-1.4	0.398915	0.999998	No Change	-0.6	-1.52	0.0932001	0.999997	No Change	No Change
BMP4	2.123	0.66757	2.12357	1.43721	0.69	1.61	0.0839088	0.999998	No Change	-0.77	-1.71	0.468588	0.999997	No Change	No Change
BMP5	2.163	3.04442	2.66791	3.83912	-1.17	-2.25	0.0053044	0.394557	No Change	-0.79	-1.73	0.179331	0.999997	No Change	No Change
BMP6	3.098	1.15651	1.9277	0.836185	1.09	2.13	0.0337628	0.935948	No Change	0.32	1.25	0.245466	0.999997	No Change	No Change
BMP7	4.228	3.26512	3.51813	3.261	0.26	1.2	0.490218	0.999998	No Change	0	1	0.90862	0.999997	No Change	No Change
BMP8A	5.619	-2.51989	-2.42454	-2.68247	0.26	1.2	0.286811	0.999998	No Change	0.16	1.12	0.514261	0.999997	No Change	No Change
BMP8B	4.086	-2.2782	-2.10957	-2.44793	0.34	1.27	0.247106	0.999998	No Change	0.17	1.13	0.607138	0.999997	No Change	No Change
BMPER	5.015	-1.64668	-1.32146	-1.96996	0.65	1.57	0.0305618	0.907365	No Change	0.32	1.25	0.454751	0.999997	No Change	No Change
BMPR1A	3.603	3.34131	3.43241	3.20372	0.23	1.17	0.90417	0.999998	No Change	0.14	1.1	0.874236	0.999997	No Change	No Change
BMPR1B	5.981	3.56341	3.59146	3.78912	-0.2	-1.15	0.636703	0.999998	No Change	-0.23	-1.17	0.72483	0.999997	No Change	No Change
BMPR2	12.147	3.84641	3.83455	3.82741	0.01	1.01	0.985129	0.999998	No Change	0.02	1.01	0.952484	0.999997	No Change	No Change
BMS1	8.025	2.46033	2.52716	2.45878	0.07	1.05	0.988556	0.999998	No Change	0	1	0.934651	0.999997	No Change	No Change
BMS1P20	4.444	2.45005	2.40763	2.55427	-0.15	-1.11	0.792175	0.999998	No Change	-0.1	-1.07	0.783017	0.999997	No Change	No Change
BMS1P21	0.829	-1.78931	-1.64788	-1.4028	-0.25	-1.19	0.771314	0.999998	No Change	-0.39	-1.31	0.253815	0.999997	No Change	No Change
BMS1P4	2.408	-0.615537	-0.848925	-0.562445	-0.29	-1.22	0.70646	0.999998	No Change	-0.05	-1.04	0.817695	0.999997	No Change	No Change
BMX	2.843	-3.25318	-3.28755	-3.14992	-0.14	-1.1	0.0676557	0.999998	No Change	-0.1	-1.07	0.449153	0.999997	No Change	No Change
BNC1	4.786	-2.89793	-2.83835	-2.73697	-0.1	-1.07	0.576979	0.999998	No Change	-0.16	-1.12	0.56295	0.999997	No Change	No Change
BNC2	15.555	2.17581	2.18004	2.38275	-0.2	-1.15	0.639756	0.999998	No Change	-0.21	-1.16	0.60048	0.999997	No Change	No Change
BNIP1	1.387	2.16917	2.28696	1.94523	0.34	1.27	0.492816	0.999998	No Change	0.22	1.16	0.714742	0.999997	No Change	No Change
BNIP2	2.701	3.39109	3.40442	3.41106	-0.01	-1.01	0.903647	0.999998	No Change	-0.02	-1.01	0.892603	0.999997	No Change	No Change
BNIP3	2.479	2.80098	2.7873	2.53055	0.26	1.2	0.957201	0.999998	No Change	0.27	1.21	0.793131	0.999997	No Change	No Change
BNIP3L	3.721	4.7089	4.76285	4.57972	0.18	1.13	0.749446	0.999998	No Change	0.13	1.09	0.866525	0.999997	No Change	No Change
BNIPL	2.555	-2.19041	-2.14494	-2.32567	0.18	1.13	0.586092	0.999998	No Change	0.14	1.1	0.770793	0.999997	No Change	No Change
BOC	8.84	2.90881	3.01617	3.19369	-0.18	-1.13	0.51795	0.999998	No Change	-0.28	-1.21	0.525924	0.999997	No Change	No Change
BOD1	1.93	4.60568	4.73272	4.59386	0.14	1.1	0.821302	0.999998	No Change	0.01	1.01	0.941081	0.999997	No Change	No Change
BOD1L1	13.456	3.13705	3.16566	3.20172	-0.04	-1.03	0.959738	0.999998	No Change	-0.06	-1.04	0.772745	0.999997	No Change	No Change
BOD1L2	3.346	-3.32193	-3.19041	-3.11428	-0.08	-1.06	0.614861	0.999998	No Change	-0.21	-1.16	0.037341	0.999997	No Change	No Change
BOK	2.642	1.86512	2.3595	2.14985	0.21	1.16	0.929147	0.999998	No Change	-0.28	-1.21	0.383492	0.999997	No Change	No Change
BOK-AS1	0.824	-2.39593	-2.46333	-2.56879	0.11	1.08	0.785255	0.999998	No Change	0.17	1.13	0.854592	0.999997	No Change	No Change
BOLA1	0.855	1.89591	1.96205	2.17268	-0.21	-1.16	0.452572	0.999998	No Change	-0.28	-1.21	0.556246	0.999997	No Change	No Change
DKK1	1.801	0.94462	1.86474	0.155875	1.71	3.27	7.68207e-05	0.029844	42 Up	0.79	1.73	0.687041	0.999997	No Change	42 Up
BOLA3	0.55	3.2026	3.25387	3.45144	-0.2	-1.15	0.448173	0.999998	No Change	-0.25	-1.19	0.558455	0.999997	No Change	No Change
BOLA3-AS1	4.188	2.00146	2.06548	2.19651	-0.13	-1.09	0.884223	0.999998	No Change	-0.2	-1.15	0.805517	0.999997	No Change	No Change
BOP1	2.357	1.16886	1.30707	0.569592	0.74	1.67	0.889966	0.999998	No Change	0.6	1.52	0.353063	0.999997	No Change	No Change
BORA	3.014	0.410038	0.571873	0.382265	0.19	1.14	0.679957	0.999998	No Change	0.03	1.02	0.970903	0.999997	No Change	No Change
BORCS5	2.081	1.92412	2.04441	1.94189	0.1	1.07	0.803487	0.999998	No Change	-0.02	-1.01	0.866617	0.999997	No Change	No Change
BORCS6	1.913	1.33328	1.34765	0.905195	0.44	1.36	0.587533	0.999998	No Change	0.43	1.35	0.496805	0.999997	No Change	No Change
BORCS7	2.43	3.0405	3.04377	2.97418	0.07	1.05	0.878513	0.999998	No Change	0.07	1.05	0.999961	0.999997	No Change	No Change
BORCS8	2.329	1.37635	1.58373	1.55839	0.03	1.02	0.858678	0.999998	No Change	-0.18	-1.13	0.631361	0.999997	No Change	No Change
BPGM	2.101	2.88705	3.01652	2.96979	0.05	1.04	0.911033	0.999998	No Change	-0.08	-1.06	0.832232	0.999997	No Change	No Change
BPHL	1.906	3.0008	2.97084	2.98101	-0.01	-1.01	0.909857	0.999998	No Change	0.02	1.01	0.99643	0.999997	No Change	No Change
BPI	1.83	-1.67554	-2.24376	-2.64339	0.4	1.32	0.780316	0.999998	No Change	0.97	1.96	0.0190376	0.999997	40 Up	No Change
BPIFC	2.258	-0.55577	0.488286	-0.289207	0.78	1.72	0.00245877	0.265649	No Change	-0.27	-1.21	0.46208	0.999997	No Change	No Change
BPNT1	2.452	2.83497	2.893	2.88062	0.01	1.01	0.91408	0.999998	No Change	-0.05	-1.04	0.854316	0.999997	No Change	No Change
BPTF	11.88	3.86006	3.91199	3.9036	0.01	1.01	0.951489	0.999998	No Change	-0.04	-1.03	0.832883	0.999997	No Change	No Change
BRAF	2.928	2.36819	2.55762	2.36386	0.19	1.14	0.762079	0.999998	No Change	0	1	0.923212	0.999997	No Change	No Change
BRAP	4.137	2.7126	2.73178	2.69864	0.03	1.02	0.972553	0.999998	No Change	0.01	1.01	0.956493	0.999997	No Change	No Change
BRAT1	5.35	2.28202	2.26222	2.21139	0.05	1.04	0.884152	0.999998	No Change	0.07	1.05	0.982944	0.999997	No Change	No Change
BRCA1	8.193	0.966673	0.974872	0.876143	0.1	1.07	0.878377	0.999998	No Change	0.09	1.06	0.968784	0.999997	No Change	No Change
BRCA2	11.359	-0.19996	0.0927007	-0.375359	0.47	1.39	0.394822	0.999998	No Change	0.18	1.13	0.581515	0.999997	No Change	No Change
BRCC3	2.92	2.99347	2.80596	2.85258	-0.05	-1.04	0.731936	0.999998	No Change	0.14	1.1	0.853452	0.999997	No Change	No Change
BRD1	5.353	3.12039	3.17942	3.03457	0.14	1.1	0.882578	0.999998	No Change	0.09	1.06	0.927551	0.999997	No Change	No Change
BRD2	5.646	5.17337	5.27664	5.10367	0.17	1.13	0.886377	0.999998	No Change	0.07	1.05	0.950672	0.999997	No Change	No Change
BRD3	6.096	3.80381	3.88578	3.76528	0.12	1.09	0.930228	0.999998	No Change	0.04	1.03	0.985288	0.999997	No Change	No Change
BRD4	8.531	3.51283	3.58656	3.39122	0.2	1.15	0.903737	0.999998	No Change	0.12	1.09	0.851704	0.999997	No Change	No Change
BRD7	2.295	3.92471	3.9311	3.63612	0.29	1.22	0.918237	0.999998	No Change	0.29	1.22	0.691262	0.999997	No Change	No Change
BRD7P3	2.46	-3.25318	-2.98093	-3.02092	0.04	1.03	0.563241	0.999998	No Change	-0.23	-1.17	0.197143	0.999997	No Change	No Change
BRD8	5.067	3.86844	3.73678	4.06902	-0.33	-1.26	0.483842	0.999998	No Change	-0.2	-1.15	0.65146	0.999997	No Change	No Change
BRD9	4.475	2.73132	2.68896	2.56396	0.13	1.09	0.869182	0.999998	No Change	0.17	1.13	0.811253	0.999997	No Change	No Change
BRDT	4.03	-3.19041	-3.22179	-3.19576	-0.03	-1.02	0.619796	0.999998	No Change	0.01	1.01	0.893983	0.999997	No Change	No Change
BRE	2.097	4.19813	4.28298	4.37259	-0.09	-1.06	0.774589	0.999998	No Change	-0.17	-1.13	0.657631	0.999997	No Change	No Change
BREA2	1	-1.57921	-1.72033	-1.92812	0.21	1.16	0.543224	0.999998	No Change	0.35	1.27	0.530117	0.999997	No Change	No Change
BRE-AS1	1.658	-1.88601	-1.7422	-1.84073	0.1	1.07	0.526488	0.999998	No Change	-0.05	-1.04	0.99321	0.999997	No Change	No Change
BRF1	6.664	2.5362	2.58039	2.49791	0.08	1.06	0.899149	0.999998	No Change	0.04	1.03	0.945321	0.999997	No Change	No Change
BRF2	1.996	2.70073	2.86172	2.77061	0.09	1.06	0.95953	0.999998	No Change	-0.07	-1.05	0.895777	0.999997	No Change	No Change
BRI3	1.112	4.63311	4.74266	4.50468	0.24	1.18	0.862847	0.999998	No Change	0.13	1.09	0.876787	0.999997	No Change	No Change
BRI3BP	1.269	1.57284	1.48925	1.35855	0.13	1.09	0.984781	0.999998	No Change	0.21	1.16	0.75892	0.999997	No Change	No Change
BRICD5	1.122	0.670424	0.401587	0.434338	-0.03	-1.02	0.94522	0.999998	No Change	0.24	1.18	0.713917	0.999997	No Change	No Change
BRINP1	3.487	3.8244	3.59566	3.92554	-0.33	-1.26	0.255236	0.999998	No Change	-0.1	-1.07	0.695219	0.999997	No Change	No Change
BRINP2	3.976	0.817157	0.699039	0.721102	-0.02	-1.01	0.941851	0.999998	No Change	0.1	1.07	0.951142	0.999997	No Change	No Change
BRINP3	2.908	4.11322	3.94126	3.79151	0.15	1.11	0.531102	0.999998	No Change	0.32	1.25	0.351576	0.999997	No Change	No Change
BRIP1	9.21	0.491364	0.670316	0.113881	0.56	1.47	0.309501	0.999998	No Change	0.38	1.3	0.319377	0.999997	No Change	No Change
BRIX1	3.727	2.07673	1.96712	1.86199	0.11	1.08	0.97014	0.999998	No Change	0.21	1.16	0.727676	0.999997	No Change	No Change
BRK1	1.173	6.25479	6.36256	6.25827	0.1	1.07	0.91586	0.999998	No Change	0	1	0.917917	0.999997	No Change	No Change
BRMS1	1.971	2.86113	2.84697	2.5754	0.27	1.21	0.728679	0.999998	No Change	0.29	1.22	0.673062	0.999997	No Change	No Change
BRMS1L	2.686	3.09991	3.04768	2.94785	0.1	1.07	0.962529	0.999998	No Change	0.15	1.11	0.843106	0.999997	No Change	No Change
BROX	2.023	3.16187	3.10589	3.13438	-0.03	-1.02	0.949739	0.999998	No Change	0.03	1.02	0.995236	0.999997	No Change	No Change
BRPF1	4.714	1.75139	1.92607	1.6823	0.24	1.18	0.840306	0.999998	No Change	0.07	1.05	0.938908	0.999997	No Change	No Change
BRPF3	6.025	3.24952	3.38734	3.25557	0.13	1.09	0.813711	0.999998	No Change	-0.01	-1.01	0.91487	0.999997	No Change	No Change
BRS3	1.41	-3.19041	-3.19041	-3.16012	-0.03	-1.02	0.774985	0.999998	No Change	-0.03	-1.02	0.911927	0.999997	No Change	No Change
BRSK1	3.587	4.16115	4.36219	3.98904	0.37	1.29	0.418052	0.999998	No Change	0.17	1.13	0.797027	0.999997	No Change	No Change
BRSK2	6.472	2.08394	2.28025	1.76602	0.51	1.42	0.295934	0.999998	No Change	0.32	1.25	0.584226	0.999997	No Change	No Change
BRWD1	19.84	2.42858	2.35311	2.38064	-0.03	-1.02	0.884061	0.999998	No Change	0.05	1.04	0.982273	0.999997	No Change	No Change
BRWD1-AS1	0.688	-2.39793	-1.8495	-1.7135	-0.14	-1.1	0.885334	0.999998	No Change	-0.68	-1.6	0.39938	0.999997	No Change	No Change
BRWD3	13.283	1.4716	1.45045	1.59666	-0.15	-1.11	0.813504	0.999998	No Change	-0.13	-1.09	0.70454	0.999997	No Change	No Change
BSCL2	2.585	-0.994252	-1.12577	-1.15644	0.03	1.02	0.866185	0.999998	No Change	0.16	1.12	0.693173	0.999997	No Change	No Change
BSDC1	4.799	3.72401	3.79079	3.66782	0.12	1.09	0.747631	0.999998	No Change	0.06	1.04	0.979971	0.999997	No Change	No Change
BSG	3.031	6.23328	6.33205	6.24141	0.09	1.06	0.917794	0.999998	No Change	-0.01	-1.01	0.934795	0.999997	No Change	No Change
BSN	15.947	1.86399	2.02209	1.54903	0.47	1.39	0.30819	0.999998	No Change	0.31	1.24	0.583425	0.999997	No Change	No Change
BSN-AS2	2.6	-2.23697	-2.26858	-2.26748	0	1	0.741923	0.999998	No Change	0.03	1.02	0.984666	0.999997	No Change	No Change
BSPRY	2.342	-2.55889	-2.73394	-2.6364	-0.1	-1.07	0.622839	0.999998	No Change	0.08	1.06	0.935828	0.999997	No Change	No Change
BST1	1.471	-1.98289	-1.57622	-1.46803	-0.11	-1.08	0.985985	0.999998	No Change	-0.51	-1.42	0.228473	0.999997	No Change	No Change
BST2	0.934	5.33303	5.09071	5.55368	-0.46	-1.38	0.160787	0.999998	No Change	-0.22	-1.16	0.746318	0.999997	No Change	No Change
BTAF1	7.228	3.29751	3.27115	3.46854	-0.2	-1.15	0.728247	0.999998	No Change	-0.17	-1.13	0.629114	0.999997	No Change	No Change
BTBD1	3.282	4.82272	4.79704	4.81866	-0.02	-1.01	0.853852	0.999998	No Change	0	1	0.939562	0.999997	No Change	No Change
BTBD10	3.223	3.74915	3.84724	3.7069	0.14	1.1	0.779861	0.999998	No Change	0.04	1.03	0.985868	0.999997	No Change	No Change
BTBD11	7.64	0.933078	0.817525	0.413591	0.4	1.32	0.367038	0.999998	No Change	0.52	1.43	0.311095	0.999997	No Change	No Change
BTBD16	1.835	-3.19041	-3.19041	-3.10808	-0.08	-1.06	0.472082	0.999998	No Change	-0.08	-1.06	0.632501	0.999997	No Change	No Change
BTBD17	1.675	-0.347861	-0.945599	-0.0660101	-0.88	-1.84	0.0136604	0.615867	No Change	-0.28	-1.21	0.533216	0.999997	No Change	No Change
BTBD19	1.628	1.62037	1.16124	1.8268	-0.67	-1.59	0.237369	0.999998	No Change	-0.21	-1.16	0.804444	0.999997	No Change	No Change
BTBD2	4.21	4.25929	4.38101	4.21006	0.17	1.13	0.943595	0.999998	No Change	0.05	1.04	0.989301	0.999997	No Change	No Change
BTBD3	5.339	3.33117	3.36255	3.47738	-0.11	-1.08	0.672033	0.999998	No Change	-0.15	-1.11	0.696847	0.999997	No Change	No Change
BTBD6	1.982	3.45437	3.69038	3.39463	0.3	1.23	0.641369	0.999998	No Change	0.06	1.04	0.99086	0.999997	No Change	No Change
BTBD7	11.191	2.1782	2.31739	2.26154	0.06	1.04	0.952202	0.999998	No Change	-0.08	-1.06	0.814614	0.999997	No Change	No Change
BTBD8	1.78	-0.685917	-1.2997	-0.997372	-0.3	-1.23	0.375724	0.999998	No Change	0.31	1.24	0.536188	0.999997	No Change	No Change
BTBD9	9.436	2.29119	2.46528	2.32167	0.14	1.1	0.800473	0.999998	No Change	-0.03	-1.02	0.875587	0.999997	No Change	No Change
BTC	1.317	-2.0805	-2.57157	-1.76672	-0.8	-1.74	0.00466072	0.372493	No Change	-0.31	-1.24	0.623716	0.999997	No Change	No Change
BTD	2.703	1.90584	1.77876	1.91414	-0.14	-1.1	0.674388	0.999998	No Change	-0.01	-1.01	0.954154	0.999997	No Change	No Change
BTF3	1.692	6.7881	6.38677	6.6751	-0.29	-1.22	0.374738	0.999998	No Change	0.11	1.08	0.850481	0.999997	No Change	No Change
BTF3L4	4.637	3.94848	3.95387	3.68143	0.27	1.21	0.847918	0.999998	No Change	0.27	1.21	0.691771	0.999997	No Change	No Change
BTG1	4.678	3.04593	3.19048	2.77374	0.42	1.34	0.415749	0.999998	No Change	0.27	1.21	0.611025	0.999997	No Change	No Change
BTG2	2.709	4.83303	5.03445	4.75352	0.28	1.21	0.916675	0.999998	No Change	0.08	1.06	0.535781	0.999997	No Change	No Change
BTG3	1.588	3.87592	3.80259	4.01063	-0.21	-1.16	0.564605	0.999998	No Change	-0.13	-1.09	0.727777	0.999997	No Change	No Change
BTK	3.622	-3.01046	-3.18742	-3.06224	-0.13	-1.09	0.586062	0.999998	No Change	0.05	1.04	0.670622	0.999997	No Change	No Change
BTLA	3.21	-3.18442	-3.09028	-3.18842	0.1	1.07	0.355994	0.999998	No Change	0	1	0.883634	0.999997	No Change	No Change
BTN1A1	2.881	-2.78673	-3.00581	-2.83162	-0.17	-1.13	0.289956	0.999998	No Change	0.04	1.03	0.966902	0.999997	No Change	No Change
BTN2A1	3.641	3.21595	3.50641	3.42208	0.08	1.06	0.911669	0.999998	No Change	-0.21	-1.16	0.622933	0.999997	No Change	No Change
BTN2A2	5.835	1.77726	1.86629	1.83921	0.03	1.02	0.993704	0.999998	No Change	-0.06	-1.04	0.819567	0.999997	No Change	No Change
BTN2A3P	2.421	0.319292	0.438803	0.640423	-0.2	-1.15	0.69846	0.999998	No Change	-0.32	-1.25	0.420115	0.999997	No Change	No Change
BTN3A1	4.181	2.69506	2.54852	2.55149	0	1	0.994211	0.999998	No Change	0.14	1.1	0.902065	0.999997	No Change	No Change
BTN3A2	4.098	2.03646	1.74199	1.74378	0	1	0.859857	0.999998	No Change	0.29	1.22	0.625853	0.999997	No Change	No Change
BTN3A3	2.991	2.61924	2.12892	2.25576	-0.13	-1.09	0.619315	0.999998	No Change	0.36	1.28	0.543457	0.999997	No Change	No Change
BTNL9	4.227	-0.953085	-0.622629	-1.07432	0.45	1.37	0.113462	0.999998	No Change	0.12	1.09	0.484931	0.999997	No Change	No Change
BTRC	6.149	3.51435	3.54634	3.6015	-0.06	-1.04	0.985703	0.999998	No Change	-0.09	-1.06	0.854368	0.999997	No Change	No Change
BUB1	4.191	2.10121	2.36793	2.22575	0.14	1.1	0.701303	0.999998	No Change	-0.12	-1.09	0.665125	0.999997	No Change	No Change
BUB1B	3.734	2.49787	2.96508	2.55815	0.41	1.33	0.33828	0.999998	No Change	-0.06	-1.04	0.864882	0.999997	No Change	No Change
BUB3	3.748	4.16198	4.21112	3.99206	0.22	1.16	0.700176	0.999998	No Change	0.17	1.13	0.787169	0.999997	No Change	No Change
BUD13	2.48	2.63606	2.71404	2.6065	0.11	1.08	0.930357	0.999998	No Change	0.03	1.02	0.967066	0.999997	No Change	No Change
BUD31	1.322	4.98019	4.97316	4.97273	0	1	0.846441	0.999998	No Change	0.01	1.01	0.932062	0.999997	No Change	No Change
BVES	5.777	0.652489	0.239361	0.522625	-0.28	-1.21	0.427755	0.999998	No Change	0.13	1.09	0.822742	0.999997	No Change	No Change
BVES-AS1	1.711	-2.0818	-2.66154	-2.81324	0.15	1.11	0.429431	0.999998	No Change	0.73	1.66	0.0592193	0.999997	No Change	No Change
BYSL	1.983	2.66654	2.69007	2.487	0.2	1.15	0.812745	0.999998	No Change	0.18	1.13	0.733625	0.999997	No Change	No Change
BZRAP1	7.666	2.36958	2.29324	2.58668	-0.29	-1.22	0.566331	0.999998	No Change	-0.22	-1.16	0.927808	0.999997	No Change	No Change
BZRAP1-AS1	2.991	0.382937	0.55724	0.576365	-0.02	-1.01	0.909553	0.999998	No Change	-0.19	-1.14	0.989685	0.999997	No Change	No Change
BZW1	3.655	5.49587	5.55459	5.15877	0.4	1.32	0.963	0.999998	No Change	0.34	1.27	0.611516	0.999997	No Change	No Change
BZW2	3.413	4.12283	4.20289	4.22587	-0.02	-1.01	0.906119	0.999998	No Change	-0.1	-1.07	0.76282	0.999997	No Change	No Change
C10orf10	2.058	4.99857	4.29225	4.95879	-0.67	-1.59	0.123739	0.999998	No Change	0.04	1.03	0.578647	0.999997	No Change	No Change
C10orf107	1.245	0.649329	0.896562	1.45185	-0.56	-1.47	0.173259	0.999998	No Change	-0.8	-1.74	0.109272	0.999997	No Change	No Change
C10orf111	1.712	-0.803457	-1.08368	-0.960049	-0.12	-1.09	0.836688	0.999998	No Change	0.16	1.12	0.768511	0.999997	No Change	No Change
C10orf12	4.544	0.71238	0.845558	0.63781	0.21	1.16	0.560309	0.999998	No Change	0.07	1.05	0.998324	0.999997	No Change	No Change
C10orf131	1.168	-1.93704	-1.99132	-1.82358	-0.17	-1.13	0.557655	0.999998	No Change	-0.11	-1.08	0.735532	0.999997	No Change	No Change
C10orf2	3.78	1.30091	1.24846	1.15758	0.09	1.06	0.927714	0.999998	No Change	0.14	1.1	0.842676	0.999997	No Change	No Change
C10orf25	3.21	-0.0941001	-0.0969615	-0.230943	0.13	1.09	0.598606	0.999998	No Change	0.14	1.1	0.677611	0.999997	No Change	No Change
C10orf35	1.072	3.84091	3.95855	3.63262	0.33	1.26	0.455022	0.999998	No Change	0.21	1.16	0.751477	0.999997	No Change	No Change
C10orf53	2.975	-2.9607	-2.81346	-2.95158	0.14	1.1	0.233284	0.999998	No Change	-0.01	-1.01	0.940942	0.999997	No Change	No Change
C10orf54	4.766	-0.396428	-0.764523	-0.558134	-0.21	-1.16	0.304828	0.999998	No Change	0.16	1.12	0.852654	0.999997	No Change	No Change
C10orf67	2.938	-1.99425	-2.08217	-2.14358	0.06	1.04	0.753681	0.999998	No Change	0.15	1.11	0.349828	0.999997	No Change	No Change
C10orf76	4.264	2.83227	2.87349	3.02541	-0.15	-1.11	0.763204	0.999998	No Change	-0.19	-1.14	0.688606	0.999997	No Change	No Change
C10orf82	2.308	-0.0882884	0.609145	0.212476	0.4	1.32	0.140311	0.999998	No Change	-0.3	-1.23	0.455882	0.999997	No Change	No Change
C10orf88	3.081	1.94071	1.98978	2.07417	-0.08	-1.06	0.796285	0.999998	No Change	-0.13	-1.09	0.728831	0.999997	No Change	No Change
C10orf90	4.629	-3.19041	-3.25318	-3.23026	-0.02	-1.01	0.756414	0.999998	No Change	0.04	1.03	0.623198	0.999997	No Change	No Change
C10orf95	1.467	-2.52945	-2.56569	-2.51957	-0.05	-1.04	0.581625	0.999998	No Change	-0.01	-1.01	0.74178	0.999997	No Change	No Change
C11orf1	1.818	1.93921	2.05052	2.06989	-0.02	-1.01	0.854717	0.999998	No Change	-0.13	-1.09	0.707315	0.999997	No Change	No Change
C11orf21	2.257	-2.82193	-3.16154	-2.90092	-0.26	-1.2	0.350595	0.999998	No Change	0.08	1.06	0.596657	0.999997	No Change	No Change
C11orf24	2.098	3.55656	3.74355	3.65836	0.09	1.06	0.861054	0.999998	No Change	-0.1	-1.07	0.785895	0.999997	No Change	No Change
C11orf31	1.29	4.71954	4.86159	4.70741	0.15	1.11	0.891349	0.999998	No Change	0.01	1.01	0.934107	0.999997	No Change	No Change
C11orf44	3.544	-3.01046	-2.86089	-2.9193	0.06	1.04	0.795024	0.999998	No Change	-0.09	-1.06	0.598051	0.999997	No Change	No Change
C11orf45	3.861	-2.89793	-3.15604	-3.02661	-0.13	-1.09	0.299177	0.999998	No Change	0.13	1.09	0.551126	0.999997	No Change	No Change
C11orf49	2.518	4.1214	4.17178	4.1962	-0.02	-1.01	0.907211	0.999998	No Change	-0.07	-1.05	0.878268	0.999997	No Change	No Change
C11orf54	4.01	2.39003	2.27559	2.49944	-0.22	-1.16	0.651815	0.999998	No Change	-0.11	-1.08	0.796954	0.999997	No Change	No Change
C11orf57	5.592	2.8541	2.83697	2.90838	-0.07	-1.05	0.77319	0.999998	No Change	-0.05	-1.04	0.863698	0.999997	No Change	No Change
C11orf58	3.975	4.99341	4.88899	4.81247	0.08	1.06	0.731482	0.999998	No Change	0.18	1.13	0.856276	0.999997	No Change	No Change
C11orf63	3.854	1.05061	0.70189	1.23242	-0.53	-1.44	0.120448	0.999998	No Change	-0.18	-1.13	0.873795	0.999997	No Change	No Change
C11orf65	3.302	-2.56645	-2.39079	-2.38477	-0.01	-1.01	0.898485	0.999998	No Change	-0.18	-1.13	0.495188	0.999997	No Change	No Change
C11orf68	1.556	3.74032	3.84807	3.77317	0.07	1.05	0.858439	0.999998	No Change	-0.03	-1.02	0.83931	0.999997	No Change	No Change
C11orf70	2.492	-1.04771	-1.41555	-1.20038	-0.22	-1.16	0.235838	0.999998	No Change	0.15	1.11	0.884839	0.999997	No Change	No Change
C11orf71	2.233	2.62486	2.40176	2.52268	-0.12	-1.09	0.735264	0.999998	No Change	0.1	1.07	0.777322	0.999997	No Change	No Change
C11orf73	1.34	3.39869	3.53453	3.48074	0.05	1.04	0.989538	0.999998	No Change	-0.08	-1.06	0.794484	0.999997	No Change	No Change
C11orf74	3.065	2.10223	2.17057	2.35356	-0.18	-1.13	0.593768	0.999998	No Change	-0.25	-1.19	0.558466	0.999997	No Change	No Change
C11orf80	2.309	1.98968	2.16473	1.87936	0.29	1.22	0.379666	0.999998	No Change	0.11	1.08	0.916677	0.999997	No Change	No Change
C11orf84	1.955	3.64527	3.90043	3.68539	0.22	1.16	0.887949	0.999998	No Change	-0.04	-1.03	0.883286	0.999997	No Change	No Change
C11orf87	5.935	1.80085	2.29316	1.76647	0.53	1.44	0.0662361	0.999998	No Change	0.03	1.02	0.869458	0.999997	No Change	No Change
C11orf91	0.98	-1.23697	-1.89527	-2.07244	0.18	1.13	0.562275	0.999998	No Change	0.84	1.79	0.102074	0.999997	No Change	No Change
C11orf94	0.365	-2.16096	-2.10893	-2.34659	0.24	1.18	0.902002	0.999998	No Change	0.19	1.14	0.623808	0.999997	No Change	No Change
C11orf95	5.577	3.84338	3.93562	3.88732	0.05	1.04	0.846269	0.999998	No Change	-0.04	-1.03	0.831097	0.999997	No Change	No Change
C11orf96	1.327	0.891938	1.34634	0.146328	1.2	2.3	0.01707	0.682991	No Change	0.75	1.68	0.0711873	0.999997	No Change	No Change
C11orf97	0.6	-1.80412	-1.86562	-1.30665	-0.56	-1.47	0.0880999	0.999998	No Change	-0.5	-1.41	0.909484	0.999997	No Change	No Change
C12orf10	2.035	3.15457	3.16295	3.22126	-0.06	-1.04	0.673775	0.999998	No Change	-0.07	-1.05	0.805854	0.999997	No Change	No Change
C12orf29	2.867	1.66793	1.74051	1.72794	0.01	1.01	0.7534	0.999998	No Change	-0.06	-1.04	0.831568	0.999997	No Change	No Change
C12orf4	3.805	3.12029	2.95131	3.09241	-0.14	-1.1	0.770822	0.999998	No Change	0.03	1.02	0.961223	0.999997	No Change	No Change
C12orf42	3.286	-3.12166	-3.16154	-3.11428	-0.05	-1.04	0.412774	0.999998	No Change	-0.01	-1.01	0.893631	0.999997	No Change	No Change
C12orf43	2.266	2.06468	2.41618	2.18328	0.23	1.17	0.673833	0.999998	No Change	-0.12	-1.09	0.738052	0.999997	No Change	No Change
C12orf45	0.618	2.86724	3.00186	2.93224	0.07	1.05	0.889276	0.999998	No Change	-0.07	-1.05	0.831572	0.999997	No Change	No Change
C12orf49	2.77	4.20959	4.29065	4.1378	0.15	1.11	0.794763	0.999998	No Change	0.07	1.05	0.964278	0.999997	No Change	No Change
C12orf50	4.418	-3.25318	-3.28755	-3.18842	-0.1	-1.07	0.187515	0.999998	No Change	-0.06	-1.04	0.626156	0.999997	No Change	No Change
C12orf54	1.078	-2.60545	-2.48289	-2.44141	-0.04	-1.03	0.697228	0.999998	No Change	-0.16	-1.12	0.874085	0.999997	No Change	No Change
C12orf56	2.155	-3.05889	-3.04018	-3.0204	-0.02	-1.01	0.929596	0.999998	No Change	-0.04	-1.03	0.662829	0.999997	No Change	No Change
C12orf57	1.34	3.27767	3.51082	3.1482	0.36	1.28	0.57113	0.999998	No Change	0.13	1.09	0.821264	0.999997	No Change	No Change
C12orf60	1.124	-0.242598	-0.440772	-0.449339	0.01	1.01	0.909974	0.999998	No Change	0.21	1.16	0.73218	0.999997	No Change	No Change
C12orf65	3.159	1.89404	1.93411	1.58206	0.35	1.27	0.635262	0.999998	No Change	0.31	1.24	0.606008	0.999997	No Change	No Change
C12orf66	2.597	0.0575166	0.137738	0.201053	-0.06	-1.04	0.65351	0.999998	No Change	-0.14	-1.1	0.676007	0.999997	No Change	No Change
C12orf73	1.989	2.14937	2.23182	2.22837	0	1	0.977484	0.999998	No Change	-0.08	-1.06	0.787591	0.999997	No Change	No Change
C12orf75	1.36	3.0564	3.30242	3.04354	0.26	1.2	0.640236	0.999998	No Change	0.01	1.01	0.961117	0.999997	No Change	No Change
C12orf76	2.577	3.16439	3.0824	3.00012	0.08	1.06	0.816772	0.999998	No Change	0.16	1.12	0.794548	0.999997	No Change	No Change
C12orf77	2.305	-2.79364	-3.0153	-3.27609	0.26	1.2	0.0634356	0.999998	No Change	0.48	1.39	0.0144793	0.984756	40 Up	No Change
C14orf1	1.535	5.14622	5.25379	5.10953	0.14	1.1	0.90315	0.999998	No Change	0.04	1.03	0.994188	0.999997	No Change	No Change
C14orf119	2.943	3.5389	3.64329	3.57767	0.07	1.05	0.987934	0.999998	No Change	-0.04	-1.03	0.865014	0.999997	No Change	No Change
C14orf132	7.581	4.70816	5.13568	4.77865	0.36	1.28	0.387121	0.999998	No Change	-0.07	-1.05	0.784993	0.999997	No Change	No Change
C14orf142	1.174	2.35358	2.11241	2.34753	-0.24	-1.18	0.367701	0.999998	No Change	0.01	1.01	0.913924	0.999997	No Change	No Change
C14orf159	4.138	3.3394	3.20603	3.28467	-0.08	-1.06	0.816916	0.999998	No Change	0.05	1.04	0.945438	0.999997	No Change	No Change
C14orf166	1.043	6.24554	6.23355	6.12792	0.11	1.08	0.910749	0.999998	No Change	0.12	1.09	0.873813	0.999997	No Change	No Change
C14orf178	0.643	-0.508563	-0.55977	-0.0594843	-0.5	-1.41	0.19169	0.999998	No Change	-0.45	-1.37	0.345082	0.999997	No Change	No Change
C14orf180	2.111	-2.69041	-2.89394	-3.06959	0.18	1.13	0.269333	0.999998	No Change	0.38	1.3	0.0736435	0.999997	No Change	No Change
C14orf2	2.337	4.15489	4.38145	4.29969	0.08	1.06	0.863948	0.999998	No Change	-0.14	-1.1	0.700139	0.999997	No Change	No Change
C14orf28	3.76	-0.085603	-0.225888	-0.231499	0.01	1.01	0.804778	0.999998	No Change	0.15	1.11	0.806583	0.999997	No Change	No Change
C14orf37	3.687	3.18555	3.4658	3.64472	-0.18	-1.13	0.713357	0.999998	No Change	-0.46	-1.38	0.298952	0.999997	No Change	No Change
C14orf39	2.745	-0.767666	-0.968568	-0.62818	-0.34	-1.27	0.248424	0.999998	No Change	-0.14	-1.1	0.700859	0.999997	No Change	No Change
C14orf79	1.96	2.91126	2.71877	2.9891	-0.27	-1.21	0.411049	0.999998	No Change	-0.08	-1.06	0.9931	0.999997	No Change	No Change
C14orf80	2.243	0.629109	0.728128	0.457639	0.27	1.21	0.858154	0.999998	No Change	0.17	1.13	0.685436	0.999997	No Change	No Change
C14orf93	2.608	0.82262	0.884366	0.855947	0.03	1.02	0.982024	0.999998	No Change	-0.03	-1.02	0.862322	0.999997	No Change	No Change
C15orf32	1.761	-3.07921	-2.91883	-2.87214	-0.05	-1.04	0.867625	0.999998	No Change	-0.21	-1.16	0.490345	0.999997	No Change	No Change
C15orf39	4.745	1.16169	1.27829	1.13005	0.15	1.11	0.922763	0.999998	No Change	0.03	1.02	0.912326	0.999997	No Change	No Change
C15orf40	2.649	1.43216	1.4187	1.34959	0.07	1.05	0.900589	0.999998	No Change	0.08	1.06	0.924252	0.999997	No Change	No Change
C15orf41	2.958	2.87629	3.00272	3.39674	-0.39	-1.31	0.29827	0.999998	No Change	-0.52	-1.43	0.264221	0.999997	No Change	No Change
C15orf48	0.949	-3.07921	-3.10594	-2.67715	-0.43	-1.35	0.184145	0.999998	No Change	-0.4	-1.32	0.2901	0.999997	No Change	No Change
C15orf52	7.283	0.609855	0.796315	1.27757	-0.48	-1.39	0.273166	0.999998	No Change	-0.67	-1.59	0.155694	0.999997	No Change	No Change
C15orf56	2.125	-3.13267	-2.77341	-2.43681	-0.34	-1.27	0.18412	0.999998	No Change	-0.7	-1.62	0.0243099	0.999997	40 Down	No Change
C15orf57	3.284	2.55213	2.4591	2.3938	0.07	1.05	0.955373	0.999998	No Change	0.16	1.12	0.81167	0.999997	No Change	No Change
C15orf59	1.342	1.74383	1.89141	1.60996	0.28	1.21	0.678085	0.999998	No Change	0.13	1.09	0.892716	0.999997	No Change	No Change
C15orf61	1.295	1.82554	1.50517	1.52481	-0.02	-1.01	0.754902	0.999998	No Change	0.3	1.23	0.644279	0.999997	No Change	No Change
C15orf62	2.489	-2.14668	-2.22908	-2.24694	0.02	1.01	0.937252	0.999998	No Change	0.1	1.07	0.706845	0.999997	No Change	No Change
C15orf65	0.75	1.7316	1.61121	1.65053	-0.04	-1.03	0.738803	0.999998	No Change	0.08	1.06	0.784231	0.999997	No Change	No Change
C16orf13	0.834	3.97701	4.05117	4.04848	0	1	0.709471	0.999998	No Change	-0.07	-1.05	0.786206	0.999997	No Change	No Change
C16orf45	2.335	4.96064	5.11213	4.76247	0.35	1.27	0.389345	0.999998	No Change	0.2	1.15	0.716084	0.999997	No Change	No Change
C16orf46	2.221	1.65109	1.50832	1.65512	-0.15	-1.11	0.717792	0.999998	No Change	0	1	0.96234	0.999997	No Change	No Change
C16orf52	5.186	2.22199	2.29589	2.30416	-0.01	-1.01	0.900324	0.999998	No Change	-0.08	-1.06	0.788305	0.999997	No Change	No Change
C16orf58	3.298	3.97399	4.0105	3.97291	0.04	1.03	0.973237	0.999998	No Change	0	1	0.928647	0.999997	No Change	No Change
C16orf59	3.243	0.587842	0.900517	0.567923	0.33	1.26	0.550394	0.999998	No Change	0.02	1.01	0.862294	0.999997	No Change	No Change
C16orf62	4.605	3.88508	3.8576	4.00155	-0.14	-1.1	0.689017	0.999998	No Change	-0.12	-1.09	0.746175	0.999997	No Change	No Change
C16orf70	5.091	1.76184	1.86444	1.763	0.1	1.07	0.898196	0.999998	No Change	0	1	0.923168	0.999997	No Change	No Change
C16orf71	2.696	-0.702917	-1.21846	-0.645738	-0.57	-1.48	0.0542482	0.999998	No Change	-0.06	-1.04	0.883026	0.999997	No Change	No Change
C16orf72	3.975	3.75879	3.70811	3.64396	0.06	1.04	0.763752	0.999998	No Change	0.11	1.08	0.940869	0.999997	No Change	No Change
C16orf74	0.893	0.969275	0.657897	1.40998	-0.75	-1.68	0.00987286	0.528647	No Change	-0.44	-1.36	0.144083	0.999997	No Change	No Change
C16orf82	2.268	-2.52945	-2.23793	-2.53057	0.29	1.22	0.12258	0.999998	No Change	0	1	0.848554	0.999997	No Change	No Change
C16orf86	1.789	-1.59748	-1.64845	-1.14093	-0.51	-1.42	0.133601	0.999998	No Change	-0.46	-1.38	0.301101	0.999997	No Change	No Change
C16orf87	1.379	3.02236	3.05473	2.95725	0.1	1.07	0.952025	0.999998	No Change	0.07	1.05	0.971061	0.999997	No Change	No Change
C16orf89	1.899	1.45604	1.74765	2.0144	-0.27	-1.21	0.305298	0.999998	No Change	-0.56	-1.47	0.499324	0.999997	No Change	No Change
C16orf91	1.476	1.6311	1.78991	1.66354	0.13	1.09	0.942117	0.999998	No Change	-0.03	-1.02	0.873392	0.999997	No Change	No Change
C16orf92	0.891	-2.65522	-2.58755	-3.0959	0.51	1.42	0.202713	0.999998	No Change	0.44	1.36	0.320169	0.999997	No Change	No Change
C16orf95	1.154	0.33256	0.590586	0.754825	-0.16	-1.12	0.436789	0.999998	No Change	-0.42	-1.34	0.343796	0.999997	No Change	No Change
C16orf96	3.41	-2.37041	-2.10784	-2.12855	0.02	1.01	0.773602	0.999998	No Change	-0.24	-1.18	0.466737	0.999997	No Change	No Change
C17orf102	3.995	-0.882075	-0.674075	-0.950334	0.28	1.21	0.329137	0.999998	No Change	0.07	1.05	0.885251	0.999997	No Change	No Change
DLK1	1.585	4.65477	4.95628	2.98626	1.97	3.92	0.000503123	0.108077	42 Up	1.67	3.18	8.99766e-05	0.0309978	40 Up	No Change
C17orf105	0.821	-3.07921	-3.07921	-2.87745	-0.2	-1.15	0.650702	0.999998	No Change	-0.2	-1.15	0.611092	0.999997	No Change	No Change
C17orf107	3.171	-2.08959	-2.62465	-2.54279	-0.08	-1.06	0.651233	0.999998	No Change	0.45	1.37	0.1993	0.999997	No Change	No Change
C17orf50	1.028	-2.55639	-2.46671	-3.19576	0.73	1.66	0.0154815	0.665122	No Change	0.64	1.56	0.0673109	0.999997	No Change	No Change
C17orf51	8.646	0.229978	-0.913272	-0.0061173	-0.91	-1.88	0.177796	0.999998	No Change	0.24	1.18	0.727575	0.999997	No Change	No Change
C17orf53	2.715	0.446137	0.839154	0.473887	0.37	1.29	0.670694	0.999998	No Change	-0.03	-1.02	0.778628	0.999997	No Change	No Change
C17orf58	1.561	2.96754	2.88115	3.12791	-0.25	-1.19	0.410678	0.999998	No Change	-0.16	-1.12	0.739441	0.999997	No Change	No Change
C17orf62	5.919	3.18867	2.96559	3.11839	-0.15	-1.11	0.587403	0.999998	No Change	0.07	1.05	0.968166	0.999997	No Change	No Change
C17orf67	2.004	0.271005	0.205026	0.322448	-0.12	-1.09	0.791368	0.999998	No Change	-0.05	-1.04	0.815082	0.999997	No Change	No Change
C17orf75	4.573	2.62096	2.55084	2.46167	0.09	1.06	0.864676	0.999998	No Change	0.16	1.12	0.801918	0.999997	No Change	No Change
C17orf77	2.522	-2.98289	-3.19292	-3.23425	0.04	1.03	0.805562	0.999998	No Change	0.25	1.19	0.173682	0.999997	No Change	No Change
C17orf80	4.065	3.14334	3.08562	3.15549	-0.07	-1.05	0.780552	0.999998	No Change	-0.01	-1.01	0.930118	0.999997	No Change	No Change
C17orf82	1.529	-2.07793	-2.37767	-2.66621	0.29	1.22	0.674748	0.999998	No Change	0.59	1.51	0.175255	0.999997	No Change	No Change
C17orf89	0.563	4.34575	4.24467	4.11737	0.13	1.09	0.935286	0.999998	No Change	0.23	1.17	0.705728	0.999997	No Change	No Change
C17orf96	3.228	-0.0743204	0.00920706	-0.497184	0.51	1.42	0.357201	0.999998	No Change	0.42	1.34	0.487153	0.999997	No Change	No Change
C17orf97	1.837	2.17474	1.95492	2.15422	-0.2	-1.15	0.429438	0.999998	No Change	0.02	1.01	0.954203	0.999997	No Change	No Change
C17orf98	0.563	-2.38208	-2.80605	-2.90092	0.09	1.06	0.931484	0.999998	No Change	0.52	1.43	0.525387	0.999997	No Change	No Change
C18orf21	1.123	3.44639	3.55024	3.46562	0.08	1.06	0.98304	0.999998	No Change	-0.02	-1.01	0.900516	0.999997	No Change	No Change
C18orf25	5.46	2.33181	2.0771	2.20049	-0.12	-1.09	0.647318	0.999998	No Change	0.13	1.09	0.820285	0.999997	No Change	No Change
C18orf32	1.65	-0.954167	-0.867467	-1.0056	0.14	1.1	0.917975	0.999998	No Change	0.05	1.04	0.918919	0.999997	No Change	No Change
C18orf42	2.3	-3.05889	-3.15855	-3.23425	0.08	1.06	0.283484	0.999998	No Change	0.18	1.13	0.32318	0.999997	No Change	No Change
C18orf54	6.381	0.705605	0.804126	0.521965	0.28	1.21	0.584036	0.999998	No Change	0.18	1.13	0.74212	0.999997	No Change	No Change
C18orf61	2.708	-2.89793	-2.83366	-3.03926	0.21	1.16	0.569243	0.999998	No Change	0.14	1.1	0.644277	0.999997	No Change	No Change
C18orf65	2.073	-1.22386	-1.34323	-1.30859	-0.03	-1.02	0.960107	0.999998	No Change	0.08	1.06	0.903887	0.999997	No Change	No Change
C18orf8	2.206	2.76278	2.8726	2.80928	0.06	1.04	0.944054	0.999998	No Change	-0.05	-1.04	0.890001	0.999997	No Change	No Change
C19orf12	5.055	2.69923	2.77852	2.74196	0.04	1.03	0.978717	0.999998	No Change	-0.04	-1.03	0.868329	0.999997	No Change	No Change
C19orf18	0.909	-0.437439	-0.723096	-0.643357	-0.08	-1.06	0.946281	0.999998	No Change	0.21	1.16	0.372296	0.999997	No Change	No Change
C19orf24	0.974	2.27389	2.48932	2.24835	0.24	1.18	0.906523	0.999998	No Change	0.03	1.02	0.919427	0.999997	No Change	No Change
C19orf25	2.435	2.35145	2.36174	2.12738	0.23	1.17	0.902107	0.999998	No Change	0.22	1.16	0.744009	0.999997	No Change	No Change
C19orf33	0.516	-2.93916	-3.07193	-2.87176	-0.2	-1.15	0.625687	0.999998	No Change	-0.07	-1.05	0.896445	0.999997	No Change	No Change
C19orf35	2.566	-2.63267	-2.96907	-2.99343	0.02	1.01	0.611151	0.999998	No Change	0.36	1.28	0.319609	0.999997	No Change	No Change
C19orf38	1.082	-1.72111	-1.8408	-1.88129	0.04	1.03	0.736886	0.999998	No Change	0.16	1.12	0.852394	0.999997	No Change	No Change
C19orf43	0.907	6.05024	6.16503	6.03599	0.13	1.09	0.992247	0.999998	No Change	0.01	1.01	0.936991	0.999997	No Change	No Change
C19orf44	4.712	0.917133	0.751483	0.947431	-0.2	-1.15	0.565414	0.999998	No Change	-0.03	-1.02	0.927474	0.999997	No Change	No Change
C19orf45	2.205	-1.55889	-1.55866	-1.74324	0.18	1.13	0.430805	0.999998	No Change	0.18	1.13	0.757542	0.999997	No Change	No Change
C19orf47	2.354	1.61064	1.78923	1.65615	0.13	1.09	0.98338	0.999998	No Change	-0.05	-1.04	0.832747	0.999997	No Change	No Change
C19orf48	1.984	3.28868	3.586	3.33494	0.25	1.19	0.890559	0.999998	No Change	-0.05	-1.04	0.983794	0.999997	No Change	No Change
C19orf52	1.394	2.84621	2.78644	2.69339	0.09	1.06	0.945716	0.999998	No Change	0.15	1.11	0.856239	0.999997	No Change	No Change
C19orf53	0.906	4.83205	5.05326	4.94531	0.11	1.08	0.936173	0.999998	No Change	-0.11	-1.08	0.745653	0.999997	No Change	No Change
C19orf54	2.971	1.48513	1.54703	1.40165	0.15	1.11	0.863588	0.999998	No Change	0.08	1.06	0.948293	0.999997	No Change	No Change
C19orf57	2.504	0.228351	0.376952	0.186747	0.19	1.14	0.715993	0.999998	No Change	0.04	1.03	0.996599	0.999997	No Change	No Change
C19orf60	2.386	2.16068	2.1073	1.92423	0.18	1.13	0.966382	0.999998	No Change	0.24	1.18	0.752991	0.999997	No Change	No Change
C19orf66	3.42	2.28283	1.94152	2.14364	-0.2	-1.15	0.607113	0.999998	No Change	0.14	1.1	0.772746	0.999997	No Change	No Change
C19orf70	0.896	3.60988	3.63134	3.41316	0.22	1.16	0.896042	0.999998	No Change	0.2	1.15	0.817594	0.999997	No Change	No Change
C19orf71	0.667	0.855968	0.444647	0.172704	0.27	1.21	0.304839	0.999998	No Change	0.68	1.6	0.215495	0.999997	No Change	No Change
C19orf73	0.743	-0.976161	-0.573306	-1.13884	0.57	1.48	0.340706	0.999998	No Change	0.16	1.12	0.89681	0.999997	No Change	No Change
C19orf81	0.76	0.924479	1.15573	0.646853	0.51	1.42	0.374528	0.999998	No Change	0.28	1.21	0.670435	0.999997	No Change	No Change
C19orf84	1.316	-3.13267	-3.00617	-2.98191	-0.02	-1.01	0.80998	0.999998	No Change	-0.15	-1.11	0.617333	0.999997	No Change	No Change
C1D	1.278	2.39204	2.51588	2.08563	0.43	1.35	0.795285	0.999998	No Change	0.31	1.24	0.499326	0.999997	No Change	No Change
C1GALT1	7.078	1.8215	1.71325	1.75111	-0.04	-1.03	0.66369	0.999998	No Change	0.07	1.05	0.952625	0.999997	No Change	No Change
C1GALT1C1	1.901	3.26008	3.17264	3.46794	-0.3	-1.23	0.494942	0.999998	No Change	-0.21	-1.16	0.605149	0.999997	No Change	No Change
C1orf101	3.746	-1.70867	-1.7573	-1.56061	-0.2	-1.15	0.74461	0.999998	No Change	-0.15	-1.11	0.729615	0.999997	No Change	No Change
C1orf105	0.978	-2.69645	-3.03804	-3.16012	0.12	1.09	0.491989	0.999998	No Change	0.46	1.38	0.144529	0.999997	No Change	No Change
C1orf106	4.397	0.584963	1.01277	0.288845	0.72	1.65	0.34918	0.999998	No Change	0.3	1.23	0.0916889	0.999997	No Change	No Change
C1orf109	2.818	1.7932	1.88092	1.74967	0.13	1.09	0.986303	0.999998	No Change	0.04	1.03	0.995726	0.999997	No Change	No Change
C1orf112	5.481	2.28959	2.22478	2.31019	-0.09	-1.06	0.844911	0.999998	No Change	-0.02	-1.01	0.861555	0.999997	No Change	No Change
C1orf115	2.97	0.326346	0.610249	0.00685659	0.6	1.52	0.325122	0.999998	No Change	0.32	1.25	0.483626	0.999997	No Change	No Change
C1orf116	5.498	-2.35893	-2.86355	-2.77877	-0.08	-1.06	0.337474	0.999998	No Change	0.42	1.34	0.170971	0.999997	No Change	No Change
C1orf122	1.315	4.36375	4.40937	4.24426	0.17	1.13	0.937282	0.999998	No Change	0.12	1.09	0.922297	0.999997	No Change	No Change
C1orf123	1.076	4.15653	4.23012	4.20838	0.02	1.01	0.988981	0.999998	No Change	-0.05	-1.04	0.836269	0.999997	No Change	No Change
C1orf131	4.852	0.516403	0.59178	0.406281	0.19	1.14	0.795872	0.999998	No Change	0.11	1.08	0.890981	0.999997	No Change	No Change
C1orf140	4.49	-2.79018	-3.03105	-3.11428	0.08	1.06	0.921272	0.999998	No Change	0.32	1.25	0.0899269	0.999997	No Change	No Change
C1orf141	2.522	-3.07921	-3.06179	-3.02375	-0.04	-1.03	0.865074	0.999998	No Change	-0.06	-1.04	0.864917	0.999997	No Change	No Change
C1orf145	3.529	-1.00725	-1.01048	-1.34913	0.34	1.27	0.299689	0.999998	No Change	0.34	1.27	0.480128	0.999997	No Change	No Change
C1orf158	1.293	3.4131	3.18034	4.63971	-1.46	-2.75	0.00508645	0.385367	No Change	-1.23	-2.35	0.37076	0.999997	No Change	No Change
C1orf159	3.289	1.33256	1.24192	1.19007	0.05	1.04	0.918671	0.999998	No Change	0.14	1.1	0.871982	0.999997	No Change	No Change
C1orf162	0.911	-0.657725	-1.02	-0.725678	-0.29	-1.22	0.926952	0.999998	No Change	0.07	1.05	0.770696	0.999997	No Change	No Change
C1orf168	4.238	-3.01046	-3.09279	-3.06224	-0.03	-1.02	0.918023	0.999998	No Change	0.05	1.04	0.787841	0.999997	No Change	No Change
C1orf174	3.079	1.83628	2.08138	1.8099	0.27	1.21	0.72481	0.999998	No Change	0.03	1.02	0.953932	0.999997	No Change	No Change
C1orf189	0.701	-1.50579	-1.49483	-0.938002	-0.56	-1.47	0.405403	0.999998	No Change	-0.57	-1.48	0.536018	0.999997	No Change	No Change
C1orf194	0.874	0.405571	0.134063	1.1894	-1.06	-2.08	0.00444001	0.362809	No Change	-0.78	-1.72	0.350035	0.999997	No Change	No Change
C1orf198	4.393	4.26548	4.52711	4.25722	0.27	1.21	0.547555	0.999998	No Change	0.01	1.01	0.910153	0.999997	No Change	No Change
C1orf204	2.495	-0.0442501	-0.305815	-0.243791	-0.06	-1.04	0.920517	0.999998	No Change	0.2	1.15	0.301836	0.999997	No Change	No Change
C1orf21	10.302	4.22663	4.27475	4.24262	0.03	1.02	0.919446	0.999998	No Change	-0.02	-1.01	0.881749	0.999997	No Change	No Change
C1orf210	1.51	-2.75318	-2.84617	-3.12694	0.28	1.21	0.382234	0.999998	No Change	0.37	1.29	0.184538	0.999997	No Change	No Change
C1orf216	2.932	3.03519	3.1517	2.93367	0.22	1.16	0.559247	0.999998	No Change	0.1	1.07	0.879757	0.999997	No Change	No Change
C1orf220	2.574	-0.55328	-1.09753	-0.755374	-0.34	-1.27	0.612692	0.999998	No Change	0.2	1.15	0.465331	0.999997	No Change	No Change
C1orf226	4.249	1.22297	1.17646	1.0791	0.1	1.07	0.668098	0.999998	No Change	0.14	1.1	0.869554	0.999997	No Change	No Change
C1orf228	1.673	1.01269	0.767594	1.08937	-0.32	-1.25	0.736536	0.999998	No Change	-0.08	-1.06	0.868834	0.999997	No Change	No Change
C1orf229	2.257	-1.08471	-0.786586	-0.795716	0.01	1.01	0.814844	0.999998	No Change	-0.29	-1.22	0.45596	0.999997	No Change	No Change
C1orf233	2.088	2.40071	2.47384	2.16448	0.31	1.24	0.704258	0.999998	No Change	0.24	1.18	0.772628	0.999997	No Change	No Change
C1orf234	0.507	-2.55639	-2.4034	-2.70593	0.3	1.23	0.368175	0.999998	No Change	0.15	1.11	0.902612	0.999997	No Change	No Change
C1orf27	3.882	2.69666	2.5887	2.78366	-0.19	-1.14	0.629256	0.999998	No Change	-0.09	-1.06	0.802049	0.999997	No Change	No Change
C1orf35	1.461	2.52286	2.62231	2.26286	0.36	1.28	0.70429	0.999998	No Change	0.26	1.2	0.734893	0.999997	No Change	No Change
C1orf43	2.75	5.09295	5.14546	5.05861	0.09	1.06	0.853151	0.999998	No Change	0.03	1.02	0.982668	0.999997	No Change	No Change
C1orf50	1.01	3.15933	3.26869	3.09088	0.18	1.13	0.728034	0.999998	No Change	0.07	1.05	0.961434	0.999997	No Change	No Change
C1orf52	3.414	2.83279	2.81888	2.75183	0.07	1.05	0.921842	0.999998	No Change	0.08	1.06	0.950136	0.999997	No Change	No Change
C1orf53	0.68	0.881408	1.39624	0.914692	0.48	1.39	0.469281	0.999998	No Change	-0.03	-1.02	0.879324	0.999997	No Change	No Change
C1orf54	0.567	4.73387	4.96864	4.88751	0.08	1.06	0.886657	0.999998	No Change	-0.15	-1.11	0.751628	0.999997	No Change	No Change
C1orf56	2.026	1.4016	1.32021	1.38463	-0.06	-1.04	0.607473	0.999998	No Change	0.02	1.01	0.89797	0.999997	No Change	No Change
C1orf61	4.847	-3.25318	-2.98652	-3.02661	0.04	1.03	0.501106	0.999998	No Change	-0.23	-1.17	0.153045	0.999997	No Change	No Change
C1orf74	1.559	0.173549	0.313872	0.124929	0.19	1.14	0.962439	0.999998	No Change	0.05	1.04	0.992066	0.999997	No Change	No Change
C1orf94	3.145	-3.13267	-3.03755	-3.14992	0.11	1.08	0.190245	0.999998	No Change	0.02	1.01	0.791365	0.999997	No Change	No Change
C1orf95	7.701	-1.12921	-0.818116	-1.4914	0.67	1.59	0.0484237	0.999998	No Change	0.36	1.28	0.343407	0.999997	No Change	No Change
C1QBP	1.157	5.32248	5.35881	5.3205	0.04	1.03	0.869794	0.999998	No Change	0	1	0.914105	0.999997	No Change	No Change
C1QL1	1.498	0.96281	0.277537	0.247891	0.03	1.02	0.568102	0.999998	No Change	0.71	1.64	0.225065	0.999997	No Change	No Change
C1QL2	2.047	-2.43916	-2.28703	-2.77475	0.49	1.4	0.197255	0.999998	No Change	0.34	1.27	0.143644	0.999997	No Change	No Change
C1QL3	2.491	0.113501	-0.680287	-0.486446	-0.19	-1.14	0.626861	0.999998	No Change	0.6	1.52	0.0244481	0.999997	40 Up	No Change
C1QL4	2.063	1.94677	2.25838	1.8292	0.43	1.35	0.271816	0.999998	No Change	0.12	1.09	0.859243	0.999997	No Change	No Change
C1QTNF1	3.997	-0.000866137	0.0726754	-0.321623	0.39	1.31	0.800698	0.999998	No Change	0.32	1.25	0.419606	0.999997	No Change	No Change
C1QTNF2	2.394	-1.28888	-0.6389	-0.91541	0.28	1.21	0.672225	0.999998	No Change	-0.37	-1.29	0.423961	0.999997	No Change	No Change
C1QTNF3	4.355	1.72911	2.10416	2.37543	-0.27	-1.21	0.617862	0.999998	No Change	-0.65	-1.57	0.11889	0.999997	No Change	No Change
C1QTNF4	1.412	2.88425	2.71777	2.47403	0.24	1.18	0.89645	0.999998	No Change	0.41	1.33	0.54375	0.999997	No Change	No Change
C1QTNF6	6.85	2.57414	2.35155	2.46562	-0.11	-1.08	0.561104	0.999998	No Change	0.11	1.08	0.911496	0.999997	No Change	No Change
C1QTNF7	4.834	-1.27186	-0.410376	-0.569088	0.16	1.12	0.756083	0.999998	No Change	-0.7	-1.62	0.0859918	0.999997	No Change	No Change
C1QTNF8	3.401	-3.25318	-3.1662	-3.27609	0.11	1.08	0.457242	0.999998	No Change	0.02	1.01	0.921137	0.999997	No Change	No Change
C1QTNF9B	1.577	-3.05889	-2.94041	-2.98476	0.04	1.03	0.638592	0.999998	No Change	-0.07	-1.05	0.84782	0.999997	No Change	No Change
C1QTNF9B-AS1	0.9	-1.59353	-1.36733	-1.58675	0.22	1.16	0.702514	0.999998	No Change	-0.01	-1.01	0.756128	0.999997	No Change	No Change
C1R	2.962	3.07991	2.87681	2.26989	0.61	1.53	0.954555	0.999998	No Change	0.81	1.75	0.0118799	0.908209	40 Up	No Change
C1RL	3.73	3.42501	3.18536	3.27492	-0.09	-1.06	0.636251	0.999998	No Change	0.15	1.11	0.84104	0.999997	No Change	No Change
C1RL-AS1	5.764	0.700269	0.250873	0.587669	-0.34	-1.27	0.58865	0.999998	No Change	0.11	1.08	0.960332	0.999997	No Change	No Change
C1S	3.469	3.43092	3.19401	2.80761	0.39	1.31	0.779799	0.999998	No Change	0.62	1.54	0.0716448	0.999997	No Change	No Change
C2	4.257	-0.821928	-1.63895	-1.37427	-0.26	-1.2	0.306773	0.999998	No Change	0.55	1.46	0.0629256	0.999997	No Change	No Change
C20orf144	0.568	-2.21487	-2.69419	-2.82679	0.13	1.09	0.781479	0.999998	No Change	0.61	1.53	0.470241	0.999997	No Change	No Change
C20orf166-AS1	3.238	0.806837	1.17268	0.94559	0.23	1.17	0.602126	0.999998	No Change	-0.14	-1.1	0.876548	0.999997	No Change	No Change
C20orf194	7.574	2.98146	3.05565	3.12058	-0.06	-1.04	0.968352	0.999998	No Change	-0.14	-1.1	0.716014	0.999997	No Change	No Change
C20orf195	1.109	-0.38576	-0.783382	-0.318148	-0.47	-1.39	0.394149	0.999998	No Change	-0.07	-1.05	0.926842	0.999997	No Change	No Change
C20orf196	1.152	1.80198	1.93181	1.72165	0.21	1.16	0.690121	0.999998	No Change	0.08	1.06	0.94624	0.999997	No Change	No Change
C20orf197	2.728	-3.25318	-3.18742	-3.03527	-0.15	-1.11	0.180427	0.999998	No Change	-0.22	-1.16	0.163164	0.999997	No Change	No Change
C20orf202	1.602	-2.80764	-2.79719	-2.6719	-0.13	-1.09	0.360345	0.999998	No Change	-0.14	-1.1	0.514091	0.999997	No Change	No Change
C20orf203	5.097	-1.39593	-1.27052	-1.69759	0.43	1.35	0.0513879	0.999998	No Change	0.3	1.23	0.704562	0.999997	No Change	No Change
C20orf24	1.248	1.67253	1.74492	1.3815	0.36	1.28	0.781922	0.999998	No Change	0.29	1.22	0.79126	0.999997	No Change	No Change
C20orf27	3.311	2.33937	2.54679	2.44966	0.1	1.07	0.973432	0.999998	No Change	-0.11	-1.08	0.788085	0.999997	No Change	No Change
C20orf96	2.435	3.13707	3.15045	3.27244	-0.12	-1.09	0.837701	0.999998	No Change	-0.14	-1.1	0.763697	0.999997	No Change	No Change
C21orf2	5.395	1.23745	1.11108	1.17547	-0.06	-1.04	0.683566	0.999998	No Change	0.06	1.04	0.976309	0.999997	No Change	No Change
C21orf33	1.66	4.97503	4.92194	4.91199	0.01	1.01	0.907929	0.999998	No Change	0.06	1.04	0.97395	0.999997	No Change	No Change
C21orf58	4.678	1.02805	1.02192	1.0546	-0.03	-1.02	0.898081	0.999998	No Change	-0.03	-1.02	0.884507	0.999997	No Change	No Change
C21orf59	2.958	3.811	3.51266	3.90078	-0.39	-1.31	0.306478	0.999998	No Change	-0.09	-1.06	0.933341	0.999997	No Change	No Change
C21orf62	4.117	3.35299	3.58204	3.98974	-0.41	-1.33	0.271979	0.999998	No Change	-0.64	-1.56	0.23667	0.999997	No Change	No Change
C21orf62-AS1	1.198	-0.936514	-1.43578	-1.40847	-0.03	-1.02	0.888017	0.999998	No Change	0.47	1.39	0.270134	0.999997	No Change	No Change
C21orf91	5.428	2.46033	2.23538	2.09505	0.14	1.1	0.880079	0.999998	No Change	0.37	1.29	0.485991	0.999997	No Change	No Change
C21orf91-OT1	0.493	-2.93916	-3.13054	-2.87176	-0.26	-1.2	0.441373	0.999998	No Change	-0.07	-1.05	0.896445	0.999997	No Change	No Change
C22orf15	0.953	-1.52945	-1.3699	-0.881586	-0.49	-1.4	0.242105	0.999998	No Change	-0.65	-1.57	0.209062	0.999997	No Change	No Change
C22orf23	2.003	-0.914909	-1.00653	-0.869998	-0.14	-1.1	0.588338	0.999998	No Change	-0.04	-1.03	0.674131	0.999997	No Change	No Change
C22orf24	1.244	-0.21847	-0.144233	-0.279152	0.13	1.09	0.981645	0.999998	No Change	0.06	1.04	0.911371	0.999997	No Change	No Change
C22orf29	6.844	1.93797	1.92964	1.88627	0.04	1.03	0.853548	0.999998	No Change	0.05	1.04	0.982984	0.999997	No Change	No Change
C22orf31	1.067	-1.73697	-2.68602	-2.71674	0.03	1.02	0.785063	0.999998	No Change	0.98	1.97	0.0553173	0.999997	No Change	No Change
C22orf39	2.781	2.64919	2.50872	2.59869	-0.09	-1.06	0.730243	0.999998	No Change	0.05	1.04	0.995806	0.999997	No Change	No Change
C22orf42	0.796	2.0873	2.56859	1.64902	0.92	1.89	0.0107812	0.551413	No Change	0.44	1.36	0.680786	0.999997	No Change	No Change
C22orf46	4.973	1.85988	1.99809	1.8939	0.1	1.07	0.779489	0.999998	No Change	-0.03	-1.02	0.846528	0.999997	No Change	No Change
C2CD2	7.652	2.1229	2.02881	2.57465	-0.55	-1.46	0.246539	0.999998	No Change	-0.45	-1.37	0.236434	0.999997	No Change	No Change
C2CD2L	3.33	1.86543	2.08165	1.93004	0.15	1.11	0.765653	0.999998	No Change	-0.06	-1.04	0.825875	0.999997	No Change	No Change
C2CD3	8.675	2.13296	2.01641	2.15743	-0.14	-1.1	0.800946	0.999998	No Change	-0.02	-1.01	0.949945	0.999997	No Change	No Change
C2CD4A	3.443	-2.74018	-2.86507	-2.6854	-0.18	-1.13	0.291208	0.999998	No Change	-0.05	-1.04	0.795039	0.999997	No Change	No Change
C2CD4C	3.122	2.68364	2.55105	2.04948	0.5	1.41	0.340458	0.999998	No Change	0.63	1.55	0.234289	0.999997	No Change	No Change
C2CD4D	1.711	-3.05889	-2.99202	-3.00823	0.02	1.01	0.822458	0.999998	No Change	-0.05	-1.04	0.698743	0.999997	No Change	No Change
C2CD5	5.113	3.15585	3.0959	3.2004	-0.1	-1.07	0.99127	0.999998	No Change	-0.04	-1.03	0.839797	0.999997	No Change	No Change
C2orf15	1.404	1.04653	0.767686	0.944751	-0.18	-1.13	0.546945	0.999998	No Change	0.1	1.07	0.797564	0.999997	No Change	No Change
C2orf16	6.2	-2.74018	-2.77259	-2.55806	-0.21	-1.16	0.222865	0.999998	No Change	-0.18	-1.13	0.470579	0.999997	No Change	No Change
C2orf27A	1.215	-0.629903	0.122269	0.00756625	0.11	1.08	0.729508	0.999998	No Change	-0.64	-1.56	0.239373	0.999997	No Change	No Change
C2orf40	0.778	0.265734	-0.183875	0.856001	-1.04	-2.06	0.0433083	0.999998	No Change	-0.59	-1.51	0.468717	0.999997	No Change	No Change
C2orf42	2.514	1.81604	1.82025	1.81571	0	1	0.928542	0.999998	No Change	0	1	0.946611	0.999997	No Change	No Change
C2orf44	3.89	2.02725	2.12263	1.85364	0.27	1.21	0.691761	0.999998	No Change	0.17	1.13	0.788355	0.999997	No Change	No Change
C2orf47	1.505	2.74947	2.90637	2.80611	0.1	1.07	0.948972	0.999998	No Change	-0.06	-1.04	0.825829	0.999997	No Change	No Change
C2orf48	0.725	-1.84019	-1.28559	-1.99125	0.71	1.64	0.0896801	0.999998	No Change	0.15	1.11	0.804945	0.999997	No Change	No Change
C2orf49	0.883	2.55949	2.70212	2.58779	0.11	1.08	0.975144	0.999998	No Change	-0.03	-1.02	0.915746	0.999997	No Change	No Change
C2orf54	2.685	-3.25318	-3.25318	-3.27609	0.02	1.01	0.805746	0.999998	No Change	0.02	1.01	0.712136	0.999997	No Change	No Change
C2orf61	2.903	-2.85137	-2.92665	-2.84073	-0.09	-1.06	0.905642	0.999998	No Change	-0.01	-1.01	0.986071	0.999997	No Change	No Change
C2orf66	2.253	-0.316314	-0.804892	-0.573024	-0.23	-1.17	0.788086	0.999998	No Change	0.26	1.2	0.587533	0.999997	No Change	No Change
C2orf68	5.896	3.14226	3.17602	3.22024	-0.04	-1.03	0.985087	0.999998	No Change	-0.08	-1.06	0.7905	0.999997	No Change	No Change
C2orf69	3.726	1.81637	1.91104	1.65717	0.25	1.19	0.77064	0.999998	No Change	0.16	1.12	0.843643	0.999997	No Change	No Change
C2orf72	3.615	2.00408	2.10471	2.29687	-0.19	-1.14	0.574216	0.999998	No Change	-0.29	-1.22	0.6617	0.999997	No Change	No Change
C2orf73	1.916	-1.56708	-2.33489	-1.41353	-0.92	-1.89	0.00571019	0.418725	No Change	-0.15	-1.11	0.788681	0.999997	No Change	No Change
C2orf74	1.242	1.60666	1.35426	1.46576	-0.11	-1.08	0.864761	0.999998	No Change	0.14	1.1	0.801151	0.999997	No Change	No Change
C2orf76	1.155	1.94028	1.67871	1.89616	-0.22	-1.16	0.451225	0.999998	No Change	0.04	1.03	0.994988	0.999997	No Change	No Change
C2orf80	1.205	2.33978	2.63931	1.98361	0.66	1.58	0.0395842	0.987421	No Change	0.36	1.28	0.475576	0.999997	No Change	No Change
C2orf81	2.225	1.27603	1.21123	1.53184	-0.32	-1.25	0.267024	0.999998	No Change	-0.26	-1.2	0.62508	0.999997	No Change	No Change
C2orf82	0.462	1.03712	1.13775	1.14097	0	1	0.622583	0.999998	No Change	-0.1	-1.07	0.955603	0.999997	No Change	No Change
C2orf83	2.083	-2.82193	-3.02945	-3.06675	0.04	1.03	0.631083	0.999998	No Change	0.24	1.18	0.39923	0.999997	No Change	No Change
C2orf88	4.467	-1.71798	-1.87045	-1.3295	-0.54	-1.45	0.0557688	0.999998	No Change	-0.39	-1.31	0.408519	0.999997	No Change	No Change
C2orf91	3.717	-2.72741	-2.80397	-2.73911	-0.06	-1.04	0.500149	0.999998	No Change	0.01	1.01	0.909798	0.999997	No Change	No Change
C3	5.06	2.31454	1.29514	1.30228	-0.01	-1.01	0.13877	0.999998	No Change	1.01	2.01	0.0126596	0.917711	40 Up	No Change
C3AR1	1.953	-1.73697	-1.71804	-2.34913	0.63	1.55	0.047791	0.999998	No Change	0.61	1.53	0.155039	0.999997	No Change	No Change
C3orf14	0.958	4.00664	3.83988	3.65575	0.18	1.13	0.730117	0.999998	No Change	0.35	1.27	0.483997	0.999997	No Change	No Change
C3orf17	5.312	3.08113	3.00887	2.98973	0.02	1.01	0.974676	0.999998	No Change	0.09	1.06	0.934832	0.999997	No Change	No Change
C3orf18	2.82	1.36893	1.43519	1.43132	0	1	0.853772	0.999998	No Change	-0.06	-1.04	0.880726	0.999997	No Change	No Change
C3orf20	4.403	-2.80764	-2.70256	-2.63191	-0.07	-1.05	0.993614	0.999998	No Change	-0.18	-1.13	0.510424	0.999997	No Change	No Change
C3orf33	1.925	1.5955	1.68441	1.57672	0.11	1.08	0.924771	0.999998	No Change	0.02	1.01	0.946707	0.999997	No Change	No Change
C3orf35	2.72	-1.62371	-1.43819	-1.13741	-0.3	-1.23	0.654615	0.999998	No Change	-0.49	-1.4	0.154605	0.999997	No Change	No Change
C3orf36	1.666	-2.85137	-2.51893	-2.73911	0.22	1.16	0.33247	0.999998	No Change	-0.11	-1.08	0.793612	0.999997	No Change	No Change
C3orf38	2.627	3.25558	3.18135	3.18828	-0.01	-1.01	0.743848	0.999998	No Change	0.07	1.05	0.994284	0.999997	No Change	No Change
C3orf52	5.611	-1.30764	-1.47349	-1.57173	0.1	1.07	0.920198	0.999998	No Change	0.26	1.2	0.548709	0.999997	No Change	No Change
C3orf58	4.589	3.33029	3.57469	3.37607	0.2	1.15	0.803288	0.999998	No Change	-0.05	-1.04	0.900573	0.999997	No Change	No Change
C3orf62	3.981	1.10083	1.00867	1.03551	-0.03	-1.02	0.861012	0.999998	No Change	0.07	1.05	0.845858	0.999997	No Change	No Change
C3orf67	8.562	-1.15094	-1.07315	-0.856964	-0.22	-1.16	0.724203	0.999998	No Change	-0.29	-1.22	0.385487	0.999997	No Change	No Change
C3orf70	5.899	1.01259	0.784802	0.601123	0.18	1.13	0.938346	0.999998	No Change	0.41	1.33	0.506483	0.999997	No Change	No Change
C3orf80	2.577	-2.19041	-2.37517	-2.73825	0.36	1.28	0.192213	0.999998	No Change	0.55	1.46	0.13251	0.999997	No Change	No Change
C4A	2.645	-1.9477	-2.69954	-2.24111	-0.46	-1.38	0.285535	0.999998	No Change	0.29	1.22	0.196317	0.999997	No Change	No Change
C4B_2	10.882	3.34062	2.82504	3.67428	-0.85	-1.8	0.0445608	0.999998	No Change	-0.33	-1.26	0.71316	0.999997	No Change	No Change
C4orf19	3.789	-0.288991	-0.659769	-0.724952	0.07	1.05	0.981896	0.999998	No Change	0.44	1.36	0.37601	0.999997	No Change	No Change
C4orf22	0.939	0.160733	-0.148201	0.777197	-0.93	-1.91	0.0279993	0.887569	No Change	-0.62	-1.54	0.785772	0.999997	No Change	No Change
C4orf26	2.058	-1.84483	-1.69609	-2.40663	0.71	1.64	0.142283	0.999998	No Change	0.56	1.47	0.456595	0.999997	No Change	No Change
C4orf27	1.208	3.9938	4.00393	3.86602	0.14	1.1	0.915104	0.999998	No Change	0.13	1.09	0.872138	0.999997	No Change	No Change
C4orf3	3.037	4.68369	4.41165	4.48185	-0.07	-1.05	0.581963	0.999998	No Change	0.2	1.15	0.828307	0.999997	No Change	No Change
C4orf32	2.724	-0.886746	-0.763399	-1.48662	0.72	1.65	0.125178	0.999998	No Change	0.6	1.52	0.174568	0.999997	No Change	No Change
C4orf33	2.231	2.38854	1.95947	2.54587	-0.59	-1.51	0.253854	0.999998	No Change	-0.16	-1.12	0.607175	0.999997	No Change	No Change
C4orf36	0.903	-0.201008	-0.0308766	-0.181418	0.15	1.11	0.632702	0.999998	No Change	-0.02	-1.01	0.891171	0.999997	No Change	No Change
C4orf45	0.953	-2.65522	-2.67501	-2.68247	0.01	1.01	0.821502	0.999998	No Change	0.03	1.02	0.850883	0.999997	No Change	No Change
C4orf46	3.732	2.05431	2.29141	2.05195	0.24	1.18	0.684624	0.999998	No Change	0	1	0.989136	0.999997	No Change	No Change
C4orf47	0.967	0.956076	0.316502	1.3488	-1.03	-2.04	0.0293256	0.902625	No Change	-0.39	-1.31	0.374105	0.999997	No Change	No Change
C4orf48	0.536	4.18315	4.30007	3.90142	0.4	1.32	0.690333	0.999998	No Change	0.28	1.21	0.824171	0.999997	No Change	No Change
C4orf51	0.839	-2.8365	-3.32193	-2.78095	-0.54	-1.45	0.00315247	0.306176	No Change	-0.06	-1.04	0.698743	0.999997	No Change	No Change
C5	5.911	0.195004	0.190466	0.334985	-0.14	-1.1	0.723224	0.999998	No Change	-0.14	-1.1	0.634571	0.999997	No Change	No Change
C5AR1	2.34	-0.0514185	-0.215666	0.486894	-0.7	-1.62	0.0238896	0.817448	No Change	-0.54	-1.45	0.501287	0.999997	No Change	No Change
C5orf15	2.278	5.38302	5.33642	5.54734	-0.21	-1.16	0.43988	0.999998	No Change	-0.16	-1.12	0.658031	0.999997	No Change	No Change
C5orf22	3.8	3.19242	3.22087	3.26161	-0.04	-1.03	0.844013	0.999998	No Change	-0.07	-1.05	0.816645	0.999997	No Change	No Change
C5orf24	5.138	4.20075	4.25684	4.11935	0.14	1.1	0.896827	0.999998	No Change	0.08	1.06	0.950987	0.999997	No Change	No Change
C5orf28	3.149	1.18815	0.975287	1.07669	-0.1	-1.07	0.75414	0.999998	No Change	0.11	1.08	0.899596	0.999997	No Change	No Change
C5orf30	3.374	2.38634	2.37957	2.40541	-0.03	-1.02	0.727979	0.999998	No Change	-0.02	-1.01	0.835215	0.999997	No Change	No Change
C5orf34	2.718	0.512692	0.602142	0.483938	0.12	1.09	0.956977	0.999998	No Change	0.03	1.02	0.589911	0.999997	No Change	No Change
C5orf38	0.901	1.09846	0.98021	0.948539	0.03	1.02	0.583827	0.999998	No Change	0.15	1.11	0.716076	0.999997	No Change	No Change
C5orf42	11.647	2.34295	2.23339	2.48253	-0.25	-1.19	0.675608	0.999998	No Change	-0.14	-1.1	0.827189	0.999997	No Change	No Change
C5orf45	1.843	2.76381	2.6113	2.62349	-0.01	-1.01	0.938695	0.999998	No Change	0.14	1.1	0.81026	0.999997	No Change	No Change
[truncated: 16,261 more rows]

## Sheet: DEG
						DEG 42.vs.H9, adjust Batch					DEG liberal 40 vs H9
Gene	Description	gene.length.kb	40_avg.log2.rpkm	42_avg.log2.rpkm	H9_avg.log2.rpkm	42vsH9_log2ratio	42vsH9_fold.change	42vsH9_p.value	42vsH9_FDR	42vsH9_status	40vsH9_log2ratio	40vsH9_fold.change	40vsH9_p.value	40vsH9_FDR	40vsH9_status	overall.status	Location	Function Type	Gene Card Notes
A4GALT	alpha 1,4-galactosyltransferase	2.544	1.44474	0.194183	1.56784	-1.37	-2.58	6.49983e-05	0.0276001	42 Down	-0.12	-1.09	0.890668	0.999997	No Change	42 Down	Cytoplasm	enzyme	The protein encoded by this gene catalyzes the transfer of galactose to lactosylceramide to form globotriaosylceramide, which has been identified as the P(k) antigen of the P blood group system. This protein, a type II membrane protein found in the Golgi, is also required for the synthesis of the bacterial verotoxins receptor. Among its related pathways are Globo Sphingolipid Metabolism and Metab…
ABI3BP	ABI family member 3 binding protein	9.576	-2.31654	-1.14634	-2.15224	1.01	2.01	3.63617e-05	0.0195273	42 Up	-0.16	-1.12	0.536145	0.999997	No Change	42 Up	Extracellular Space	other	ABI3BP (ABI Family Member 3 Binding Protein) is a Protein Coding gene. Gene Ontology (GO) annotations related to this gene include heparin binding and glycosaminoglycan binding
ADRA1B	adrenoceptor alpha 1B	2.252	-0.753176	-0.0408047	-1.33922	1.3	2.46	0.000965098	0.155944	42 Up	0.59	1.51	0.183139	0.999997	No Change	42 Up	Plasma Membrane	G-protein coupled receptor	Alpha-1-adrenergic receptors (alpha-1-ARs) are members of the G protein-coupled receptor superfamily. They activate mitogenic responses and regulate growth and proliferation of many cells. There are 3 alpha-1-AR subtypes: alpha-1A, -1B and -1D, all of which signal through the Gq/11 family of G-proteins and different subtypes show different patterns of activation. This gene encodes alpha-1B-adrene…
AKAP14	A-kinase anchoring protein 14	0.905	-0.0562374	-1.02731	0.134332	-1.16	-2.23	0.000414578	0.0923144	42 Down	-0.19	-1.14	0.804915	0.999997	No Change	42 Down	Nucleus	other	Binds to type II regulatory subunits of protein kinase A and anchors/targets them.
ALDH1A2	aldehyde dehydrogenase 1 family member A2	3.874	-1.16096	-0.318856	-1.15443	0.84	1.79	0.000186015	0.053912	42 Up	-0.01	-1.01	0.422871	0.999997	No Change	42 Up	Cytoplasm	enzyme	This protein belongs to the aldehyde dehydrogenase family of proteins. The product of this gene is an enzyme that catalyzes the synthesis of retinoic acid (RA) from retinaldehyde. Retinoic acid, the active derivative of vitamin A (retinol), is a hormonal signaling molecule that functions in developing and adult tissues. The studies of a similar mouse gene suggest that this enzyme and the cytochro…
ANKRD66	ankyrin repeat domain 66	1.052	-1.73937	-1.74507	-0.721585	-1.02	-2.03	0.00171398	0.217331	42 Down	-1.02	-2.03	0.137848	0.999997	No Change	42 Down	Other	other	ANKRD66 (Ankyrin Repeat Domain 66) is a Protein Coding gene
ANKUB1	ankyrin repeat and ubiquitin domain containing 1	4.352	-2.26641	-2.94292	-2.19724	-0.75	-1.68	0.0010134	0.159515	42 Down	-0.07	-1.05	0.815744	0.999997	No Change	42 Down	Other	other	ANKUB1 (Ankyrin Repeat And Ubiquitin Domain Containing 1) is a Protein Coding gene.
APOL1	apolipoprotein L1	3.236	2.20588	0.326658	1.33427	-1.01	-2.01	0.000593763	0.119138	42 Down	0.87	1.83	0.315543	0.999997	No Change	42 Down	Extracellular Space	transporter	This gene encodes a secreted high density lipoprotein which binds to apolipoprotein A-I. Apolipoprotein A-I is a relatively abundant plasma protein and is the major apoprotein of HDL. It is involved in the formation of most cholesteryl esters in plasma and also promotes efflux of cholesterol from cells. This apolipoprotein L family member may play a role in lipid exchange and transport throughout…
C10orf105	chromosome 10 open reading frame 105	4.931	0.824371	0.488201	2.30713	-1.82	-3.53	2.91866e-05	0.0170661	42 Down	-1.48	-2.79	0.546423	0.999997	No Change	42 Down	Other	other	C10orf105 (Chromosome 10 Open Reading Frame 105) is a Protein Coding gene.
C11orf88	chromosome 11 open reading frame 88	3.094	-1.40954	-1.7227	-0.894386	-0.83	-1.78	0.00216924	0.247862	42 Down	-0.52	-1.43	0.6394	0.999997	No Change	42 Down	Other	other	C11orf88 (Chromosome 11 Open Reading Frame 88) is a Protein Coding gene
C2orf50	chromosome 2 open reading frame 50	2.934	1.0615	0.819095	1.96632	-1.15	-2.22	0.00205682	0.243866	42 Down	-0.9	-1.87	0.335318	0.999997	No Change	42 Down	Other	other	C2orf50 (Chromosome 2 Open Reading Frame 50) is a Protein Coding gene.
C5orf66	chromosome 5 open reading frame 66	2.468	-0.904977	-1.47982	-0.21222	-1.27	-2.41	7.337e-05	0.0293753	42 Down	-0.69	-1.61	0.242712	0.999997	No Change	42 Down	Other	other	C5orf66 (Chromosome 5 Open Reading Frame 66) is a Protein Coding gene.
CALHM2	calcium homeostasis modulator 2	3.155	-3.19041	-2.31267	-3.10808	0.8	1.74	4.54003e-05	0.0214014	42 Up	-0.08	-1.06	0.673442	0.999997	No Change	42 Up	Other	other	Pore-forming subunit of a voltage-gated ion channel. GO annotations related to this gene include cation channel activity.
CCDC114	coiled-coil domain containing 114	4.318	-1.01017	-1.63531	-0.2171	-1.42	-2.68	0.000133355	0.0434808	42 Down	-0.79	-1.73	0.789316	0.999997	No Change	42 Down	Extracellular Space	other	Coiled-Coil Domain-Containing Protein 114
CCDC162P	coiled-coil domain containing 162, pseudogene	0.849	0.424719	-0.51282	1.20052	-1.71	-3.27	0.0017636	0.220799	42 Down	-0.78	-1.72	0.784712	0.999997	No Change	42 Down	Other	other	Coiled-Coil Domain Containing 162, Pseudogene
CD109	CD109 molecule	9.42	2.06344	1.39297	2.67923	-1.29	-2.45	0.000906088	0.149047	42 Down	-0.62	-1.54	0.757018	0.999997	No Change	42 Down	Plasma Membrane	other	This gene encodes a glycosyl phosphatidylinositol (GPI)-linked glycoprotein that localizes to the surface of platelets, activated T-cells, and endothelial cells. The protein binds to and negatively regulates signalling by transforming growth factor beta (TGF-beta). Multiple transcript variants encoding different isoforms have been found for this gene. [provided by RefSeq, Apr 2014]
CFAP100	cilia and flagella associated protein 100	2.072	-0.375733	-1.61294	-0.506592	-1.11	-2.16	0.00170019	0.21709	42 Down	0.13	1.09	0.0187581	0.999997	No Change	42 Down	Cytoplasm	other	May play a role in ciliary/flagellar motility by regulating the assembly and the activity of axonemal inner dynein arm.
CFAP126	cilia and flagella associated protein 126	0.778	3.69435	3.30021	4.5551	-1.25	-2.38	0.00148018	0.20815	42 Down	-0.86	-1.82	0.663949	0.999997	No Change	42 Down	Other	other	Acts as a regulator of cilium basal body docking and positioning in mono- and multiciliated cells. Regulates basal body docking and cilia formation in multiciliated lung cells. Regulates kinocilium positioning and stereocilia bundle morphogenesis in the inner ear.
CFAP161	cilia and flagella associated protein 161	1.815	-0.292229	-1.0366	0.407231	-1.44	-2.71	9.40259e-05	0.0343364	42 Down	-0.7	-1.62	0.805219	0.999997	No Change	42 Down	Other	other	May play a role in motile cilia function, possibly by acting on dynein arm assembly. Diseases associated with CFAP161 include Primary Ciliary Dyskinesia.
CFAP45	cilia and flagella associated protein 45	2.058	1.43817	0.945571	2.16626	-1.22	-2.33	0.0021961	0.247862	42 Down	-0.73	-1.66	0.808586	0.999997	No Change	42 Down	Nucleus	other	CFAP45 (Cilia And Flagella Associated Protein 45) is a Protein Coding gene. Diseases associated with CFAP45 include Pharynx Cancer and Nasopharyngeal Carcinoma.
CFAP47	cilia and flagella associated protein 47	1.945	-0.551419	-1.87606	-0.441509	-1.43	-2.69	0.000338704	0.0805177	42 Down	-0.11	-1.08	0.268513	0.999997	No Change	42 Down	Other	other	CFAP47 (Cilia And Flagella Associated Protein 47) is a Protein Coding gene. While this gene is well-supported by transcript data, no functional information on its protein product is currently available. [provided by RefSeq, Dec 2009]
CFAP70	cilia and flagella associated protein 70	7.392	1.38675	0.739308	2.26881	-1.53	-2.89	0.0020832	0.243957	42 Down	-0.88	-1.84	0.751676	0.999997	No Change	42 Down	Cytoplasm	other	CFAP70 (Cilia And Flagella Associated Protein 70) is a Protein Coding gene.
CLIC5	chloride intracellular channel 5	8.266	1.37813	-0.53493	1.33533	-1.87	-3.66	3.76035e-07	0.000457735	42 Down	0.04	1.03	0.0497835	0.999997	No Change	42 Down	Cytoplasm	ion channel	Among its related pathways are Activation of cAMP-Dependent PKA and Hepatic ABC Transporters. Can insert into membranes and form poorly selective ion channels that may also transport chloride ions.
COL11A1	collagen type XI alpha 1	7.391	1.18346	0.743374	1.69557	-0.95	-1.93	0.00064949	0.123675	42 Down	-0.51	-1.42	0.0835021	0.999997	No Change	42 Down	Extracellular Space	other	COL11A1 (Collagen Type XI Alpha 1 Chain) is a Protein Coding gene. Diseases associated with COL11A1 include Stickler Syndrome, Type Ii and Marshall Syndrome. Among its related pathways are Integrin Pathway and ERK Signaling. Gene Ontology (GO) annotations related to this gene include extracellular matrix structural constituent and extracellular matrix binding. An important paralog of this gene is…
COL19A1	collagen type XIX alpha 1	8.701	-2.29364	-1.59255	-2.24111	0.65	1.57	0.000742718	0.132954	42 Up	-0.05	-1.04	0.712354	0.999997	No Change	42 Up	Extracellular Space	other	COL19A1 (Collagen Type XIX Alpha 1 Chain) is a Protein Coding gene. Among its related pathways are Integrin Pathway and ERK Signaling. Gene Ontology (GO) annotations related to this gene include extracellular matrix structural constituent and protein binding, bridging. An important paralog of this gene is COL22A1.
COL8A1	collagen type VIII alpha 1	3.843	0.490013	-1.43319	-0.446011	-0.99	-1.99	0.000176407	0.051952	42 Down	0.94	1.92	0.380724	0.999997	No Change	42 Down	Extracellular Space	other	Among its related pathways are Phospholipase-C Pathway and Collagen chain trimerization. Vastatin, the C-terminal fragment comprising the NC1 domain, inhibits aortic endothelial cell proliferation and causes cell apoptosis.
CPNE6	copine 6	2.869	-2.26641	-1.09575	-2.32145	1.23	2.35	2.30767e-05	0.0145296	42 Up	0.06	1.04	0.939173	0.999997	No Change	42 Up	Plasma Membrane	transporter	Members of this family are calcium-dependent, phospholipid-binding proteins with C2 domains, two calcium- and phospholipid-binding domains. Through their domain structure and lipid binding capabilities, these proteins may play a role in membrane trafficking. This protein is thought to be brain-specific and has a domain structure of two N-terminal C2 domains and one von Willebrand factor A domain.…
CXCL14	C-X-C motif chemokine ligand 14	1.969	0.802036	1.74615	0.442132	1.3	2.46	0.000161293	0.0495888	42 Up	0.36	1.28	0.647813	0.999997	No Change	42 Up	Extracellular Space	cytokine	This antimicrobial gene belongs to the cytokine gene family which encode secreted proteins involved in immunoregulatory and inflammatory processes. The protein encoded by this gene is structurally related to the CXC (Cys-X-Cys) subfamily of cytokines. Members of this subfamily are characterized by two cysteines separated by a single amino acid. This cytokine displays chemotactic activity for mono…
CXorf57	chromosome X open reading frame 57	4.34	-0.763912	-3.25318	-2.56359	-0.69	-1.61	5.97467e-06	0.00447723	42 Down	1.8	3.48	4.38444e-11	1.33426e-07	40 Up	42 Down	Nucleus	other	CXorf57 (Chromosome X Open Reading Frame 57) is a Protein Coding gene. GO annotations related to this gene include poly(A) RNA binding. aka:RADX, an RPA-like, single-strand DNA binding protein. RADX is recruited to replication forks, where it prevents fork collapse by regulating RAD51. When RADX is inactivated, excessive RAD51 activity slows replication elongation and causes double-strand breaks …
DAW1	dynein assembly factor with WD repeats 1	1.922	0.973253	-0.117436	1.73477	-1.85	-3.61	9.608e-06	0.0067474	42 Down	-0.76	-1.69	0.488917	0.999997	No Change	42 Down	Other	other	May play a role in axonemal outer row dynein assembly.
DKK1	dickkopf WNT signaling pathway inhibitor 1	1.801	0.94462	1.86474	0.155875	1.71	3.27	7.68207e-05	0.029844	42 Up	0.79	1.73	0.687041	0.999997	No Change	42 Up	Extracellular Space	growth factor	encodes a member of the dickkopf family of proteins. Members of this family are secreted proteins characterized by two cysteine-rich domains that mediate protein-protein interactions. The encoded protein binds to the LRP6 co-receptor and inhibits beta-catenin-dependent Wnt signaling. This gene plays a role in embryonic development and may be important in bone formation in adults. Elevated express…
DLX4	distal-less homeobox 4	2.314	-2.73697	-2.99668	-2.2323	-0.76	-1.69	0.000689558	0.128176	42 Down	-0.5	-1.41	0.0906278	0.999997	No Change	42 Down	Nucleus	transcription regulator	The Distal-less (Dlx) family of genes comprises at least 6 different members, DLX1-DLX6. The DLX proteins are postulated to play a role in forebrain and craniofacial development. Gene Ontology (GO) annotations related to this gene include DNA binding transcription factor activity and RNA polymerase II proximal promoter sequence-specific DNA bindin
DNAAF1	dynein (axonemal) assembly factor 1	2.643	0.769766	-0.115005	1.24142	-1.36	-2.57	0.00219912	0.247862	42 Down	-0.47	-1.39	0.560282	0.999997	No Change	42 Down	Cytoplasm	other	The protein encoded by this gene is cilium-specific and is required for the stability of the ciliary architecture. It is involved in the regulation of microtubule-based cilia and actin-based brush border microvilli. Mutations in this gene are associated with primary ciliary dyskinesia-13. Cilium-specific protein required for the stability of the ciliary architecture. Plays a role in cytoplasmic p…
DNAH11	dynein axonemal heavy chain 11	13.836	-1.52227	-2.24726	-1.30604	-0.94	-1.92	0.000410375	0.0923144	42 Down	-0.22	-1.16	0.208774	0.999997	No Change	42 Down	Cytoplasm	enzyme	This gene encodes a ciliary outer dynein arm protein and is a member of the dynein heavy chain family. It is a microtubule-dependent motor ATPase and has been reported to be involved in the movement of respiratory cilia. Mutations in this gene have been implicated in causing Kartagener Syndrome (a combination of situs inversus totalis and Primary Ciliary Dyskinesia (PCD), also called Immotile Cil…
DNAI2	dynein axonemal intermediate chain 2	2.305	-2.23697	-2.99668	-2.28093	-0.72	-1.65	0.00080449	0.141242	42 Down	0.04	1.03	0.4022	0.999997	No Change	42 Down	Cytoplasm	other	The protein encoded by this gene belongs to the dynein intermediate chain family, and is part of the dynein complex of respiratory cilia and sperm flagella. Mutations in this gene are associated with primary ciliary dyskinesia type. Among its related pathways are Respiratory electron transport, ATP synthesis by chemiosmotic coupling, and heat production by uncoupling proteins.. Gene Ontology (GO)…
EGFLAM	EGF like, fibronectin type III and laminin G domains	5.751	-1.91825	-2.44862	-1.6993	-0.75	-1.68	0.000696614	0.128176	42 Down	-0.22	-1.16	0.208335	0.999997	No Change	42 Down	Extracellular Space	other	Involved in both the retinal photoreceptor ribbon synapse formation and physiological functions of visual perception. Necessary for proper bipolar dendritic tip apposition to the photoreceptor ribbon synapse. Promotes matrix assembly and cell adhesiveness (By similarity). GO annotations related to this gene include calcium ion binding and glycosaminoglycan binding.
ERP27	endoplasmic reticulum protein 27	1.529	0.953907	-0.249298	1.02043	-1.27	-2.41	0.000614468	0.120641	42 Down	-0.07	-1.05	0.812482	0.999997	No Change	42 Down	Other	other	This gene encodes a noncatalytic member of the protein disulfide isomerase (PDI) family of endoplasmic reticulum (ER) proteins. The canonical protein has an N-terminal signal sequence, two thioredoxin (TRX)-like domains and a C-terminal ER-retention sequence. Alternative splicing results in multiple transcript variants encoding distinct isoforms; some of which lack domains present in the canonica…
FAM216B	family with sequence similarity 216 member B	3.304	-1.67627	-2.48866	-0.774977	-1.71	-3.27	4.2435e-08	7.04383e-05	42 Down	-0.9	-1.87	0.377987	0.999997	No Change	42 Down	Other	other	FAM216B (Family With Sequence Similarity 216 Member B) is a Protein Coding gene.
FEZF1	FEZ family zinc finger 1	2.101	-1.5539	-1.1751	-2.05973	0.88	1.84	0.000740725	0.132954	42 Up	0.51	1.42	0.621599	0.999997	No Change	42 Up	Other	other	This gene encodes a transcriptional repressor that belongs to the zinc finger double domain protein family. The encoded protein is thought to play a role in the embryonic migration of gonadotropin-releasing hormone neurons into the brain. Mutations in this gene are associated with hypogonadotropic hypogonadism-22 with anosmia. Gene Ontology (GO) annotations related to this gene include RNA polyme…
FMOD	fibromodulin	2.983	0.715517	0.435048	1.43105	-1	-2	0.000931439	0.15185	42 Down	-0.72	-1.65	0.0839203	0.999997	No Change	42 Down	Extracellular Space	other	Fibromodulin belongs to the family of small interstitial proteoglycans. The encoded protein possesses a central region containing leucine-rich repeats with 4 keratan sulfate chains, flanked by terminal domains containing disulphide bonds. Owing to the interaction with type I and type II collagen fibrils and in vitro inhibition of fibrillogenesis, the encoded protein may play a role in the assembl…
FNDC1	fibronectin type III domain containing 1	6.528	-1.68145	-2.23402	-1.27623	-0.96	-1.95	0.000162951	0.0495888	42 Down	-0.41	-1.33	0.436784	0.999997	No Change	42 Down	Plasma Membrane	other	May be an activator of G protein signaling.
GALNT3	polypeptide N-acetylgalactosaminyltransferase 3	4.234	-0.061717	-0.526794	0.998493	-1.53	-2.89	0.000827321	0.143817	42 Down	-1.06	-2.08	0.59115	0.999997	No Change	42 Down	Cytoplasm	enzyme	GALNT3 (Polypeptide N-Acetylgalactosaminyltransferase 3) is a Protein Coding gene. Diseases associated with GALNT3 include Tumoral Calcinosis, Hyperphosphatemic, Familial and Hyperphosphatemic Familial Tumoral Calcinosis, Galnt3-Related. Among its related pathways are Mucin type O-glycan biosynthesis and O-linked glycosylation. GO annotations related to this gene include calcium ion binding and t…
GAS2L2	growth arrest specific 2 like 2	3.008	-1.77481	-2.09273	-1.1358	-0.96	-1.95	0.000980759	0.156502	42 Down	-0.64	-1.56	0.211142	0.999997	No Change	42 Down	Cytoplasm	other	The protein encoded by this gene appears to crosslink microtubules and microfilaments and may be part of the cytoskeleton. GO annotations related to this gene include microtubule binding and cytoskeletal adaptor activity.
GDA	guanine deaminase	7.606	0.650062	0.0023699	1.6352	-1.63	-3.1	4.57119e-05	0.0214014	42 Down	-0.99	-1.99	0.161285	0.999997	No Change	42 Down	Cytoplasm	enzyme	GDA (Guanine Deaminase) is a Protein Coding gene. Among its related pathways are Metabolism and Purine metabolism. GO annotations related to this gene include hydrolase activity and guanine deaminase activity. This gene encodes an enzyme responsible for the hydrolytic deamination of guanine. Studies in rat ortholog suggest this gene plays a role in microtubule assembly. Multiple transcript varian…
GRP	gastrin releasing peptide	0.844	0.72445	2.79814	1.24138	1.56	2.95	0.000755211	0.133878	42 Up	-0.52	-1.43	0.593313	0.999997	No Change	42 Up	Extracellular Space	growth factor	This gene encodes a member of the bombesin-like family of gastrin-releasing peptides. The encoded preproprotein is proteolytically processed to generate two peptides, gastrin-releasing peptide and neuromedin-C. These peptides regulate numerous functions of the gastrointestinal and central nervous systems, including release of gastrointestinal hormones, smooth muscle cell contraction, and epitheli…
HAPLN1	hyaluronan and proteoglycan link protein 1	4.718	0.320958	0.535494	-0.614819	1.15	2.22	0.00167224	0.216091	42 Up	0.94	1.92	0.108072	0.999997	No Change	42 Up	Extracellular Space	other	HAPLN1 (Hyaluronan And Proteoglycan Link Protein 1) is a Protein Coding gene. Diseases associated with HAPLN1 include Juvenile Rheumatoid Arthritis and Cerebral Creatine Deficiency Syndrome 3. Among its related pathways are Integrin Pathway and ERK Signaling. Stabilizes the aggregates of proteoglycan monomers with hyaluronic acid in the extracellular cartilage matrix.
HOXA11-AS	HOXA11 antisense RNA	1.547	-1.37865	-1.08343	-2.22976	1.15	2.22	0.00185019	0.225966	42 Up	0.85	1.8	0.0571096	0.999997	No Change	42 Up	Other	other	This gene produces a long non-coding RNA in antisense to transcription of the homeobox A11 gene. This transcript may associate with chromatin factors such as Polycomb repressive complex and act as a sponge for microRNAs, thereby participating in the regulation of expression of target genes. High levels of this transcript may be associated with tumor progression. Note: HOXA11 Sequence-specific tra…
HP	haptoglobin	1.424	3.96797	1.5923	3.25333	-1.66	-3.16	1.55207e-06	0.00166701	42 Down	0.71	1.64	0.182148	0.999997	No Change	42 Down	Extracellular Space	peptidase	Among its related pathways are Innate Immune System and amb2 Integrin signaling. GO annotations related to this gene include serine-type endopeptidase activity and hemoglobin binding. Hemoglobin/haptoglobin complexes are rapidely cleared by the macrophage CD163 scavenger receptor expressed on the surface of liver Kupfer cells through an endocytic lysosomal degradation pathway.Uncleaved haptoglogi…
INSRR	insulin receptor-related receptor	4.671	-0.454573	-2.09771	-0.472871	-1.62	-3.07	0.000162313	0.0495888	42 Down	0.02	1.01	0.0070843	0.650012	No Change	42 Down	Plasma Membrane	kinase	Receptor with tyrosine-protein kinase activity. Functions as a pH sensing receptor which is activated by increased extracellular pH. Activates an intracellular signaling pathway that involves IRS1 and AKT1/PKB.
KCNMB1	potassium calcium-activated channel subfamily M regulatory beta subunit 1	2.563	-1.92863	-2.91555	-2.07751	-0.84	-1.79	1.73136e-05	0.0112903	42 Down	0.15	1.11	0.732425	0.999997	No Change	42 Down	Plasma Membrane	ion channel	MaxiK channels are large conductance, voltage and calcium-sensitive potassium channels which are fundamental to the control of smooth muscle tone and neuronal excitability. Among its related pathways are Vascular smooth muscle contraction and Insulin secretion. GO annotations related to this gene include potassium channel regulator activity and calcium-activated potassium channel activity. Regula…
KIAA2012	KIAA2012	6.89	-0.814304	-1.08571	0.264324	-1.35	-2.55	0.000256801	0.0669848	42 Down	-1.08	-2.11	0.316233	0.999997	No Change	42 Down	Other	other	KIAA2012 (KIAA2012) is a Protein Coding gene.
LINC00880	long intergenic non-protein coding RNA 880	2.012	-0.573601	-1.68681	-0.488604	-1.2	-2.3	4.98537e-05	0.0222019	42 Down	-0.08	-1.06	0.393804	0.999997	No Change	42 Down	Other	other	Is an RNA Gene, and is affiliated with the non-coding RNA class.
LRRC71	leucine rich repeat containing 71	2.167	-1.2765	-2.34883	-0.935405	-1.41	-2.66	2.99095e-05	0.0170661	42 Down	-0.34	-1.27	0.26871	0.999997	No Change	42 Down	Other	other	LRRC71 (Leucine Rich Repeat Containing 71) is a Protein Coding gene.
MAP3K19	mitogen-activated protein kinase kinase kinase 19	5.411	0.129109	-0.775085	0.566621	-1.34	-2.53	0.00033088	0.0805177	42 Down	-0.44	-1.36	0.171922	0.999997	No Change	42 Down	Other	kinase	MAP3K19 (Mitogen-Activated Protein Kinase Kinase Kinase 19) is a Protein Coding gene. Gene Ontology (GO) annotations related to this gene include transferase activity, transferring phosphorus-containing groups and protein tyrosine kinase activity. An important paralog of this gene is MAP3K3
MME	membrane metallo-endopeptidase	6.842	-1.80941	-0.962529	-1.82773	0.87	1.83	3.72909e-06	0.00324236	42 Up	0.02	1.01	0.296175	0.999997	No Change	42 Up	Plasma Membrane	peptidase	The protein encoded by this gene is a type II transmembrane glycoprotein and a common acute lymphocytic leukemia antigen that is an important cell surface marker in the diagnosis of human acute lymphocytic leukemia (ALL). The encoded protein is present on leukemic cells of pre-B phenotype, which represent 85% of cases of ALL. This protein is not restricted to leukemic cells, however, and is found…
NEK5	NIMA related kinase 5	2.888	0.390869	-0.862397	0.405129	-1.27	-2.41	0.00211103	0.243957	42 Down	-0.01	-1.01	0.337747	0.999997	No Change	42 Down	Other	kinase	NIMA:never in mitosis gene A, NEK5 (NIMA Related Kinase 5) is a Protein Coding gene. Gene Ontology (GO) annotations related to this gene include transferase activity, transferring phosphorus-containing groups and protein tyrosine kinase activity. An important paralog of this gene is NEK1
NHLRC4	NHL repeat containing 4	2.042	-0.293203	-0.773233	0.190644	-0.96	-1.95	0.00134691	0.199129	42 Down	-0.48	-1.39	0.303265	0.999997	No Change	42 Down	Other	other	NHLRC4 (NHL Repeat Containing 4) is a Protein Coding gene. An important paralog of this gene is TRIM32: TRIM32 (Tripartite Motif Containing 32) is a Protein Coding gene. Diseases associated with TRIM32 include Muscular Dystrophy, Limb-Girdle, Type 2H and Bardet-Biedl Syndrome 11. Among its related pathways are Cytosolic sensors of pathogen-associated DNA and Innate Immune System. Gene Ontology (G…
NR2E1	nuclear receptor subfamily 2 group E member 1	3.25	-2.69041	-2.45549	-3.07244	0.62	1.54	0.000629038	0.122187	42 Up	0.38	1.3	0.0810655	0.999997	No Change	42 Up	Nucleus	ligand-dependent nuclear receptor	AKA TLX. The protein encoded by this gene is an orphan receptor involved in retinal development. The encoded protein also regulates adult neural stem cell proliferation and may be involved in control of aggressive behavior. NR2E1 (Nuclear Receptor Subfamily 2 Group E Member 1) is a Protein Coding gene. Among its related pathways are Gene Expression and Nuclear Receptor transcription pathway. Gene…
NTRK1	neurotrophic tyrosine kinase, receptor, type 1	2.847	0.168998	-1.71995	-0.118229	-1.6	-3.03	6.94768e-05	0.0288313	42 Down	0.29	1.22	0.00935789	0.780209	40 Up	42 Down	Plasma Membrane	kinase	This kinase is a membrane-bound receptor that, upon neurotrophin binding, phosphorylates itself and members of the MAPK pathway. The presence of this kinase leads to cell differentiation and may play a role in specifying sensory neuron subtypes. High affinity receptor for NGF which is its primary ligand (PubMed:1850821, PubMed:1849459, PubMed:1281417, PubMed:8325889, PubMed:15488758, PubMed:17196…
PARD6G-AS1	PARD6G antisense RNA 1	3.732	-1.00116	-2.34578	-1.42299	-0.92	-1.89	0.000701986	0.128176	42 Down	0.42	1.34	0.624085	0.999997	No Change	42 Down	Other	other	PARD6G-AS1 (PARD6G Antisense RNA 1) is an RNA Gene, and is affiliated with the non-coding RNA class. PARD6G:PARD6G (Par-6 Family Cell Polarity Regulator Gamma) is a Protein Coding gene. Among its related pathways are PI3K-Akt signaling pathway and Development A2B receptor- action via G-protein alpha s. An important paralog of this gene is PARD6B. Adapter protein involved in asymmetrical cell divi…
PART1	prostate androgen-regulated transcript 1 (non-protein coding)	9.493	-2.01634	-0.448937	-1.46373	1.01	2.01	4.13673e-05	0.020987	42 Up	-0.55	-1.46	0.0388115	0.999997	40 Down	42 Up	Other	other	This gene is induced by androgen in prostate adenocarcinoma cells. Multiple alternatively transcript variants have been described for this gene, none of which are predicted to encode a protein product. [provided by RefSeq, Sep 2009. PART1 (Prostate Androgen-Regulated Transcript 1 (Non-Protein Coding)) is an RNA Gene, and is affiliated with the non-coding RNA class.
PARVG	parvin gamma	4.989	-1.8542	-1.95152	-0.775517	-1.18	-2.27	0.000650244	0.123675	42 Down	-1.08	-2.11	0.0530978	0.999997	No Change	42 Down	Cytoplasm	other	Members of the parvin family, including PARVG, are actin-binding proteins associated with focal contacts.[supplied by OMIM, Aug 2004]. PARVG (Parvin Gamma) is a Protein Coding gene. Among its related pathways are Focal Adhesion. Gene Ontology (GO) annotations related to this gene include actin binding. Probably plays a role in the regulation of cell adhesion and cytoskeleton organization.
PCDHA3	protocadherin alpha 3	5.337	-1.85893	-2.48793	-1.54079	-0.95	-1.93	0.000151188	0.0484305	42 Down	-0.32	-1.25	0.360023	0.999997	No Change	42 Down	Plasma Membrane	other	This gene is a member of the protocadherin alpha gene cluster, one of three related gene clusters tandemly linked on chromosome five that demonstrate an unusual genomic organization similar to that of B-cell and T-cell receptor gene clusters. The alpha gene cluster is composed of 15 cadherin superfamily genes related to the mouse CNR genes and consists of 13 highly similar and 2 more distantly re…
PCP4	Purkinje cell protein 4	0.553	4.35915	3.36526	4.79859	-1.43	-2.69	0.00155565	0.213568	42 Down	-0.44	-1.36	0.321434	0.999997	No Change	42 Down	Cytoplasm	other	PCP4 (Purkinje Cell Protein 4) is a Protein Coding gene. Gene Ontology (GO) annotations related to this gene include calmodulin binding. Functions as a modulator of calcium-binding by calmodulin. Thereby, regulates calmodulin activity and the different processes it controls (PubMed:19106096, PubMed:23204517, PubMed:27876793). For instance, may play a role in neuronal differentiation through activ…
PPP1R17	protein phosphatase 1 regulatory subunit 17	1.961	2.2267	2.88455	1.42775	1.46	2.75	0.000411513	0.0923144	42 Up	0.8	1.74	0.150904	0.999997	No Change	42 Up	Cytoplasm	other	The protein encoded by this gene is found primarily in cerebellar Purkinje cells, where it functions as a protein phosphatase inhibitor. The encoded protein is a substrate for cGMP-dependent protein kinase. An allele of this gene was discovered that increases susceptibility to hypercholesterolemia. Two transcript variants encoding different isoforms have been found for this gene. [provided by Ref…
PRR32	proline rich 32	1.225	-1.59748	0.190891	-0.873096	1.06	2.08	0.000195229	0.0548413	42 Up	-0.72	-1.65	0.0609191	0.999997	No Change	42 Up	Other	other	PRR32 (Proline Rich 32) is a Protein Coding gene.
RARRES3	retinoic acid receptor responder (tazarotene induced) 3	0.761	5.25507	3.94143	5.21572	-1.27	-2.41	0.00147927	0.20815	42 Down	0.04	1.03	0.865786	0.999997	No Change	42 Down	Cytoplasm	enzyme	Retinoids exert biologic effects such as potent growth inhibitory and cell differentiation activities and are used in the treatment of hyperproliferative dermatological diseases. These effects are mediated by specific nuclear receptor proteins that are members of the steroid and thyroid hormone receptor superfamily of transcriptional regulators. RARRES1, RARRES2, and RARRES3 are genes whose expre…
RNF212	ring finger protein 212	3.297	0.0199903	-0.54574	0.627404	-1.17	-2.25	0.00181637	0.224725	42 Down	-0.61	-1.53	0.213245	0.999997	No Change	42 Down	Nucleus	enzyme	This gene encodes a RING finger protein that may function as a ubiquitin ligase. The encoded protein may be involved in meiotic recombination. This gene is located within a linkage disequilibrium block and polymorphisms in this gene may influence recombination rates. Alternate splicing results in multiple transcript variants.[provided by RefSeq, Oct 2010]. RNF212 (Ring Finger Protein 212) is a Pr…
SCN1A	sodium voltage-gated channel alpha subunit 1	8.314	1.19529	0.247503	1.71049	-1.46	-2.75	0.00166073	0.216091	42 Down	-0.52	-1.43	0.740712	0.999997	No Change	42 Down	Plasma Membrane	ion channel	Voltage-dependent sodium channels are heteromeric complexes that regulate sodium exchange between intracellular and extracellular spaces and are essential for the generation and propagation of action potentials in muscle cells and neurons. Each sodium channel is composed of a large pore-forming, glycosylated alpha subunit and two smaller beta subunits. This gene encodes a sodium channel alpha sub…
SERPINA3	serpin peptidase inhibitor, clade A (alpha-1 antiproteinase, antitrypsin), member 3	3.553	1.33942	-0.316366	0.355827	-0.67	-1.59	0.00205349	0.243866	42 Down	0.98	1.97	0.042048	0.999997	40 Up	42 Down	Extracellular Space	other	The protein encoded by this gene is a plasma protease inhibitor and member of the serine protease inhibitor class. Polymorphisms in this protein appear to be tissue specific and influence protease targeting. Variations in this protein's sequence have been implicated in Alzheimer's disease, and deficiency of this protein has been associated with liver disease. Mutations have been identified in pat…
SERPIND1	serpin peptidase inhibitor, clade D (heparin cofactor), member 1	2.287	-0.9255	-1.45511	0.226368	-1.68	-3.2	4.13787e-05	0.020987	42 Down	-1.15	-2.22	0.233774	0.999997	No Change	42 Down	Extracellular Space	other	Serpins play roles in many processes including inflammation, blood clotting, and cancer metastasis. Members of this family have highly conserved secondary structures with a reactive center loop that interacts with the protease active site to inhibit protease activity. This gene encodes a plasma serine protease that functions as a thrombin and chymotrypsin inhibitor. The protein is activated by he…
SHISA2	shisa family member 2	2.887	1.41142	0.425726	1.52155	-1.1	-2.14	0.00012439	0.0420599	42 Down	-0.11	-1.08	0.0660045	0.999997	No Change	42 Down	Cytoplasm	other	Plays an essential role in the maturation of presomitic mesoderm cells by individual attenuation of both FGF and WNT signaling.
SLC12A1	solute carrier family 12 member 1	11.993	-0.834663	-1.45067	0.163033	-1.61	-3.05	3.32686e-06	0.00319711	42 Down	-1	-2	0.0724797	0.999997	No Change	42 Down	Plasma Membrane	transporter	Among its related pathways are Transport of glucose and other sugars, bile salts and organic acids, metal ions and amine compounds and Diuretics Pathway, Pharmacodynamics. Electrically silent transporter system. Mediates sodium and chloride reabsorption. Plays a vital role in the regulation of ionic balance and cell volume. Na+/K+/Cl- Symporters (NKCC) are membrane-bound channels that play a majo…
SP8	Sp8 transcription factor	3.726	-3.25318	-2.0856	-3.32193	1.24	2.36	1.95555e-13	1.19021e-09	42 Up	0.07	1.05	0.164364	0.999997	No Change	42 Up	Nucleus	other	Transcription factor which plays a key role in limb development. Positively regulates FGF8 expression in the apical ectodermal ridge (AER) and contributes to limb outgrowth in embryos (By similarity).
SPAG17	sperm associated antigen 17	8.588	-0.521823	-1.03934	0.103098	-1.14	-2.2	0.00198334	0.238249	42 Down	-0.62	-1.54	0.580137	0.999997	No Change	42 Down	Cytoplasm	other	This gene encodes a central pair protein present in the axonemes of cells with a "9 + 2" organization of microtubules. The encoded protein is required for the proper function of the axoneme. Mutations in the orthologous gene in mice lead to primary ciliary dyskinesia characterized by immotile nasal and tracheal cilia, reduced clearance of nasal mucus, profound respiratory distress, hydrocephalus,…
STAC2	SH3 and cysteine rich domain 2	3.266	-0.640693	0.350431	-0.968096	1.32	2.5	0.000592971	0.119138	42 Up	0.33	1.26	0.26845	0.999997	No Change	42 Up	Other	other	This gene encodes a protein containing an SH3 domain and a zinc finger domain. The encoded protein has been shown to regulate calcium channel inactivation in a human cell line. Reduced expression of this gene has been observed in human heart failure. [provided by RefSeq, May 2017]. STAC2 (SH3 And Cysteine Rich Domain 2) is a Protein Coding gene. Diseases associated with STAC2 include Native Ameri…
STOML3	stomatin like 3	1.99	-0.695879	-1.69812	-0.142749	-1.56	-2.95	0.00019044	0.0543321	42 Down	-0.55	-1.46	0.316179	0.999997	No Change	42 Down	Plasma Membrane	other	STOML3 (Stomatin Like 3) is a Protein Coding gene. Diseases associated with STOML3 include Gliosarcoma. Among its related pathways are Ion channel transport and Transport of glucose and other sugars, bile salts and organic acids, metal ions and amine compounds. Required for the function of many mechanoreceptors. Modulate mechanotransduction channels and acid-sensing ion channels (ASIC) proteins. …
STXBP6	syntaxin binding protein 6	5.119	-1.34019	-1.7477	0.0704454	-1.82	-3.53	2.05814e-07	0.000289074	42 Down	-1.41	-2.66	0.0938286	0.999997	No Change	42 Down	Cytoplasm	other	Forms non-fusogenic complexes with SNAP25 and STX1A and may thereby modulate the formation of functional SNARE complexes and exocytosis. Deafness, Autosomal Dominant 53 and Deafness, Autosomal Recessive 5. GO annotations related to this gene include phosphatidylinositol-4,5-bisphosphate binding and GTP-Rho binding. STXBP6 binds components of the SNARE complex (see MIM 603215) and may be involved …
TCTEX1D1	Tctex1 domain containing 1	2.387	2.18364	1.83898	3.36656	-1.53	-2.89	0.00038904	0.0899174	42 Down	-1.18	-2.27	0.486081	0.999997	No Change	42 Down	Other	other	TCTEX1D1 (Tctex1 Domain Containing 1) is a Protein Coding gene. Among its related pathways are Organelle biogenesis and maintenance and Intraflagellar transport.
TEKT1	tektin 1	1.405	0.687283	0.230689	1.57072	-1.34	-2.53	0.00195562	0.236475	42 Down	-0.88	-1.84	0.881557	0.999997	No Change	42 Down	Cytoplasm	other	This gene product belongs to the tektin family of proteins. Tektins comprise a family of filament-forming proteins that are coassembled with tubulins to form ciliary and flagellar microtubules. This gene is predominantly expressed in the testis and in mouse, tektin 1 mRNA was localized to the spermatocytes and round spermatids in the seminiferous tubules, indicating that it may play a role in spe…
TMC5	transmembrane channel like 5	6.203	-0.634408	-1.59819	-0.305452	-1.29	-2.45	0.00209409	0.243957	42 Down	-0.33	-1.26	0.810755	0.999997	No Change	42 Down	Cytoplasm	other	Probable ion channel.
TMEM255A	transmembrane protein 255A	3.487	1.30426	1.9309	0.597607	1.33	2.51	0.000174894	0.051952	42 Up	0.71	1.64	0.245556	0.999997	No Change	42 Up	Extracellular Space	other	TMEM255A (Transmembrane Protein 255A) is a Protein Coding gene. An important paralog of this gene is TMEM255B.
TNFSF10	tumor necrosis factor superfamily member 10	3.058	0.849531	0.984	-0.280761	1.26	2.39	0.000880935	0.146458	42 Up	1.13	2.19	0.0694167	0.999997	No Change	42 Up	Extracellular Space	cytokine	The protein encoded by this gene is a cytokine that belongs to the tumor necrosis factor (TNF) ligand family. This protein preferentially induces apoptosis in transformed and tumor cells, but does not appear to kill normal cells although it is expressed at a significant level in most normal tissues. This protein binds to several members of TNF receptor superfamily including TNFRSF10A/TRAILR1, TNF…
TYMP	thymidine phosphorylase	2.154	-0.165033	-1.23129	-0.00423608	-1.23	-2.35	0.000512378	0.108785	42 Down	-0.16	-1.12	0.977532	0.999997	No Change	42 Down	Extracellular Space	growth factor	This gene encodes an angiogenic factor which promotes angiogenesis in vivo and stimulates the in vitro growth of a variety of endothelial cells. It has a highly restricted target cell specificity acting only on endothelial cells. Mutations in this gene have been associated with mitochondrial neurogastrointestinal encephalomyopathy. TYMP (Thymidine Phosphorylase) is a Protein Coding gene. Diseases…
USH2A	Usher syndrome 2A (autosomal recessive, mild)	20.113	-2.07408	-2.71529	-1.84412	-0.87	-1.83	0.00160166	0.216091	42 Down	-0.23	-1.17	0.995335	0.999997	No Change	42 Down	Extracellular Space	other	This gene encodes a protein that contains laminin EGF motifs, a pentaxin domain, and many fibronectin type III motifs. The protein is found in the basement membrane, and may be important in development and homeostasis of the inner ear and retina. Mutations within this gene have been associated with Usher syndrome type IIa and retinitis pigmentosa. GO annotations related to this gene include colla…
UTS2	urotensin 2	1.832	3.97799	4.70818	3.39296	1.32	2.5	0.000272119	0.0699807	42 Up	0.59	1.51	0.510458	0.999997	No Change	42 Up	Extracellular Space	other	This gene encodes a mature peptide that is an active cyclic heptapeptide absolutely conserved from lamprey to human. The active peptide acts as a vasoconstrictor and is expressed only in brain tissue. Despite the gene family name similarity, this gene is not homologous to urocortin, a member of the sauvagine/corticotropin-releasing factor/urotensin I family. Most of the proprotein is cleaved to m…
VWA3A	von Willebrand factor A domain containing 3A	4.745	1.13198	0.259249	1.98982	-1.73	-3.32	4.71973e-05	0.0215444	42 Down	-0.86	-1.82	0.294429	0.999997	No Change	42 Down	Other	other	VWA3A (Von Willebrand Factor A Domain Containing 3A) is a Protein Coding gene. An important paralog of this gene is VWA3B. VWA3B:This gene encodes an intracellular protein that contains a von Willebrand factor type A domain. Intracellular proteins with VWA domains are thought to function in transcription, DNA repair, ribosomal and membrane transport and the proteasome. Mutations in this gene are …
ZNF135	zinc finger protein 135	4.153	1.15807	-2.18482	0.634976	-2.82	-7.06	6.76119e-12	2.46905e-08	42 Down	0.52	1.43	0.503461	0.999997	No Change	42 Down	Nucleus	transcription regulator	Plays a role in the regulation of cell morphology and cytoskeletal organization.
ZNF280D	zinc finger protein 280D	8.989	-0.877922	-1.39726	-0.437842	-0.96	-1.95	0.00104072	0.162414	42 Down	-0.44	-1.36	0.763027	0.999997	No Change	42 Down	Other	other	ZNF280D (Zinc Finger Protein 280D) is a Protein Coding gene. Diseases associated with ZNF280D include Dyslexia. Transcription factor?? Suppressor Of Hairy Wing Homolog 4 (Drosophila). An important paralog of this gene is ZNF280C: This gene encodes a member of the zinc finger domain-containing protein family. This family member contains multiple Cys2-His2(C2H2)-type zinc finger domains, the most c…
ZNF506	zinc finger protein 506	5.916	1.05552	-2.88417	-1.74668	-1.14	-2.2	9.88627e-09	2.57876e-05	42 Down	2.8	6.96	0.00185021	0.293765	40 Up	42 Down	Nucleus	other	May be involved in transcriptional regulation.
ZNF542P	zinc finger protein 542, pseudogene	3.806	-0.569618	-3.22179	-1.51429	-1.71	-3.27	1.43993e-14	1.31458e-10	42 Down	0.94	1.92	0.124679	0.999997	No Change	42 Down	Other	other	May be involved in transcriptional regulation.
ZNF585B	zinc finger protein 585B	6.205	1.06084	-1.31296	0.317411	-1.63	-3.1	0.00168054	0.216091	42 Down	0.74	1.67	0.202051	0.999997	No Change	42 Down	Nucleus	other	May be involved in transcriptional regulation. GO annotations related to this gene include nucleic acid binding and transcription factor activity, sequence-specific DNA binding.
ZNF841	zinc finger protein 841	3.869	0.0196394	2.39995	0.0420283	2.36	5.13	0.000354452	0.0829736	42 Up	-0.02	-1.01	0.0330786	0.999997	No Change	42 Up	Other	other	ZNF841 (Zinc Finger Protein 841) is a Protein Coding gene. Gene Ontology (GO) annotations related to this gene include nucleic acid binding and DNA binding transcription factor activity. An important paralog of this gene is ZNF836.
