# Supplementary material for: A Human Embryonic Stem Cell Model of Aβ-Dependent Chronic Progressive Neurodegeneration
Source: Front Neurosci. 2019 Sep 20;13:1007. doi: 10.3389/fnins.2019.01007 (PMC6763609; doi:10.3389/fnins.2019.01007)
Supplement: Supplementary file 3 [file Table_2.xlsx]

## Sheet: GO_seq UP
category	over_represented_pvalue	under_represented_pvalue	numDEInCat	numInCat	term	ontology	overenrichment.fdr	genes
GO:0007275	7.3889e-05	0.999989	14	4271	multicellular organism development	BP	0.736158	ADRA1B,ALDH1A2,COL19A1,CPNE6,CXCL14,DKK1,FEZF1,HAPLN1,MME,NR2E1,PPP1R17,SP8,TNFSF10,UTS2
GO:0003073	0.000100601	0.999998	3	72	regulation of systemic arterial blood pressure	BP	0.736158	ADRA1B,MME,UTS2
GO:0048856	0.000277863	0.999954	14	4771	anatomical structure development	BP	0.736158	ADRA1B,ALDH1A2,COL19A1,CPNE6,CXCL14,DKK1,FEZF1,HAPLN1,MME,NR2E1,PPP1R17,SP8,TNFSF10,UTS2
GO:0030326	0.000404804	0.999988	3	118	embryonic limb morphogenesis	BP	0.736158	ALDH1A2,DKK1,SP8
GO:0035113	0.000404804	0.999988	3	118	embryonic appendage morphogenesis	BP	0.736158	ALDH1A2,DKK1,SP8
GO:0007417	0.000420343	0.999955	6	835	central nervous system development	BP	0.736158	ALDH1A2,DKK1,FEZF1,HAPLN1,NR2E1,PPP1R17
GO:0030198	0.000491885	0.99997	4	304	extracellular matrix organization	BP	0.736158	ABI3BP,COL19A1,HAPLN1,NR2E1
GO:0043062	0.000497937	0.99997	4	305	extracellular structure organization	BP	0.736158	ABI3BP,COL19A1,HAPLN1,NR2E1
GO:0044767	0.000511001	0.999909	14	5025	single-organism developmental process	BP	0.736158	ADRA1B,ALDH1A2,COL19A1,CPNE6,CXCL14,DKK1,FEZF1,HAPLN1,MME,NR2E1,PPP1R17,SP8,TNFSF10,UTS2
GO:0003002	0.000514279	0.999968	4	304	regionalization	BP	0.736158	ALDH1A2,DKK1,FEZF1,SP8
GO:0009954	0.000571893	0.999994	2	28	proximal/distal pattern formation	BP	0.736158	ALDH1A2,SP8
GO:0048731	0.000601165	0.999889	12	3784	system development	BP	0.736158	ALDH1A2,COL19A1,CPNE6,CXCL14,DKK1,FEZF1,HAPLN1,MME,NR2E1,PPP1R17,TNFSF10,UTS2
GO:0035107	0.000606354	0.999979	3	136	appendage morphogenesis	BP	0.736158	ALDH1A2,DKK1,SP8
GO:0035108	0.000606354	0.999979	3	136	limb morphogenesis	BP	0.736158	ALDH1A2,DKK1,SP8
GO:0032502	0.000615027	0.999888	14	5106	developmental process	BP	0.736158	ADRA1B,ALDH1A2,COL19A1,CPNE6,CXCL14,DKK1,FEZF1,HAPLN1,MME,NR2E1,PPP1R17,SP8,TNFSF10,UTS2
GO:0021772	0.000621281	0.999994	2	30	olfactory bulb development	BP	0.736158	FEZF1,NR2E1
GO:0045777	0.00066424	0.999993	2	30	positive regulation of blood pressure	BP	0.736158	ADRA1B,UTS2
GO:0021988	0.000665474	0.999993	2	31	olfactory lobe development	BP	0.736158	FEZF1,NR2E1
GO:0030900	0.000689193	0.999954	4	334	forebrain development	BP	0.736158	ALDH1A2,DKK1,FEZF1,NR2E1
GO:0044707	0.000709927	0.999869	14	5173	single-multicellular organism process	BP	0.736158	ADRA1B,ALDH1A2,COL19A1,CPNE6,CXCL14,DKK1,FEZF1,HAPLN1,MME,NR2E1,PPP1R17,SP8,TNFSF10,UTS2
GO:0008217	0.000758357	0.999971	3	143	regulation of blood pressure	BP	0.748932	ADRA1B,MME,UTS2
GO:0048736	0.000875739	0.999965	3	154	appendage development	BP	0.78965	ALDH1A2,DKK1,SP8
GO:0060173	0.000875739	0.999965	3	154	limb development	BP	0.78965	ALDH1A2,DKK1,SP8
GO:0007267	0.000920205	0.999865	7	1344	cell-cell signaling	BP	0.795172	ADRA1B,CPNE6,CXCL14,DKK1,NR2E1,TNFSF10,UTS2
GO:0003044	0.00107656	0.999985	2	38	regulation of systemic arterial blood pressure mediated by a chemical signal	BP	0.82414	ADRA1B,MME
GO:0005615	0.00128327	0.999828	6	1010	extracellular space	CC	0.82414	ABI3BP,CXCL14,DKK1,GRP,TNFSF10,UTS2
GO:0098883	0.00131137	1	1	1	synapse disassembly	BP	0.82414	DKK1
GO:1901296	0.00131137	1	1	1	negative regulation of canonical Wnt signaling pathway involved in cardiac muscle cell fate commitment	BP	0.82414	DKK1
GO:1904701	0.00131137	1	1	1	Wnt-Frizzled-LRP5/6 complex assembly	BP	0.82414	DKK1
GO:1904711	0.00131137	1	1	1	regulation of Wnt-Frizzled-LRP5/6 complex assembly	BP	0.82414	DKK1
GO:1904723	0.00131137	1	1	1	negative regulation of Wnt-Frizzled-LRP5/6 complex assembly	BP	0.82414	DKK1
GO:1905067	0.00131137	1	1	1	negative regulation of canonical Wnt signaling pathway involved in heart development	BP	0.82414	DKK1
GO:0046005	0.00131138	1	1	1	positive regulation of circadian sleep/wake cycle, REM sleep	BP	0.82414	UTS2
GO:0007389	0.00149968	0.999877	4	406	pattern specification process	BP	0.906415	ALDH1A2,DKK1,FEZF1,SP8
GO:0060324	0.00156286	0.999974	2	47	face development	BP	0.906415	ALDH1A2,DKK1
GO:0009952	0.00157341	0.999923	3	186	anterior/posterior pattern specification	BP	0.906415	ALDH1A2,DKK1,FEZF1
GO:0051148	0.00181057	0.999967	2	50	negative regulation of muscle cell differentiation	BP	1	CXCL14,DKK1
GO:0032501	0.0019557	0.999588	14	5655	multicellular organismal process	BP	1	ADRA1B,ALDH1A2,COL19A1,CPNE6,CXCL14,DKK1,FEZF1,HAPLN1,MME,NR2E1,PPP1R17,SP8,TNFSF10,UTS2
GO:0035811	0.00249827	0.999999	1	2	negative regulation of urine volume	BP	1	UTS2
GO:1901295	0.00261999	0.999998	1	2	regulation of canonical Wnt signaling pathway involved in cardiac muscle cell fate commitment	BP	1	DKK1
GO:1905066	0.00261999	0.999998	1	2	regulation of canonical Wnt signaling pathway involved in heart development	BP	1	DKK1
GO:0090081	0.00262112	0.999998	1	2	regulation of heart induction by regulation of canonical Wnt signaling pathway	BP	1	DKK1
GO:0090082	0.00262112	0.999998	1	2	positive regulation of heart induction by negative regulation of canonical Wnt signaling pathway	BP	1	DKK1
GO:0090381	0.00262112	0.999998	1	2	regulation of heart induction	BP	1	DKK1
GO:0100012	0.00262112	0.999998	1	2	regulation of heart induction by canonical Wnt signaling pathway	BP	1	DKK1
GO:1901321	0.00262112	0.999998	1	2	positive regulation of heart induction	BP	1	DKK1
GO:0005201	0.00271342	0.999939	2	64	extracellular matrix structural constituent	MF	1	COL19A1,HAPLN1
GO:0044421	0.00335373	0.999244	10	3238	extracellular region part	CC	1	ABI3BP,COL19A1,CPNE6,CXCL14,DKK1,GRP,HAPLN1,MME,TNFSF10,UTS2
GO:0045664	0.00379219	0.999597	4	528	regulation of neuron differentiation	BP	1	CPNE6,DKK1,FEZF1,NR2E1
GO:0051240	0.00379883	0.999364	6	1262	positive regulation of multicellular organismal process	BP	1	ADRA1B,CPNE6,DKK1,FEZF1,NR2E1,UTS2
GO:0071492	0.00382128	0.999995	1	3	cellular response to UV-A	BP	1	MME
GO:0010841	0.00385385	0.999995	1	3	positive regulation of circadian sleep/wake cycle, wakefulness	BP	1	UTS2
GO:0045938	0.00390147	0.999995	1	3	positive regulation of circadian sleep/wake cycle, sleep	BP	1	UTS2
GO:0060164	0.00391107	0.999995	1	3	regulation of timing of neuron differentiation	BP	1	NR2E1
GO:0003308	0.00391605	0.999995	1	3	negative regulation of Wnt signaling pathway involved in heart development	BP	1	DKK1
GO:0004937	0.00392443	0.999995	1	3	alpha1-adrenergic receptor activity	MF	1	ADRA1B
GO:1904958	0.00392459	0.999995	1	3	positive regulation of midbrain dopaminergic neuron differentiation	BP	1	DKK1
GO:0061317	0.0039281	0.999995	1	3	canonical Wnt signaling pathway involved in cardiac muscle cell fate commitment	BP	1	DKK1
GO:0042662	0.00392916	0.999995	1	3	negative regulation of mesodermal cell fate specification	BP	1	DKK1
GO:0050804	0.0040931	0.999717	3	262	modulation of synaptic transmission	BP	1	DKK1,NR2E1,UTS2
GO:0005179	0.00417585	0.999882	2	75	hormone activity	MF	1	GRP,UTS2
GO:1903524	0.0041991	0.999881	2	76	positive regulation of blood circulation	BP	1	ADRA1B,UTS2
GO:0007268	0.00441309	0.99951	4	548	chemical synaptic transmission	BP	1	CPNE6,DKK1,NR2E1,UTS2
GO:0098916	0.00441309	0.99951	4	548	anterograde trans-synaptic signaling	BP	1	CPNE6,DKK1,NR2E1,UTS2
GO:0099536	0.00441309	0.99951	4	548	synaptic signaling	BP	1	CPNE6,DKK1,NR2E1,UTS2
GO:0099537	0.00441309	0.99951	4	548	trans-synaptic signaling	BP	1	CPNE6,DKK1,NR2E1,UTS2
GO:0021764	0.00475959	0.999992	1	4	amygdala development	BP	1	NR2E1
GO:0046449	0.00494323	0.999991	1	4	creatinine metabolic process	BP	1	MME
GO:0032224	0.00499672	0.999991	1	4	positive regulation of synaptic transmission, cholinergic	BP	1	UTS2
GO:0035799	0.00508779	0.999991	1	4	ureter maturation	BP	1	ALDH1A2
GO:0042320	0.00513158	0.999991	1	4	regulation of circadian sleep/wake cycle, REM sleep	BP	1	UTS2
GO:0010840	0.00516042	0.99999	1	4	regulation of circadian sleep/wake cycle, wakefulness	BP	1	UTS2
GO:0042746	0.00516042	0.99999	1	4	circadian sleep/wake cycle, wakefulness	BP	1	UTS2
GO:0009996	0.00519987	0.99999	1	4	negative regulation of cell fate specification	BP	1	DKK1
GO:0021797	0.00521274	0.99999	1	4	forebrain anterior/posterior pattern specification	BP	1	FEZF1
GO:0061316	0.00521334	0.99999	1	4	canonical Wnt signaling pathway involved in heart development	BP	1	DKK1
GO:0042904	0.00521413	0.99999	1	4	9-cis-retinoic acid biosynthetic process	BP	1	ALDH1A2
GO:0042905	0.00521413	0.99999	1	4	9-cis-retinoic acid metabolic process	BP	1	ALDH1A2
GO:0003307	0.00522143	0.99999	1	4	regulation of Wnt signaling pathway involved in heart development	BP	1	DKK1
GO:0061743	0.00522175	0.99999	1	4	motor learning	BP	1	DKK1
GO:0003129	0.00522255	0.99999	1	4	heart induction	BP	1	DKK1
GO:0035814	0.00522333	0.99999	1	4	negative regulation of renal sodium excretion	BP	1	UTS2
GO:0042663	0.005227	0.99999	1	4	regulation of endodermal cell fate specification	BP	1	DKK1
GO:0001994	0.00522972	0.99999	1	4	norepinephrine-epinephrine vasoconstriction involved in regulation of systemic arterial blood pressure	BP	1	ADRA1B
GO:1904340	0.00523108	0.99999	1	4	positive regulation of dopaminergic neuron differentiation	BP	1	DKK1
GO:0045595	0.00532127	0.999043	6	1357	regulation of cell differentiation	BP	1	CPNE6,CXCL14,DKK1,FEZF1,NR2E1,UTS2
GO:0045666	0.00532892	0.999595	3	288	positive regulation of neuron differentiation	BP	1	CPNE6,DKK1,FEZF1
GO:0021960	0.00620756	0.999985	1	5	anterior commissure morphogenesis	BP	1	NR2E1
GO:0072338	0.00624845	0.999985	1	5	cellular lactam metabolic process	BP	1	MME
GO:0032526	0.00625886	0.999781	2	94	response to retinoic acid	BP	1	ALDH1A2,DKK1
GO:0042661	0.00641141	0.999984	1	5	regulation of mesodermal cell fate specification	BP	1	DKK1
GO:0003105	0.00645031	0.999984	1	5	negative regulation of glomerular filtration	BP	1	UTS2
GO:0014706	0.00647341	0.999471	3	309	striated muscle tissue development	BP	1	ALDH1A2,COL19A1,DKK1
GO:1904956	0.00647736	0.999984	1	5	regulation of midbrain dopaminergic neuron differentiation	BP	1	DKK1
GO:0004028	0.00648294	0.999984	1	5	3-chloroallyl aldehyde dehydrogenase activity	MF	1	ALDH1A2
GO:2000503	0.0065405	0.999984	1	5	positive regulation of natural killer cell chemotaxis	BP	1	CXCL14
GO:0032963	0.00679761	0.999752	2	99	collagen metabolic process	BP	1	COL19A1,UTS2
GO:0007420	0.00704618	0.999106	4	631	brain development	BP	1	ALDH1A2,DKK1,FEZF1,NR2E1
GO:0060537	0.00730517	0.999376	3	323	muscle tissue development	BP	1	ALDH1A2,COL19A1,DKK1
GO:0005578	0.00735665	0.99937	3	326	proteinaceous extracellular matrix	CC	1	ABI3BP,COL19A1,HAPLN1
GO:0050806	0.00737008	0.999719	2	104	positive regulation of synaptic transmission	BP	1	NR2E1,UTS2
GO:0050767	0.00737798	0.999051	4	637	regulation of neurogenesis	BP	1	CPNE6,DKK1,FEZF1,NR2E1
GO:2000542	0.00746226	0.999978	1	6	negative regulation of gastrulation	BP	1	DKK1
GO:0044259	0.00746564	0.999714	2	104	multicellular organismal macromolecule metabolic process	BP	1	COL19A1,UTS2
GO:1903224	0.00748933	0.999978	1	6	regulation of endodermal cell differentiation	BP	1	DKK1
GO:0002003	0.00761687	0.999977	1	6	angiotensin maturation	BP	1	MME
GO:0070141	0.00767486	0.999977	1	6	response to UV-A	BP	1	MME
GO:0002118	0.00774576	0.999976	1	6	aggressive behavior	BP	1	NR2E1
GO:0002138	0.00777897	0.999976	1	6	retinoic acid biosynthetic process	BP	1	ALDH1A2
GO:0004936	0.0077864	0.999976	1	6	alpha-adrenergic receptor activity	MF	1	ADRA1B
GO:2000501	0.00784373	0.999976	1	6	regulation of natural killer cell chemotaxis	BP	1	CXCL14
GO:0045766	0.00828322	0.999664	2	109	positive regulation of angiogenesis	BP	1	NR2E1,UTS2
GO:0060322	0.00853111	0.998855	4	666	head development	BP	1	ALDH1A2,DKK1,FEZF1,NR2E1
GO:0007399	0.00858121	0.998094	7	1999	nervous system development	BP	1	ALDH1A2,CPNE6,DKK1,FEZF1,HAPLN1,NR2E1,PPP1R17
GO:2000726	0.00868268	0.999969	1	7	negative regulation of cardiac muscle cell differentiation	BP	1	DKK1
GO:0032222	0.00869733	0.999969	1	7	regulation of synaptic transmission, cholinergic	BP	1	UTS2
GO:0002002	0.00883609	0.999968	1	7	regulation of angiotensin levels in blood	BP	1	MME
GO:0060177	0.00883609	0.999968	1	7	regulation of angiotensin metabolic process	BP	1	MME
GO:2000381	0.00889173	0.999968	1	7	negative regulation of mesoderm development	BP	1	DKK1
GO:0003321	0.00894691	0.999967	1	7	positive regulation of blood pressure by epinephrine-norepinephrine	BP	1	ADRA1B
GO:0048019	0.00899343	0.999967	1	7	receptor antagonist activity	MF	1	DKK1
GO:0042747	0.00903714	0.999967	1	7	circadian sleep/wake cycle, REM sleep	BP	1	UTS2
GO:0060923	0.00905694	0.999966	1	7	cardiac muscle cell fate commitment	BP	1	DKK1
GO:0001758	0.0091032	0.999966	1	7	retinal dehydrogenase activity	MF	1	ALDH1A2
GO:0051094	0.00933054	0.998376	5	1070	positive regulation of developmental process	BP	1	CPNE6,DKK1,FEZF1,NR2E1,UTS2
GO:0005576	0.0095909	0.997441	10	3718	extracellular region	CC	1	ABI3BP,COL19A1,CPNE6,CXCL14,DKK1,GRP,HAPLN1,MME,TNFSF10,UTS2
GO:0044236	0.00970686	0.999573	2	119	multicellular organism metabolic process	BP	1	COL19A1,UTS2
GO:0050769	0.00998208	0.999044	3	361	positive regulation of neurogenesis	BP	1	CPNE6,DKK1,FEZF1
GO:0090244	0.0100697	0.999958	1	8	Wnt signaling pathway involved in somitogenesis	BP	1	DKK1
GO:0044708	0.0101496	0.999022	3	364	single-organism behavior	BP	1	DKK1,NR2E1,UTS2
GO:0003306	0.0102117	0.999956	1	8	Wnt signaling pathway involved in heart development	BP	1	DKK1
GO:0050880	0.0102153	0.999538	2	120	regulation of blood vessel size	BP	1	ADRA1B,UTS2
GO:0035747	0.0102605	0.999956	1	8	natural killer cell chemotaxis	BP	1	CXCL14
GO:0006776	0.0103029	0.999956	1	8	vitamin A metabolic process	BP	1	ALDH1A2
GO:0071493	0.0103256	0.999956	1	8	cellular response to UV-B	BP	1	MME
GO:0035150	0.0103825	0.999526	2	121	regulation of tube size	BP	1	ADRA1B,UTS2
GO:0010454	0.0104097	0.999955	1	8	negative regulation of cell fate commitment	BP	1	DKK1
GO:0001714	0.0104298	0.999955	1	8	endodermal cell fate specification	BP	1	DKK1
GO:1904018	0.0107512	0.9995	2	125	positive regulation of vasculature development	BP	1	NR2E1,UTS2
GO:0051960	0.0111895	0.998374	4	718	regulation of nervous system development	BP	1	CPNE6,DKK1,FEZF1,NR2E1
GO:1905208	0.0112278	0.999947	1	9	negative regulation of cardiocyte differentiation	BP	1	DKK1
GO:0039706	0.011323	0.999946	1	9	co-receptor binding	MF	1	DKK1
GO:1904338	0.0113739	0.999945	1	9	regulation of dopaminergic neuron differentiation	BP	1	DKK1
GO:0030182	0.0114198	0.997909	5	1133	neuron differentiation	BP	1	ALDH1A2,CPNE6,DKK1,FEZF1,NR2E1
GO:0001993	0.0115422	0.999944	1	9	regulation of systemic arterial blood pressure by norepinephrine-epinephrine	BP	1	ADRA1B
GO:0060284	0.0115607	0.998303	4	725	regulation of cell development	BP	1	CPNE6,DKK1,FEZF1,NR2E1
GO:0003128	0.011564	0.999943	1	9	heart field specification	BP	1	DKK1
GO:0016102	0.011669	0.999942	1	9	diterpenoid biosynthetic process	BP	1	ALDH1A2
GO:0042221	0.0123144	0.996682	9	3245	response to chemical	BP	1	ALDH1A2,CPNE6,CXCL14,DKK1,FEZF1,MME,NR2E1,TNFSF10,UTS2
GO:0030547	0.0127971	0.99993	1	10	receptor inhibitor activity	MF	1	DKK1
GO:0060394	0.0128948	0.999929	1	10	negative regulation of pathway-restricted SMAD protein phosphorylation	BP	1	DKK1
GO:0010459	0.0129293	0.999928	1	10	negative regulation of heart rate	BP	1	UTS2
GO:0060911	0.0129427	0.999928	1	10	cardiac cell fate commitment	BP	1	DKK1
GO:0004935	0.0129732	0.999928	1	10	adrenergic receptor activity	MF	1	ADRA1B
GO:0016918	0.0130008	0.999927	1	10	retinal binding	MF	1	ALDH1A2
GO:0004865	0.0130094	0.999927	1	10	protein serine/threonine phosphatase inhibitor activity	MF	1	PPP1R17
GO:0048513	0.0132125	0.996565	8	2709	animal organ development	BP	1	ALDH1A2,COL19A1,CXCL14,DKK1,FEZF1,MME,NR2E1,TNFSF10
GO:0051147	0.013373	0.999302	2	140	regulation of muscle cell differentiation	BP	1	CXCL14,DKK1
GO:0005125	0.0136167	0.999283	2	138	cytokine activity	MF	1	CXCL14,TNFSF10
GO:0090399	0.013667	0.999919	1	11	replicative senescence	BP	1	MME
GO:0010817	0.0137145	0.998522	3	402	regulation of hormone levels	BP	1	ALDH1A2,MME,UTS2
GO:0033993	0.0137375	0.997878	4	751	response to lipid	BP	1	ALDH1A2,DKK1,NR2E1,UTS2
GO:0048505	0.0138568	0.999917	1	11	regulation of timing of cell differentiation	BP	1	NR2E1
GO:0007519	0.0138886	0.999261	2	143	skeletal muscle tissue development	BP	1	COL19A1,DKK1
GO:0010763	0.0138978	0.999916	1	11	positive regulation of fibroblast migration	BP	1	UTS2
GO:0048712	0.0139196	0.999916	1	11	negative regulation of astrocyte differentiation	BP	1	NR2E1
GO:0042659	0.0139209	0.999916	1	11	regulation of cell fate specification	BP	1	DKK1
GO:0045597	0.0140571	0.997813	4	762	positive regulation of cell differentiation	BP	1	CPNE6,DKK1,FEZF1,UTS2
GO:0007501	0.0141204	0.999913	1	11	mesodermal cell fate specification	BP	1	DKK1
GO:0003093	0.014127	0.999913	1	11	regulation of glomerular filtration	BP	1	UTS2
GO:0003018	0.0141979	0.999236	2	143	vascular process in circulatory system	BP	1	ADRA1B,UTS2
GO:0016114	0.0142552	0.999912	1	11	terpenoid biosynthetic process	BP	1	ALDH1A2
GO:0010720	0.0144796	0.998408	3	414	positive regulation of cell development	BP	1	CPNE6,DKK1,FEZF1
GO:0051962	0.0148629	0.99835	3	418	positive regulation of nervous system development	BP	1	CPNE6,DKK1,FEZF1
GO:0005614	0.0149397	0.999902	1	12	interstitial matrix	CC	1	ABI3BP
GO:0040034	0.0151509	0.999899	1	12	regulation of development, heterochronic	BP	1	NR2E1
GO:0007494	0.0152218	0.999899	1	12	midgut development	BP	1	ALDH1A2
GO:0042445	0.015238	0.999148	2	148	hormone metabolic process	BP	1	ALDH1A2,MME
GO:0072189	0.0153358	0.999897	1	12	ureter development	BP	1	ALDH1A2
GO:0097296	0.0153426	0.999897	1	12	activation of cysteine-type endopeptidase activity involved in apoptotic signaling pathway	BP	1	TNFSF10
GO:0060538	0.0154146	0.999133	2	151	skeletal muscle organ development	BP	1	COL19A1,DKK1
GO:0042574	0.015452	0.999895	1	12	retinal metabolic process	BP	1	ALDH1A2
GO:0033189	0.015455	0.999895	1	12	response to vitamin A	BP	1	ALDH1A2
GO:0005102	0.0158635	0.996842	5	1212	receptor binding	MF	1	CXCL14,DKK1,GRP,TNFSF10,UTS2
GO:0021819	0.0162037	0.999884	1	13	layer formation in cerebral cortex	BP	1	NR2E1
GO:1900115	0.0162057	0.999884	1	13	extracellular regulation of signal transduction	BP	1	DKK1
GO:1900116	0.0162057	0.999884	1	13	extracellular negative regulation of signal transduction	BP	1	DKK1
GO:0021953	0.0162757	0.999058	2	157	central nervous system neuron differentiation	BP	1	DKK1,NR2E1
GO:2000380	0.0162853	0.999883	1	13	regulation of mesoderm development	BP	1	DKK1
GO:0042753	0.0162995	0.999883	1	13	positive regulation of circadian rhythm	BP	1	UTS2
GO:0050750	0.0163423	0.999882	1	13	low-density lipoprotein particle receptor binding	MF	1	DKK1
GO:0048642	0.0164172	0.999881	1	13	negative regulation of skeletal muscle tissue development	BP	1	DKK1
GO:0001991	0.0165278	0.999879	1	13	regulation of systemic arterial blood pressure by circulatory renin-angiotensin	BP	1	MME
GO:0045187	0.0166598	0.999878	1	13	regulation of circadian sleep/wake cycle, sleep	BP	1	UTS2
GO:0048699	0.016783	0.99661	5	1246	generation of neurons	BP	1	ALDH1A2,CPNE6,DKK1,FEZF1,NR2E1
GO:0008015	0.0171554	0.99799	3	440	blood circulation	BP	1	ADRA1B,MME,UTS2
GO:0048869	0.0172989	0.995042	9	3441	cellular developmental process	BP	1	ALDH1A2,COL19A1,CPNE6,CXCL14,DKK1,FEZF1,MME,NR2E1,UTS2
GO:0001227	0.0175061	0.998947	2	161	transcriptional repressor activity, RNA polymerase II transcription regulatory region sequence-specific binding	MF	1	FEZF1,NR2E1
GO:0003013	0.017541	0.997927	3	444	circulatory system process	BP	1	ADRA1B,MME,UTS2
GO:0071880	0.017647	0.999862	1	14	adenylate cyclase-activating adrenergic receptor signaling pathway	BP	1	ADRA1B
GO:1904948	0.01767	0.999861	1	14	midbrain dopaminergic neuron differentiation	BP	1	DKK1
GO:0042749	0.017876	0.999858	1	14	regulation of circadian sleep/wake cycle	BP	1	UTS2
GO:0035809	0.017933	0.999857	1	14	regulation of urine volume	BP	1	UTS2
GO:0042693	0.0179808	0.999856	1	14	muscle cell fate commitment	BP	1	DKK1
GO:0001977	0.0180009	0.999856	1	14	renal system process involved in regulation of blood volume	BP	1	UTS2
GO:0048738	0.0184018	0.998863	2	168	cardiac muscle tissue development	BP	1	ALDH1A2,DKK1
GO:0048520	0.0187675	0.999843	1	15	positive regulation of behavior	BP	1	UTS2
GO:0021542	0.018859	0.999841	1	15	dentate gyrus development	BP	1	NR2E1
GO:0010224	0.0191551	0.999836	1	15	response to UV-B	BP	1	MME
GO:0001711	0.0191976	0.999835	1	15	endodermal cell fate commitment	BP	1	DKK1
GO:0035812	0.0192516	0.999835	1	15	renal sodium excretion	BP	1	UTS2
GO:0035813	0.0192516	0.999835	1	15	regulation of renal sodium excretion	BP	1	UTS2
GO:0007423	0.019257	0.997642	3	462	sensory organ development	BP	1	ALDH1A2,CXCL14,NR2E1
GO:0001710	0.0192691	0.999834	1	15	mesodermal cell fate commitment	BP	1	DKK1
GO:0042573	0.0192939	0.999834	1	15	retinoic acid metabolic process	BP	1	ALDH1A2
GO:0005539	0.0193436	0.998772	2	170	glycosaminoglycan binding	MF	1	ABI3BP,HAPLN1
GO:0070325	0.0195461	0.999829	1	16	lipoprotein particle receptor binding	MF	1	DKK1
GO:0009653	0.020088	0.994685	7	2342	anatomical structure morphogenesis	BP	1	ALDH1A2,CPNE6,DKK1,FEZF1,NR2E1,SP8,UTS2
GO:0001759	0.0204536	0.999812	1	16	organ induction	BP	1	DKK1
GO:2001269	0.0204956	0.999812	1	16	positive regulation of cysteine-type endopeptidase activity involved in apoptotic signaling pathway	BP	1	TNFSF10
GO:1901623	0.0204999	0.999811	1	16	regulation of lymphocyte chemotaxis	BP	1	CXCL14
GO:0072359	0.0205316	0.996418	4	863	circulatory system development	BP	1	ALDH1A2,DKK1,NR2E1,UTS2
GO:0031012	0.0206433	0.997405	3	474	extracellular matrix	CC	1	ABI3BP,COL19A1,HAPLN1
GO:0048799	0.0215905	0.999789	1	18	animal organ maturation	BP	1	ALDH1A2
GO:0050802	0.0216068	0.99979	1	17	circadian sleep/wake cycle, sleep	BP	1	UTS2
GO:0003094	0.0216095	0.99979	1	17	glomerular filtration	BP	1	UTS2
GO:0022008	0.0218292	0.995277	5	1331	neurogenesis	BP	1	ALDH1A2,CPNE6,DKK1,FEZF1,NR2E1
GO:1903859	0.0221643	0.999778	1	18	regulation of dendrite extension	BP	1	CPNE6
GO:1903861	0.0221643	0.999778	1	18	positive regulation of dendrite extension	BP	1	CPNE6
GO:0045662	0.02264	0.999768	1	18	negative regulation of myoblast differentiation	BP	1	CXCL14
GO:0022410	0.0228172	0.999764	1	18	circadian sleep/wake cycle process	BP	1	UTS2
GO:0097205	0.0228179	0.999764	1	18	renal filtration	BP	1	UTS2
GO:0010714	0.0228329	0.999764	1	18	positive regulation of collagen metabolic process	BP	1	UTS2
GO:0032967	0.0228329	0.999764	1	18	positive regulation of collagen biosynthetic process	BP	1	UTS2
GO:0044253	0.0228329	0.999764	1	18	positive regulation of multicellular organismal metabolic process	BP	1	UTS2
GO:0003081	0.0228573	0.999764	1	18	regulation of systemic arterial blood pressure by renin-angiotensin	BP	1	MME
GO:0004029	0.0229488	0.999762	1	18	aldehyde dehydrogenase (NAD) activity	MF	1	ALDH1A2
GO:0044062	0.022994	0.999761	1	18	regulation of excretion	BP	1	UTS2
GO:0005540	0.0236121	0.999747	1	19	hyaluronic acid binding	MF	1	HAPLN1
GO:0007610	0.023616	0.996875	3	499	behavior	BP	1	DKK1,NR2E1,UTS2
GO:0021801	0.0236937	0.999745	1	19	cerebral cortex radial glia guided migration	BP	1	NR2E1
GO:0022030	0.0236937	0.999745	1	19	telencephalon glial cell migration	BP	1	NR2E1
GO:0045822	0.0237039	0.999745	1	19	negative regulation of heart contraction	BP	1	UTS2
GO:0022603	0.0237332	0.995671	4	896	regulation of anatomical structure morphogenesis	BP	1	CPNE6,DKK1,NR2E1,UTS2
GO:0055026	0.0239443	0.99974	1	19	negative regulation of cardiac muscle tissue development	BP	1	DKK1
GO:0090049	0.023946	0.99974	1	19	regulation of cell migration involved in sprouting angiogenesis	BP	1	NR2E1
GO:0045765	0.0239684	0.998294	2	191	regulation of angiogenesis	BP	1	NR2E1,UTS2
GO:0021952	0.0242817	0.999732	1	20	central nervous system projection neuron axonogenesis	BP	1	NR2E1
GO:0060914	0.0243381	0.999731	1	19	heart formation	BP	1	DKK1
GO:0005126	0.0247283	0.99821	2	191	cytokine receptor binding	MF	1	CXCL14,TNFSF10
GO:2000178	0.0249981	0.999715	1	20	negative regulation of neural precursor cell proliferation	BP	1	NR2E1
GO:0042745	0.0253806	0.999707	1	20	circadian sleep/wake cycle	BP	1	UTS2
GO:0003071	0.0256745	0.9997	1	20	renal system process involved in regulation of systemic arterial blood pressure	BP	1	UTS2
GO:2000725	0.0257664	0.999697	1	21	regulation of cardiac muscle cell differentiation	BP	1	DKK1
GO:0003008	0.0258236	0.994159	5	1381	system process	BP	1	ADRA1B,DKK1,MME,NR2E1,UTS2
GO:0050435	0.0258809	0.999694	1	21	beta-amyloid metabolic process	BP	1	MME
GO:0071875	0.0259039	0.999694	1	21	adrenergic receptor signaling pathway	BP	1	ADRA1B
GO:0097484	0.0259288	0.999693	1	21	dendrite extension	BP	1	CPNE6
GO:0048812	0.0260534	0.996419	3	523	neuron projection morphogenesis	BP	1	CPNE6,FEZF1,NR2E1
GO:0010460	0.0261661	0.999687	1	21	positive regulation of heart rate	BP	1	UTS2
GO:0021895	0.0264415	0.999681	1	21	cerebral cortex neuron differentiation	BP	1	NR2E1
GO:0045686	0.0265394	0.999678	1	21	negative regulation of glial cell differentiation	BP	1	NR2E1
GO:0061061	0.0266205	0.996311	3	524	muscle structure development	BP	1	COL19A1,CXCL14,DKK1
GO:0005501	0.0267568	0.999673	1	21	retinoid binding	MF	1	ALDH1A2
GO:2000403	0.0268389	0.999671	1	21	positive regulation of lymphocyte migration	BP	1	CXCL14
GO:2001267	0.0269042	0.999669	1	21	regulation of cysteine-type endopeptidase activity involved in apoptotic signaling pathway	BP	1	TNFSF10
GO:0021871	0.0276479	0.99965	1	22	forebrain regionalization	BP	1	FEZF1
GO:0008016	0.0276839	0.99787	2	208	regulation of heart contraction	BP	1	ADRA1B,UTS2
GO:0016486	0.027816	0.999646	1	22	peptide hormone processing	BP	1	MME
GO:0019840	0.0280303	0.99964	1	22	isoprenoid binding	MF	1	ALDH1A2
GO:0048598	0.0281966	0.996005	3	534	embryonic morphogenesis	BP	1	ALDH1A2,DKK1,SP8
GO:0001568	0.0286236	0.99592	3	539	blood vessel development	BP	1	ALDH1A2,NR2E1,UTS2
GO:0045596	0.0286809	0.995909	3	535	negative regulation of cell differentiation	BP	1	CXCL14,DKK1,NR2E1
GO:0021537	0.0288862	0.997726	2	214	telencephalon development	BP	1	FEZF1,NR2E1
GO:0033137	0.0290511	0.999612	1	23	negative regulation of peptidyl-serine phosphorylation	BP	1	DKK1
GO:1901342	0.0291012	0.9977	2	212	regulation of vasculature development	BP	1	NR2E1,UTS2
GO:0003007	0.0295819	0.997641	2	216	heart morphogenesis	BP	1	ALDH1A2,DKK1
GO:0005184	0.029728	0.999594	1	23	neuropeptide hormone activity	MF	1	GRP
GO:0044700	0.0298162	0.990162	11	5089	single organism signaling	BP	1	ADRA1B,ALDH1A2,CPNE6,CXCL14,DKK1,GRP,NR2E1,PPP1R17,STAC2,TNFSF10,UTS2
GO:0030154	0.0298756	0.990871	8	3122	cell differentiation	BP	1	ALDH1A2,COL19A1,CPNE6,CXCL14,DKK1,FEZF1,NR2E1,UTS2
GO:0045165	0.0298756	0.997605	2	215	cell fate commitment	BP	1	DKK1,NR2E1
GO:0048710	0.0300386	0.999585	1	24	regulation of astrocyte differentiation	BP	1	NR2E1
GO:0061311	0.0301187	0.999582	1	24	cell surface receptor signaling pathway involved in heart development	BP	1	DKK1
GO:0023052	0.0301196	0.990044	11	5096	signaling	BP	1	ADRA1B,ALDH1A2,CPNE6,CXCL14,DKK1,GRP,NR2E1,PPP1R17,STAC2,TNFSF10,UTS2
GO:0007204	0.0301848	0.997566	2	217	positive regulation of cytosolic calcium ion concentration	BP	1	ADRA1B,UTS2
GO:0032965	0.030406	0.999574	1	24	regulation of collagen biosynthetic process	BP	1	UTS2
GO:0010453	0.0305612	0.99957	1	24	regulation of cell fate commitment	BP	1	DKK1
GO:0007154	0.0305849	0.989862	11	5106	cell communication	BP	1	ADRA1B,ALDH1A2,CPNE6,CXCL14,DKK1,GRP,NR2E1,PPP1R17,STAC2,TNFSF10,UTS2
GO:0051154	0.0311201	0.999553	1	25	negative regulation of striated muscle cell differentiation	BP	1	DKK1
GO:0045992	0.0312201	0.99955	1	25	negative regulation of embryonic development	BP	1	DKK1
GO:0001944	0.0316558	0.995308	3	560	vasculature development	BP	1	ALDH1A2,NR2E1,UTS2
GO:0021955	0.0317749	0.999533	1	26	central nervous system neuron axonogenesis	BP	1	NR2E1
GO:0042572	0.0319233	0.99953	1	25	retinol metabolic process	BP	1	ALDH1A2
GO:0005164	0.0321248	0.999524	1	25	tumor necrosis factor receptor binding	MF	1	TNFSF10
GO:0030431	0.0323831	0.999515	1	26	sleep	BP	1	UTS2
GO:0031128	0.0324216	0.999514	1	26	developmental induction	BP	1	DKK1
GO:0072358	0.0326989	0.995092	3	567	cardiovascular system development	BP	1	ALDH1A2,NR2E1,UTS2
GO:0010092	0.0327552	0.999504	1	26	specification of animal organ identity	BP	1	DKK1
GO:0045987	0.0328063	0.999503	1	26	positive regulation of smooth muscle contraction	BP	1	ADRA1B
GO:0045909	0.0330011	0.999497	1	26	positive regulation of vasodilation	BP	1	UTS2
GO:0045907	0.033047	0.999495	1	26	positive regulation of vasoconstriction	BP	1	ADRA1B
GO:0008299	0.0332056	0.99949	1	26	isoprenoid biosynthetic process	BP	1	ALDH1A2
GO:0008009	0.033446	0.999483	1	26	chemokine activity	MF	1	CXCL14
GO:0060047	0.0335903	0.99713	2	231	heart contraction	BP	1	ADRA1B,UTS2
GO:0021799	0.033615	0.999477	1	27	cerebral cortex radially oriented cell migration	BP	1	NR2E1
GO:0003015	0.034346	0.99703	2	234	heart process	BP	1	ADRA1B,UTS2
GO:1903523	0.0344205	0.99945	1	28	negative regulation of blood circulation	BP	1	UTS2
GO:1903670	0.0347997	0.999438	1	28	regulation of sprouting angiogenesis	BP	1	NR2E1
GO:0048333	0.0350409	0.99943	1	28	mesodermal cell differentiation	BP	1	DKK1
GO:0008285	0.035124	0.994578	3	576	negative regulation of cell proliferation	BP	1	ALDH1A2,FEZF1,NR2E1
GO:0050793	0.0353876	0.990216	6	2038	regulation of developmental process	BP	1	CPNE6,CXCL14,DKK1,FEZF1,NR2E1,UTS2
GO:0001990	0.0354213	0.999418	1	28	regulation of systemic arterial blood pressure by hormone	BP	1	MME
GO:0010712	0.035453	0.999417	1	28	regulation of collagen metabolic process	BP	1	UTS2
GO:0060325	0.0355433	0.999413	1	29	face morphogenesis	BP	1	DKK1
GO:0098801	0.0355483	0.999414	1	28	regulation of renal system process	BP	1	UTS2
GO:0050789	0.0356634	0.989572	16	9142	regulation of biological process	BP	1	ABI3BP,ADRA1B,ALDH1A2,CPNE6,CXCL14,DKK1,FEZF1,GRP,MME,NR2E1,PPP1R17,SP8,STAC2,TNFSF10,UTS2,ZNF841
GO:1905207	0.0357439	0.999406	1	29	regulation of cardiocyte differentiation	BP	1	DKK1
GO:0090200	0.0358833	0.999402	1	28	positive regulation of release of cytochrome c from mitochondria	BP	1	TNFSF10
GO:0051480	0.0361072	0.996791	2	239	regulation of cytosolic calcium ion concentration	BP	1	ADRA1B,UTS2
GO:2000826	0.0361103	0.999394	1	29	regulation of heart morphogenesis	BP	1	DKK1
GO:0035115	0.0361939	0.999391	1	29	embryonic forelimb morphogenesis	BP	1	ALDH1A2
GO:0032964	0.0362031	0.999391	1	29	collagen biosynthetic process	BP	1	UTS2
GO:0003156	0.0365024	0.999381	1	29	regulation of animal organ formation	BP	1	DKK1
GO:0010762	0.0365385	0.999379	1	29	regulation of fibroblast migration	BP	1	UTS2
GO:0044246	0.0366741	0.999375	1	29	regulation of multicellular organismal metabolic process	BP	1	UTS2
GO:2000401	0.0367395	0.999373	1	29	regulation of lymphocyte migration	BP	1	CXCL14
GO:0000904	0.0372313	0.994119	3	601	cell morphogenesis involved in differentiation	BP	1	DKK1,FEZF1,NR2E1
GO:0001822	0.0376489	0.996577	2	247	kidney development	BP	1	ALDH1A2,MME
GO:0001101	0.0377253	0.996566	2	243	response to acid chemical	BP	1	ALDH1A2,DKK1
GO:0060795	0.0380517	0.999326	1	30	cell fate commitment involved in formation of primary germ layer	BP	1	DKK1
GO:2000026	0.0383394	0.990346	5	1534	regulation of multicellular organismal development	BP	1	CPNE6,DKK1,FEZF1,NR2E1,UTS2
GO:0010470	0.038646	0.999304	1	31	regulation of gastrulation	BP	1	DKK1
GO:0001662	0.0387446	0.9993	1	31	behavioral fear response	BP	1	NR2E1
GO:0002209	0.0387446	0.9993	1	31	behavioral defense response	BP	1	NR2E1
GO:0030334	0.0389609	0.993735	3	607	regulation of cell migration	BP	1	CXCL14,NR2E1,UTS2
GO:0000902	0.0391675	0.991635	4	1053	cell morphogenesis	BP	1	CPNE6,DKK1,FEZF1,NR2E1
GO:0048384	0.0392737	0.999281	1	31	retinoic acid receptor signaling pathway	BP	1	ALDH1A2
GO:0050896	0.0394909	0.986455	13	6759	response to stimulus	BP	1	ADRA1B,ALDH1A2,CPNE6,CXCL14,DKK1,FEZF1,GRP,MME,NR2E1,PPP1R17,STAC2,TNFSF10,UTS2
GO:0008227	0.0396155	0.999268	1	31	G-protein coupled amine receptor activity	MF	1	ADRA1B
GO:0048566	0.0399121	0.999256	1	32	embryonic digestive tract development	BP	1	ALDH1A2
GO:0014014	0.0399157	0.999256	1	32	negative regulation of gliogenesis	BP	1	NR2E1
GO:0071542	0.0401125	0.999249	1	32	dopaminergic neuron differentiation	BP	1	DKK1
GO:0001786	0.0401236	0.999248	1	32	phosphatidylserine binding	MF	1	CPNE6
GO:0048518	0.0401663	0.986145	10	4595	positive regulation of biological process	BP	1	ABI3BP,ADRA1B,ALDH1A2,CPNE6,CXCL14,DKK1,FEZF1,NR2E1,TNFSF10,UTS2
GO:0007271	0.0402917	0.999242	1	32	synaptic transmission, cholinergic	BP	1	UTS2
GO:0060323	0.0405727	0.99923	1	33	head morphogenesis	BP	1	DKK1
GO:0048247	0.0406628	0.999228	1	32	lymphocyte chemotaxis	BP	1	CXCL14
GO:0002042	0.0409714	0.999215	1	33	cell migration involved in sprouting angiogenesis	BP	1	NR2E1
GO:0045823	0.0411446	0.999208	1	33	positive regulation of heart contraction	BP	1	UTS2
GO:0048512	0.0411795	0.999207	1	33	circadian behavior	BP	1	UTS2
GO:0016477	0.0412462	0.991044	4	1066	cell migration	BP	1	CXCL14,FEZF1,NR2E1,UTS2
GO:0042596	0.0412577	0.999204	1	33	fear response	BP	1	NR2E1
GO:0072001	0.041286	0.996052	2	260	renal system development	BP	1	ALDH1A2,MME
GO:0004864	0.0413637	0.9992	1	33	protein phosphatase inhibitor activity	MF	1	PPP1R17
GO:1902042	0.0418508	0.999181	1	33	negative regulation of extrinsic apoptotic signaling pathway via death domain receptors	BP	1	TNFSF10
GO:2000648	0.0419342	0.999177	1	34	positive regulation of stem cell proliferation	BP	1	NR2E1
GO:0007622	0.042433	0.999157	1	34	rhythmic behavior	BP	1	UTS2
GO:0002090	0.0424518	0.999156	1	34	regulation of receptor internalization	BP	1	DKK1
GO:0031076	0.0426504	0.999148	1	35	embryonic camera-type eye development	BP	1	ALDH1A2
GO:0055078	0.0427122	0.999146	1	34	sodium ion homeostasis	BP	1	UTS2
GO:0033574	0.0429854	0.999135	1	34	response to testosterone	BP	1	UTS2
GO:0016620	0.0430179	0.999133	1	34	oxidoreductase activity, acting on the aldehyde or oxo group of donors, NAD or NADP as acceptor	MF	1	ALDH1A2
GO:0035136	0.0430419	0.999132	1	35	forelimb morphogenesis	BP	1	ALDH1A2
GO:0043010	0.0430569	0.995787	2	265	camera-type eye development	BP	1	ALDH1A2,NR2E1
GO:0042379	0.0432443	0.999124	1	34	chemokine receptor binding	MF	1	CXCL14
GO:1903522	0.0433709	0.995739	2	265	regulation of blood circulation	BP	1	ADRA1B,UTS2
GO:0006775	0.0437985	0.999101	1	35	fat-soluble vitamin metabolic process	BP	1	ALDH1A2
GO:0019212	0.0438641	0.999098	1	35	phosphatase inhibitor activity	MF	1	PPP1R17
GO:0045843	0.0450014	0.999049	1	36	negative regulation of striated muscle tissue development	BP	1	DKK1
GO:0045776	0.0450055	0.999049	1	36	negative regulation of blood pressure	BP	1	UTS2
GO:0046676	0.0460236	0.999005	1	37	negative regulation of insulin secretion	BP	1	UTS2
GO:0048635	0.0462297	0.998996	1	37	negative regulation of muscle organ development	BP	1	DKK1
GO:2000145	0.0463565	0.992013	3	650	regulation of cell motility	BP	1	CXCL14,NR2E1,UTS2
GO:0034308	0.0469524	0.998964	1	37	primary alcohol metabolic process	BP	1	ALDH1A2
GO:0008347	0.047067	0.998958	1	38	glial cell migration	BP	1	NR2E1
GO:0021983	0.0474757	0.998939	1	38	pituitary gland development	BP	1	ALDH1A2
GO:0045661	0.0480172	0.998914	1	39	regulation of myoblast differentiation	BP	1	CXCL14
GO:0010761	0.0481449	0.998908	1	39	fibroblast migration	BP	1	UTS2
GO:0030545	0.0484113	0.998896	1	39	receptor regulator activity	MF	1	DKK1
GO:1901862	0.0486407	0.998885	1	39	negative regulation of muscle tissue development	BP	1	DKK1
GO:0032989	0.0486754	0.988846	4	1129	cellular component morphogenesis	BP	1	CPNE6,DKK1,FEZF1,NR2E1
GO:0045933	0.0489435	0.998871	1	39	positive regulation of muscle contraction	BP	1	ADRA1B
GO:0030514	0.0489928	0.998868	1	40	negative regulation of BMP signaling pathway	BP	1	DKK1
GO:0042312	0.0491005	0.998864	1	39	regulation of vasodilation	BP	1	UTS2
GO:0021795	0.0493751	0.99885	1	40	cerebral cortex cell migration	BP	1	NR2E1
GO:2000179	0.049399	0.998849	1	40	positive regulation of neural precursor cell proliferation	BP	1	NR2E1
GO:0019222	0.0493993	0.982081	11	5449	regulation of metabolic process	BP	1	ADRA1B,ALDH1A2,DKK1,FEZF1,MME,NR2E1,PPP1R17,SP8,TNFSF10,UTS2,ZNF841
GO:0090278	0.0497808	0.998831	1	40	negative regulation of peptide hormone secretion	BP	1	UTS2

## Sheet: GO_seq DN
category	over_represented_pvalue	under_represented_pvalue	numDEInCat	numInCat	term	ontology	overenrichment.fdr	genes
GO:0005929	7.3127e-09	1	13	453	cilium	CC	0.000151658	CCDC114,CFAP100,CFAP126,CFAP45,CFAP70,DAW1,DNAAF1,DNAH11,DNAI2,SPAG17,STOML3,TEKT1,USH2A
GO:0003341	1.85753e-08	1	6	47	cilium movement	BP	0.000192617	CCDC114,CFAP100,DNAAF1,DNAH11,DNAI2,SPAG17
GO:0035082	1.14848e-06	1	5	51	axoneme assembly	BP	0.00793946	CCDC114,CFAP100,DNAAF1,DNAI2,SPAG17
GO:0070286	2.37983e-06	1	4	26	axonemal dynein complex assembly	BP	0.0123388	CCDC114,CFAP100,DNAAF1,DNAI2
GO:0044447	4.50781e-06	1	4	26	axoneme part	CC	0.0186975	CCDC114,CFAP100,DNAI2,SPAG17
GO:0001578	7.98824e-06	1	5	74	microtubule bundle formation	BP	0.0276113	CCDC114,CFAP100,DNAAF1,DNAI2,SPAG17
GO:0036158	1.5054e-05	1	3	14	outer dynein arm assembly	BP	0.0446006	CCDC114,DNAAF1,DNAI2
GO:0007018	1.82329e-05	0.999998	7	218	microtubule-based movement	BP	0.0472666	CCDC114,CFAP100,DNAAF1,DNAH11,DNAI2,NTRK1,SPAG17
GO:0005930	2.57478e-05	0.999999	5	90	axoneme	CC	0.0533985	CCDC114,CFAP100,DNAAF1,DNAI2,SPAG17
GO:0097014	2.57478e-05	0.999999	5	90	ciliary plasm	CC	0.0533985	CCDC114,CFAP100,DNAAF1,DNAI2,SPAG17
GO:0050974	9.36548e-05	0.999998	3	24	detection of mechanical stimulus involved in sensory perception	BP	0.176573	COL11A1,NTRK1,SCN1A
GO:0044441	0.000140625	0.999983	7	310	ciliary part	CC	0.243035	CCDC114,CFAP100,CFAP126,DNAAF1,DNAI2,SPAG17,USH2A
GO:0036157	0.000159282	0.999999	2	5	outer dynein arm	CC	0.248944	CCDC114,DNAI2
GO:0044782	0.000168051	0.999983	6	222	cilium organization	BP	0.248944	CCDC114,CFAP100,CFAP126,DNAAF1,DNAI2,SPAG17
GO:0050954	0.000182886	0.999986	5	142	sensory perception of mechanical stimulus	BP	0.252858	CLIC5,COL11A1,NTRK1,SCN1A,USH2A
GO:0042995	0.000301997	0.999914	16	1690	cell projection	CC	0.391444	CCDC114,CFAP100,CFAP126,CFAP45,CFAP70,CLIC5,DAW1,DNAAF1,DNAH11,DNAI2,NTRK1,SCN1A,SPAG17,STOML3,TEKT1,USH2A
GO:0050982	0.000392503	0.999988	3	37	detection of mechanical stimulus	BP	0.47883	COL11A1,NTRK1,SCN1A
GO:0050966	0.000424735	0.999997	2	8	detection of mechanical stimulus involved in sensory perception of pain	BP	0.489365	NTRK1,SCN1A
GO:0003356	0.000619426	0.999994	2	10	regulation of cilium beat frequency	BP	0.67612	DNAAF1,DNAH11
GO:0007368	0.0007	0.99995	4	109	determination of left/right symmetry	BP	0.725865	DAW1,DNAAF1,DNAH11,DNAI2
GO:0003352	0.0007447	0.999992	2	11	regulation of cilium movement	BP	0.735445	DNAAF1,DNAH11
GO:0030286	0.000795585	0.999968	3	43	dynein complex	CC	0.749984	CCDC114,DNAH11,DNAI2
GO:0009855	0.000897814	0.999931	4	117	determination of bilateral symmetry	BP	0.775168	DAW1,DNAAF1,DNAH11,DNAI2
GO:0009799	0.000923142	0.999928	4	118	specification of symmetry	BP	0.775168	DAW1,DNAAF1,DNAH11,DNAI2
GO:0042384	0.000934433	0.999896	5	203	cilium assembly	BP	0.775168	CCDC114,CFAP100,DNAAF1,DNAI2,SPAG17
GO:0036159	0.00105121	0.999986	2	13	inner dynein arm assembly	BP	0.838498	CFAP100,DNAAF1
GO:0042490	0.00109894	0.99995	3	54	mechanoreceptor differentiation	BP	0.844111	CLIC5,NTRK1,USH2A
GO:0044420	0.00149461	0.999868	4	122	extracellular matrix component	CC	1	COL11A1,COL8A1,EGFLAM,USH2A
GO:0004867	0.0016751	0.999911	3	68	serine-type endopeptidase inhibitor activity	MF	1	CD109,SERPINA3,SERPIND1
GO:0060271	0.00175923	0.999773	5	235	cilium morphogenesis	BP	1	CCDC114,CFAP100,DNAAF1,DNAI2,SPAG17
GO:0060632	0.00195643	0.999963	2	18	regulation of microtubule-based movement	BP	1	DNAAF1,DNAH11
GO:0005858	0.002058	0.999961	2	14	axonemal dynein complex	CC	1	CCDC114,DNAI2
GO:0003351	0.00213632	0.999958	2	19	epithelial cilium movement	BP	1	DNAAF1,SPAG17
GO:0031838	0.00312296	1	1	1	haptoglobin-hemoglobin complex	CC	1	HP
GO:0009032	0.00319138	1	1	1	thymidine phosphorylase activity	MF	1	TYMP
GO:0016154	0.00319138	1	1	1	pyrimidine-nucleoside phosphorylase activity	MF	1	TYMP
GO:0001576	0.00328451	1	1	1	globoside biosynthetic process	BP	1	A4GALT
GO:0050512	0.00328451	1	1	1	lactosylceramide 4-alpha-galactosyltransferase activity	MF	1	A4GALT
GO:0005591	0.00340226	1	1	1	collagen type VIII trimer	CC	1	COL8A1
GO:0005598	0.00340226	1	1	1	short-chain collagen trimer	CC	1	COL8A1
GO:0030935	0.00340226	1	1	1	sheet-forming collagen trimer	CC	1	COL8A1
GO:0098646	0.00340226	1	1	1	collagen sheet	CC	1	COL8A1
GO:0072562	0.00345151	0.999763	3	89	blood microparticle	CC	1	APOL1,HP,SERPINA3
GO:0015108	0.00356304	0.999753	3	83	chloride transmembrane transporter activity	MF	1	APOL1,CLIC5,SLC12A1
GO:1902476	0.00381455	0.999728	3	85	chloride transmembrane transport	BP	1	APOL1,CLIC5,SLC12A1
GO:0006147	0.00405332	1	1	1	guanine catabolic process	BP	1	GDA
GO:0008892	0.00405332	1	1	1	guanine deaminase activity	MF	1	GDA
GO:0010927	0.00413079	0.999349	5	282	cellular component assembly involved in morphogenesis	BP	1	CCDC114,CFAP100,DNAAF1,DNAI2,SPAG17
GO:0098644	0.00415252	0.999882	2	23	complex of collagen trimers	CC	1	COL11A1,COL8A1
GO:0050906	0.00468321	0.99964	3	99	detection of stimulus involved in sensory perception	BP	1	COL11A1,NTRK1,SCN1A
GO:0006953	0.00488874	0.999847	2	30	acute-phase response	BP	1	HP,SERPINA3
GO:0006821	0.0050893	0.999597	3	95	chloride transport	BP	1	APOL1,CLIC5,SLC12A1
GO:0007017	0.00533946	0.998755	7	574	microtubule-based process	BP	1	CCDC114,CFAP100,DNAAF1,DNAH11,DNAI2,NTRK1,SPAG17
GO:0031514	0.00538915	0.999564	3	102	motile cilium	CC	1	CFAP100,DNAI2,SPAG17
GO:0000902	0.00541614	0.998356	10	1053	cell morphogenesis	BP	1	CCDC114,CFAP100,CLIC5,DNAAF1,DNAI2,FMOD,NTRK1,SPAG17,ZNF135,ZNF280D
GO:0002142	0.00580457	1	1	1	stereocilia ankle link complex	CC	1	USH2A
GO:0098661	0.00607098	0.999488	3	100	inorganic anion transmembrane transport	BP	1	APOL1,CLIC5,SLC12A1
GO:2000296	0.00607125	0.999991	1	2	negative regulation of hydrogen peroxide catabolic process	BP	1	HP
GO:0005604	0.00611349	0.999484	3	91	basement membrane	CC	1	COL8A1,EGFLAM,USH2A
GO:0032420	0.00648352	0.999765	2	32	stereocilium	CC	1	CLIC5,USH2A
GO:0001575	0.00651836	0.99999	1	2	globoside metabolic process	BP	1	A4GALT
GO:0061366	0.00652155	0.99999	1	2	behavioral response to chemical pain	BP	1	NTRK1
GO:0061368	0.00652155	0.99999	1	2	behavioral response to formalin induced pain	BP	1	NTRK1
GO:0009112	0.00685081	0.999743	2	35	nucleobase metabolic process	BP	1	GDA,TYMP
GO:1903412	0.00685672	0.999988	1	2	response to bile acid	BP	1	KCNMB1
GO:1903413	0.00685672	0.999988	1	2	cellular response to bile acid	BP	1	KCNMB1
GO:0071469	0.00696056	0.999988	1	2	cellular response to alkaline pH	BP	1	INSRR
GO:0009581	0.00767903	0.999294	3	111	detection of external stimulus	BP	1	COL11A1,NTRK1,SCN1A
GO:0048858	0.00774762	0.997855	8	767	cell projection morphogenesis	BP	1	CCDC114,CFAP100,DNAAF1,DNAI2,FMOD,NTRK1,SPAG17,ZNF280D
GO:0005578	0.00779795	0.998569	5	326	proteinaceous extracellular matrix	CC	1	COL11A1,COL8A1,EGFLAM,FMOD,USH2A
GO:0010465	0.00783387	0.999985	1	2	nerve growth factor receptor activity	MF	1	NTRK1
GO:0035315	0.00800966	0.999674	2	36	hair cell differentiation	BP	1	CLIC5,USH2A
GO:0009582	0.00823816	0.999222	3	114	detection of abiotic stimulus	BP	1	COL11A1,NTRK1,SCN1A
GO:0008511	0.00827014	0.999983	1	2	sodium:potassium:chloride symporter activity	MF	1	SLC12A1
GO:0004866	0.00831785	0.999211	3	119	endopeptidase inhibitor activity	MF	1	CD109,SERPINA3,SERPIND1
GO:0051606	0.00845706	0.998775	4	230	detection of stimulus	BP	1	COL11A1,KCNMB1,NTRK1,SCN1A
GO:0005592	0.00871596	0.999981	1	2	collagen type XI trimer	CC	1	COL11A1
GO:0032989	0.00871862	0.997159	10	1129	cellular component morphogenesis	BP	1	CCDC114,CFAP100,CLIC5,DNAAF1,DNAI2,FMOD,NTRK1,SPAG17,ZNF135,ZNF280D
GO:0015103	0.00875444	0.999155	3	115	inorganic anion transmembrane transporter activity	MF	1	APOL1,CLIC5,SLC12A1
GO:0032421	0.00886125	0.999619	2	38	stereocilium bundle	CC	1	CLIC5,USH2A
GO:0032990	0.00887952	0.997483	8	787	cell part morphogenesis	BP	1	CCDC114,CFAP100,DNAAF1,DNAI2,FMOD,NTRK1,SPAG17,ZNF280D
GO:0002141	0.00905669	0.99998	1	2	stereocilia ankle link	CC	1	USH2A
GO:1990696	0.00905669	0.99998	1	2	USH2 complex	CC	1	USH2A
GO:0030199	0.00907228	0.999606	2	37	collagen fibril organization	BP	1	COL11A1,FMOD
GO:0030492	0.0092035	0.999972	1	3	hemoglobin binding	MF	1	HP
GO:0061135	0.00940848	0.999066	3	125	endopeptidase regulator activity	MF	1	CD109,SERPINA3,SERPIND1
GO:1904158	0.00954751	0.999978	1	2	axonemal central apparatus assembly	BP	1	SPAG17
GO:2000295	0.00957247	0.99997	1	3	regulation of hydrogen peroxide catabolic process	BP	1	HP
GO:0044236	0.00966396	0.999032	3	119	multicellular organism metabolic process	BP	1	CLIC5,COL11A1,COL8A1
GO:0043623	0.00978517	0.997743	6	517	cellular protein complex assembly	BP	1	CCDC114,CFAP100,DNAAF1,DNAI2,FMOD,STXBP6
GO:0010446	0.0100071	0.999967	1	3	response to alkaline pH	BP	1	INSRR
GO:0030414	0.0100888	0.998973	3	127	peptidase inhibitor activity	MF	1	CD109,SERPINA3,SERPIND1
GO:0008218	0.0101982	0.999966	1	3	bioluminescence	BP	1	SERPIND1
GO:0097545	0.0102696	0.999965	1	3	axonemal outer doublet	CC	1	CFAP100
GO:0006311	0.0103871	0.999965	1	3	meiotic gene conversion	BP	1	RNF212
GO:0046098	0.0106584	0.999963	1	3	guanine metabolic process	BP	1	GDA
GO:0007181	0.0108686	0.999961	1	3	transforming growth factor beta receptor complex assembly	BP	1	FMOD
GO:0035987	0.0109642	0.999471	2	42	endodermal cell differentiation	BP	1	COL11A1,COL8A1
GO:0018242	0.0110008	0.99996	1	3	protein O-linked glycosylation via serine	BP	1	GALNT3
GO:0030031	0.0113313	0.997719	5	365	cell projection assembly	BP	1	CCDC114,CFAP100,DNAAF1,DNAI2,SPAG17
GO:0030030	0.0114907	0.996093	10	1183	cell projection organization	BP	1	CCDC114,CFAP100,CFAP126,CLIC5,DNAAF1,DNAI2,FMOD,NTRK1,SPAG17,ZNF280D
GO:0009913	0.0116461	0.99875	3	128	epidermal cell differentiation	BP	1	CD109,CLIC5,USH2A
GO:0007605	0.0123319	0.998648	3	129	sensory perception of sound	BP	1	CLIC5,COL11A1,USH2A
GO:0021553	0.0126288	0.999947	1	3	olfactory nerve development	BP	1	NTRK1
GO:1990716	0.0127208	0.999947	1	3	axonemal central apparatus	CC	1	SPAG17
GO:0005166	0.0129216	0.999938	1	4	neurotrophin p75 receptor binding	MF	1	NTRK1
GO:0015698	0.0129377	0.998555	3	133	inorganic anion transport	BP	1	APOL1,CLIC5,SLC12A1
GO:0015630	0.0132486	0.99566	9	1039	microtubule cytoskeleton	CC	1	CCDC114,CFAP126,CLIC5,DNAAF1,DNAH11,DNAI2,SPAG17,TEKT1,USH2A
GO:0060171	0.0133396	0.999941	1	3	stereocilium membrane	CC	1	USH2A
GO:0002139	0.0135434	0.99994	1	3	stereocilia coupling link	CC	1	USH2A
GO:0007010	0.0137421	0.995471	9	1029	cytoskeleton organization	BP	1	CCDC114,CFAP100,DNAAF1,DNAI2,INSRR,MAP3K19,PARVG,SPAG17,ZNF135
GO:0018243	0.0143886	0.999923	1	4	protein O-linked glycosylation via threonine	BP	1	GALNT3
GO:0035822	0.0146442	0.999921	1	4	gene conversion	BP	1	RNF212
GO:0001706	0.0150674	0.999137	2	50	endoderm formation	BP	1	COL11A1,COL8A1
GO:0060113	0.0153423	0.999113	2	50	inner ear receptor cell differentiation	BP	1	CLIC5,USH2A
GO:0006145	0.015543	0.99991	1	4	purine nucleobase catabolic process	BP	1	GDA
GO:0070840	0.0156216	0.99991	1	4	dynein complex binding	MF	1	CFAP100
GO:0005030	0.0156774	0.999909	1	4	neurotrophin receptor activity	MF	1	NTRK1
GO:0044463	0.0157613	0.995047	8	880	cell projection part	CC	1	CCDC114,CFAP100,CFAP126,DNAAF1,DNAI2,SCN1A,SPAG17,USH2A
GO:0000226	0.0159304	0.996508	5	396	microtubule cytoskeleton organization	BP	1	CCDC114,CFAP100,DNAAF1,DNAI2,SPAG17
GO:0048646	0.0159476	0.99461	9	1065	anatomical structure formation involved in morphogenesis	BP	1	CCDC114,CD109,CFAP100,COL11A1,COL8A1,DNAAF1,DNAI2,SPAG17,TYMP
GO:1990075	0.0165238	0.999899	1	4	periciliary membrane compartment	CC	1	USH2A
GO:0051026	0.0169614	0.999886	1	5	chiasma assembly	BP	1	RNF212
GO:0072675	0.0177079	0.999884	1	4	osteoclast fusion	BP	1	CD109
GO:0060385	0.0182193	0.999869	1	5	axonogenesis involved in innervation	BP	1	NTRK1
GO:0035469	0.0184991	0.999865	1	5	determination of pancreatic left/right asymmetry	BP	1	DNAAF1
GO:0048406	0.0185939	0.999863	1	5	nerve growth factor binding	MF	1	NTRK1
GO:0035989	0.0187689	0.999861	1	5	tendon development	BP	1	COL11A1
GO:0005875	0.0190654	0.997538	3	143	microtubule associated complex	CC	1	CCDC114,DNAH11,DNAI2
GO:0061134	0.0196333	0.997433	3	163	peptidase regulator activity	MF	1	CD109,SERPINA3,SERPIND1
GO:0010727	0.0201442	0.999833	1	6	negative regulation of hydrogen peroxide metabolic process	BP	1	HP
GO:0048496	0.0202724	0.999837	1	5	maintenance of animal organ identity	BP	1	USH2A
GO:0019800	0.0204423	0.999828	1	6	peptide cross-linking via chondroitin 4-sulfate glycosaminoglycan	BP	1	EGFLAM
GO:0044430	0.0209191	0.992176	10	1313	cytoskeletal part	CC	1	CCDC114,CFAP100,CFAP126,CLIC5,DNAAF1,DNAH11,DNAI2,SPAG17,TEKT1,USH2A
GO:0052548	0.0209553	0.996028	4	301	regulation of endopeptidase activity	BP	1	CD109,NEK5,SERPINA3,SERPIND1
GO:0072674	0.0210829	0.999824	1	5	multinuclear osteoclast differentiation	BP	1	CD109
GO:0004645	0.0211518	0.999815	1	6	phosphorylase activity	MF	1	TYMP
GO:0046113	0.02203	0.9998	1	6	nucleobase catabolic process	BP	1	GDA
GO:0048839	0.0220889	0.996981	3	161	inner ear development	BP	1	CLIC5,COL11A1,USH2A
GO:0071910	0.02239	0.999793	1	6	determination of liver left/right asymmetry	BP	1	DNAAF1
GO:0051599	0.0227542	0.999786	1	6	response to hydrostatic pressure	BP	1	NTRK1
GO:0004714	0.0231549	0.998327	2	61	transmembrane receptor protein tyrosine kinase activity	MF	1	INSRR,NTRK1
GO:0071316	0.0233655	0.999768	1	7	cellular response to nicotine	BP	1	NTRK1
GO:0005539	0.0237231	0.996667	3	170	glycosaminoglycan binding	MF	1	EGFLAM,FMOD,SERPIND1
GO:0010951	0.0243235	0.996548	3	177	negative regulation of endopeptidase activity	BP	1	CD109,SERPINA3,SERPIND1
GO:0007600	0.0247344	0.993929	5	462	sensory perception	BP	1	CLIC5,COL11A1,NTRK1,SCN1A,USH2A
GO:0030574	0.0247992	0.998139	2	64	collagen catabolic process	BP	1	COL11A1,COL8A1
GO:0016758	0.0257414	0.996267	3	180	transferase activity, transferring hexosyl groups	MF	1	A4GALT,GALNT3,TYMP
GO:0019227	0.0259443	0.999714	1	7	neuronal action potential propagation	BP	1	SCN1A
GO:0098870	0.0259443	0.999714	1	7	action potential propagation	BP	1	SCN1A
GO:0052547	0.0264929	0.994605	4	323	regulation of peptidase activity	BP	1	CD109,NEK5,SERPINA3,SERPIND1
GO:0071907	0.0268379	0.999694	1	7	determination of digestive tract left/right asymmetry	BP	1	DNAAF1
GO:0005004	0.0271619	0.999686	1	7	GPI-linked ephrin receptor activity	MF	1	NTRK1
GO:0030198	0.0273327	0.994383	4	304	extracellular matrix organization	BP	1	COL11A1,COL8A1,EGFLAM,FMOD
GO:0043062	0.0276323	0.994302	4	305	extracellular structure organization	BP	1	COL11A1,COL8A1,EGFLAM,FMOD
GO:0098656	0.0277071	0.995869	3	175	anion transmembrane transport	BP	1	APOL1,CLIC5,SLC12A1
GO:0060287	0.0280223	0.999659	1	8	epithelial cilium movement involved in determination of left/right asymmetry	BP	1	DNAAF1
GO:0010466	0.0282113	0.995761	3	187	negative regulation of peptidase activity	BP	1	CD109,SERPINA3,SERPIND1
GO:2000574	0.0282308	0.999654	1	8	regulation of microtubule motor activity	BP	1	CFAP100
GO:0009612	0.0283081	0.995743	3	179	response to mechanical stimulus	BP	1	COL11A1,NTRK1,SCN1A
GO:0044243	0.0288863	0.997644	2	70	multicellular organism catabolic process	BP	1	COL11A1,COL8A1
GO:0008509	0.0290715	0.995583	3	181	anion transmembrane transporter activity	MF	1	APOL1,CLIC5,SLC12A1
GO:0005254	0.0290856	0.997617	2	73	chloride channel activity	MF	1	APOL1,CLIC5
GO:0007492	0.0294902	0.997567	2	71	endoderm development	BP	1	COL11A1,COL8A1
GO:0005856	0.0298011	0.987224	12	1795	cytoskeleton	CC	1	CCDC114,CFAP100,CFAP126,CLIC5,DNAAF1,DNAH11,DNAI2,GAS2L2,PARVG,SPAG17,TEKT1,USH2A
GO:0031012	0.0298348	0.992309	5	474	extracellular matrix	CC	1	COL11A1,COL8A1,EGFLAM,FMOD,USH2A
GO:0098642	0.0301577	0.999613	1	7	network-forming collagen trimer	CC	1	COL8A1
GO:0098645	0.0301577	0.999613	1	7	collagen network	CC	1	COL8A1
GO:0015643	0.0303765	0.999593	1	9	toxic substance binding	MF	1	A4GALT
GO:0051601	0.0309636	0.999577	1	9	exocyst localization	BP	1	STXBP6
GO:0005788	0.0310711	0.995156	3	186	endoplasmic reticulum lumen	CC	1	COL11A1,COL8A1,ERP27
GO:0038180	0.0313928	0.999571	1	8	nerve growth factor signaling pathway	BP	1	NTRK1
GO:0002024	0.0315884	0.999559	1	9	diet induced thermogenesis	BP	1	CLIC5
GO:0035542	0.0318729	0.999551	1	9	regulation of SNARE complex assembly	BP	1	STXBP6
GO:0043583	0.0319136	0.994973	3	187	ear development	BP	1	CLIC5,COL11A1,USH2A
GO:0015377	0.0321349	0.999551	1	8	cation:chloride symporter activity	MF	1	SLC12A1
GO:0072372	0.0324159	0.994862	3	188	primary cilium	CC	1	CFAP126,DNAH11,USH2A
GO:0060205	0.0330851	0.997089	2	81	cytoplasmic membrane-bounded vesicle lumen	CC	1	HP,SERPINA3
GO:0031983	0.033808	0.99699	2	82	vesicle lumen	CC	1	HP,SERPINA3
GO:0043121	0.0338668	0.999493	1	9	neurotrophin binding	MF	1	NTRK1
GO:0010623	0.0339766	0.99949	1	9	programmed cell death involved in cell development	BP	1	NTRK1
GO:0098651	0.0340608	0.999495	1	8	basement membrane collagen trimer	CC	1	COL8A1
GO:0005581	0.034847	0.99685	2	77	collagen trimer	CC	1	COL11A1,COL8A1
GO:0019199	0.0356123	0.996744	2	76	transmembrane receptor protein kinase activity	MF	1	INSRR,NTRK1
GO:1990845	0.0357252	0.999428	1	10	adaptive thermogenesis	BP	1	CLIC5
GO:0005253	0.0357696	0.996717	2	82	anion channel activity	MF	1	APOL1,CLIC5
GO:0008655	0.0361521	0.999409	1	11	pyrimidine-containing compound salvage	BP	1	TYMP
GO:0043097	0.0361521	0.999409	1	11	pyrimidine nucleoside salvage	BP	1	TYMP
GO:0031532	0.0361753	0.99666	2	81	actin cytoskeleton reorganization	BP	1	INSRR,PARVG
GO:0019233	0.0372331	0.996506	2	84	sensory perception of pain	BP	1	NTRK1,SCN1A
GO:0060088	0.0377382	0.999362	1	10	auditory receptor cell stereocilium organization	BP	1	CLIC5
GO:0071682	0.0391946	0.999304	1	11	endocytic vesicle lumen	CC	1	HP
GO:0042340	0.0392215	0.999303	1	11	keratan sulfate catabolic process	BP	1	FMOD
GO:0031640	0.0392804	0.999295	1	12	killing of cells of other organism	BP	1	APOL1
GO:0044364	0.0392804	0.999295	1	12	disruption of cells of other organism	BP	1	APOL1
GO:0006029	0.0394473	0.996181	2	84	proteoglycan metabolic process	BP	1	COL11A1,EGFLAM
GO:0040037	0.039571	0.999291	1	11	negative regulation of fibroblast growth factor receptor signaling pathway	BP	1	SHISA2
GO:0031512	0.0401826	0.999284	1	9	motile primary cilium	CC	1	DNAH11
GO:0003777	0.0404716	0.996035	2	75	microtubule motor activity	MF	1	DNAH11,DNAI2
GO:0009100	0.0410026	0.990431	4	356	glycoprotein metabolic process	BP	1	A4GALT,COL11A1,EGFLAM,GALNT3
GO:0042472	0.0412757	0.995902	2	87	inner ear morphogenesis	BP	1	CLIC5,COL11A1
GO:0044767	0.0422018	0.977162	25	5025	single-organism developmental process	BP	1	CCDC114,CD109,CFAP100,CLIC5,COL11A1,COL8A1,DAW1,DLX4,DNAAF1,DNAH11,DNAI2,FMOD,GDA,INSRR,KCNMB1,NEK5,NTRK1,PCDHA3,PCP4,SHISA2,SPAG17,TYMP,USH2A,ZNF135,ZNF280D
GO:0036064	0.0423717	0.995731	2	89	ciliary basal body	CC	1	CFAP126,USH2A
GO:0010310	0.0424395	0.999171	1	13	regulation of hydrogen peroxide metabolic process	BP	1	HP
GO:0010839	0.0428972	0.999165	1	11	negative regulation of keratinocyte proliferation	BP	1	CD109
GO:0044458	0.0429749	0.999149	1	13	motile cilium assembly	BP	1	DNAAF1
GO:0048856	0.043061	0.976757	24	4771	anatomical structure development	BP	1	CCDC114,CD109,CFAP100,CLIC5,COL11A1,COL8A1,DAW1,DLX4,DNAAF1,DNAH11,DNAI2,FMOD,GDA,INSRR,NEK5,NTRK1,PCDHA3,PCP4,SHISA2,SPAG17,TYMP,USH2A,ZNF135,ZNF280D
GO:0043560	0.0431757	0.999154	1	11	insulin receptor substrate binding	MF	1	INSRR
GO:0009653	0.0432005	0.979333	14	2342	anatomical structure morphogenesis	BP	1	CCDC114,CD109,CFAP100,CLIC5,COL11A1,COL8A1,DNAAF1,DNAI2,FMOD,NTRK1,SPAG17,TYMP,ZNF135,ZNF280D
GO:0005513	0.0433818	0.999139	1	12	detection of calcium ion	BP	1	KCNMB1
GO:0050910	0.0434031	0.999138	1	12	detection of mechanical stimulus involved in sensory perception of sound	BP	1	COL11A1
GO:0030238	0.0436935	0.999127	1	12	male sex determination	BP	1	INSRR
GO:0043194	0.0441663	0.999115	1	11	axon initial segment	CC	1	SCN1A
GO:0030277	0.0442094	0.999099	1	13	maintenance of gastrointestinal epithelium	BP	1	SERPINA3
GO:0005614	0.0447604	0.999083	1	12	interstitial matrix	CC	1	EGFLAM
GO:0071361	0.0448191	0.999081	1	12	cellular response to ethanol	BP	1	KCNMB1
GO:0034361	0.0449437	0.999069	1	13	very-low-density lipoprotein particle	CC	1	APOL1
GO:0034385	0.0449437	0.999069	1	13	triglyceride-rich lipoprotein particle	CC	1	APOL1
GO:0005165	0.0458817	0.999029	1	13	neurotrophin receptor binding	MF	1	NTRK1
GO:0034364	0.0461387	0.999013	1	14	high-density lipoprotein particle	CC	1	APOL1
GO:0050884	0.0471923	0.998973	1	13	neuromuscular process controlling posture	BP	1	SCN1A
GO:0002526	0.0472705	0.994936	2	99	acute inflammatory response	BP	1	HP,SERPINA3
GO:0050961	0.0475769	0.99895	1	14	detection of temperature stimulus involved in sensory perception	BP	1	NTRK1
GO:0050965	0.0475769	0.99895	1	14	detection of temperature stimulus involved in sensory perception of pain	BP	1	NTRK1
GO:0005576	0.0475912	0.975012	19	3718	extracellular region	CC	1	A4GALT,APOL1,CD109,CFAP70,CLIC5,COL11A1,COL8A1,EGFLAM,FMOD,FNDC1,GALNT3,GDA,HP,SERPINA3,SERPIND1,SLC12A1,TMC5,USH2A,VWA3A
GO:0048266	0.0477208	0.998949	1	13	behavioral response to pain	BP	1	NTRK1
GO:0050905	0.0477415	0.994864	2	92	neuromuscular process	BP	1	CLIC5,SCN1A
GO:0002093	0.0478454	0.998944	1	13	auditory receptor cell morphogenesis	BP	1	CLIC5
GO:0007635	0.0479375	0.99894	1	13	chemosensory behavior	BP	1	NTRK1
GO:0060009	0.0481441	0.99893	1	13	Sertoli cell development	BP	1	NTRK1
GO:0005583	0.0483051	0.998931	1	12	fibrillar collagen trimer	CC	1	COL11A1
GO:0098643	0.0483051	0.998931	1	12	banded collagen fibril	CC	1	COL11A1
GO:0035493	0.0483753	0.998914	1	14	SNARE complex assembly	BP	1	STXBP6
GO:0043174	0.0489513	0.998882	1	15	nucleoside salvage	BP	1	TYMP
GO:0009415	0.0493264	0.99887	1	14	response to water	BP	1	NTRK1
GO:0008544	0.0499466	0.99061	3	226	epidermis development	BP	1	CD109,CLIC5,USH2A
