# Supplementary material for: A Human Embryonic Stem Cell Model of Aβ-Dependent Chronic Progressive Neurodegeneration
Source: Front Neurosci. 2019 Sep 20;13:1007. doi: 10.3389/fnins.2019.01007 (PMC6763609; doi:10.3389/fnins.2019.01007)
Supplement: Supplementary file 4 [file Table_3.xlsx]

## Sheet: GO_UP_42_vs_H9
#	Annotation	Total Genes With Ann	Your Genes (With Ann)	Your Genes (No Ann)	Genome (With Ann)	Genome (No Ann)	ln(Bayes factor)	neg ln(p value)	FE: neg ln(p value)	FE: neg ln(FDR)	FE.FDR	Genes
1	GO:0007267 [4]: cell-cell signaling	6	6	8	532	11733	8.43	11.17	11.09	6.43	0.00161245	ADRA1B CPNE6 CXCL14 MME TNFSF10 UTS2
2	GO:0007154 [3]: cell communication	11	11	3	3464	8801	6.29	9.38	8.9	4.93	0.0072265	ADRA1B COL19A1 CPNE6 CXCL14 DKK1 GRP HAPLN1 MME STAC2 TNFSF10 UTS2
3	GO:0030178 [6]: negative regulation of Wnt receptor signaling pathway	1	1	13	6	12259	2.14	5.43	4.83	1.46	0.232236	DKK1
4	GO:0006775 [6]: fat-soluble vitamin metabolism	1	1	13	9	12256	1.79	5.06	4.48	1.46	0.232236	ALDH1A2
5	GO:0006776 [7]: vitamin A metabolism	1	1	13	9	12256	1.79	5.06	4.48	1.46	0.232236	ALDH1A2
7	GO:0030111 [5]: regulation of Wnt receptor signaling pathway	1	1	13	11	12254	1.6	4.91	4.3	1.46	0.232236	DKK1
8	GO:0009966 [4]: regulation of signal transduction	2	2	12	168	12097	1.51	4.78	4.16	1.46	0.232236	DKK1 TNFSF10
11	GO:0009968 [5]: negative regulation of signal transduction	1	1	13	21	12244	1	4.31	3.7	1.14	0.319819	DKK1
12	GO:0007268 [6]: synaptic transmission	2	2	12	247	12018	0.83	4.16	3.45	1.14	0.319819	CPNE6 UTS2
13	GO:0007243 [6]: protein kinase cascade	2	2	12	250	12015	0.8	4.1	3.43	1.14	0.319819	ADRA1B TNFSF10
14	GO:0019226 [5]: transmission of nerve impulse	2	2	12	254	12011	0.78	4.1	3.4	1.14	0.319819	CPNE6 UTS2
17	GO:0008217 [5]: regulation of blood pressure	1	1	13	32	12233	0.61	3.91	3.3	1.13	0.323033	UTS2
18	GO:0006766 [5]: vitamin metabolism	1	1	13	43	12222	0.32	3.65	3.02	0.93	0.394554	ALDH1A2
19	GO:0007165 [4]: signal transduction	6	6	8	2820	9445	0.19	3.5	2.53	0.9	0.40657	ADRA1B CXCL14 DKK1 GRP STAC2 TNFSF10
20	GO:0007188 [8]: G-protein signaling, coupled to cAMP nucleotide second messenger	1	1	13	56	12209	0.08	3.4	2.76	0.9	0.40657	ADRA1B
21	GO:0019933 [8]: cAMP-mediated signaling	1	1	13	57	12208	0.07	3.4	2.75	0.9	0.40657	ADRA1B
22	GO:0007399 [5]: neurogenesis	2	2	12	401	11864	0.01	0	2.59	0.9	0.40657	CPNE6 NR2E1
23	GO:0007242 [5]: intracellular signaling cascade	3	3	11	988	11277	-0.12	0	2.33	0.9	0.40657	ADRA1B STAC2 TNFSF10
25	GO:0007218 [7]: neuropeptide signaling pathway	1	1	13	76	12189	-0.2	0	2.47	0.9	0.40657	GRP
26	GO:0043123 [6]: positive regulation of I-kappaB kinase/NF-kappaB cascade	1	1	13	78	12187	-0.21	0	2.45	0.9	0.40657	TNFSF10
27	GO:0043122 [5]: regulation of I-kappaB kinase/NF-kappaB cascade	1	1	13	81	12184	-0.25	0	2.41	0.9	0.40657	TNFSF10
28	GO:0016055 [6]: Wnt receptor signaling pathway	1	1	13	87	12178	-0.32	0	2.35	0.9	0.40657	DKK1
31	GO:0009967 [5]: positive regulation of signal transduction	1	1	13	89	12176	-0.33	0	2.32	0.9	0.40657	TNFSF10
32	GO:0006817 [8]: phosphate transport	1	1	13	89	12176	-0.33	0	2.32	0.9	0.40657	COL19A1
33	GO:0007275 [2]: development	4	4	10	1783	10482	-0.34	0	2	0.9	0.40657	ADRA1B CPNE6 DKK1 NR2E1
34	GO:0007187 [7]: G-protein signaling, coupled to cyclic nucleotide second messenger	1	1	13	92	12173	-0.37	0	2.29	0.9	0.40657	ADRA1B
35	GO:0050874 [3]: organismal physiological process	4	4	10	1840	10425	-0.41	0	1.92	0.9	0.40657	CPNE6 CXCL14 TNFSF10 UTS2
36	GO:0019935 [7]: cyclic-nucleotide-mediated signaling	1	1	13	98	12167	-0.42	0	2.23	0.9	0.40657	ADRA1B
37	GO:0008015 [4]: circulation	1	1	13	105	12160	-0.48	0	2.17	0.9	0.40657	UTS2
39	GO:0007249 [7]: I-kappaB kinase/NF-kappaB cascade	1	1	13	108	12157	-0.51	0	2.14	0.9	0.40657	TNFSF10
41	GO:0007155 [4]: cell adhesion	2	2	12	580	11685	-0.54	0	1.96	0.9	0.40657	COL19A1 HAPLN1
42	GO:0042330 [5]: taxis	1	1	13	116	12149	-0.57	0	2.08	0.9	0.40657	CXCL14
43	GO:0006935 [6]: chemotaxis	1	1	13	116	12149	-0.57	0	2.08	0.9	0.40657	CXCL14
44	GO:0012502 [7]: induction of programmed cell death	1	1	13	122	12143	-0.61	0	2.03	0.9	0.40657	TNFSF10
45	GO:0006917 [8]: induction of apoptosis	1	1	13	122	12143	-0.61	0	2.03	0.9	0.40657	TNFSF10
46	GO:0043065 [7]: positive regulation of apoptosis	1	1	13	129	12136	-0.66	0	1.98	0.9	0.40657	TNFSF10
47	GO:0043068 [6]: positive regulation of programmed cell death	1	1	13	130	12135	-0.67	0	1.97	0.9	0.40657	TNFSF10
48	GO:0006936 [3]: muscle contraction	1	1	13	136	12129	-0.7	0	1.93	0.9	0.40657	UTS2
49	GO:0015698 [7]: inorganic anion transport	1	1	13	144	12121	-0.76	0	1.88	0.89	0.410656	COL19A1
52	GO:0006820 [6]: anion transport	1	1	13	173	12092	-0.9	0	1.71	0.74	0.477114	COL19A1
53	GO:0019932 [6]: second-messenger-mediated signaling	1	1	13	178	12087	-0.93	0	1.68	0.74	0.477114	ADRA1B
51	GO:0006955 [4]: immune response	2	2	12	745	11520	-0.88	0	1.57	0.68	0.506617	CXCL14 TNFSF10
57	GO:0006954 [5]: inflammatory response	1	1	13	195	12070	-1	0	1.6	0.68	0.506617	CXCL14
50	GO:0007166 [5]: cell surface receptor linked signal transduction	3	3	11	1418	10847	-0.78	0	1.54	0.67	0.511709	ADRA1B DKK1 GRP
54	GO:0050794 [3]: regulation of cellular process	2	2	12	790	11475	-0.93	0	1.48	0.65	0.522046	DKK1 TNFSF10
55	GO:0050877 [4]: neurophysiological process	2	2	12	806	11459	-0.96	0	1.45	0.65	0.522046	CPNE6 UTS2
60	GO:0042221 [6]: response to chemical substance	1	1	13	229	12036	-1.12	0	1.46	0.65	0.522046	CXCL14
56	GO:0006952 [5]: defense response	2	2	12	836	11429	-1	0	1.4	0.64	0.527292	CXCL14 TNFSF10
64	GO:0042981 [6]: regulation of apoptosis	1	1	13	249	12016	-1.19	0	1.38	0.64	0.527292	TNFSF10
65	GO:0043067 [5]: regulation of programmed cell death	1	1	13	251	12014	-1.2	0	1.38	0.64	0.527292	TNFSF10
66	GO:0051242 [5]: positive regulation of cellular physiological process	1	1	13	260	12005	-1.21	0	1.35	0.63	0.532592	TNFSF10
58	GO:0009887 [4]: organogenesis	2	2	12	922	11343	-1.1	0	1.26	0.59	0.554327	CPNE6 NR2E1
59	GO:0048513 [3]: organ development	2	2	12	922	11343	-1.1	0	1.26	0.59	0.554327	CPNE6 NR2E1
69	GO:0009611 [5]: response to wounding	1	1	13	285	11980	-1.28	0	1.27	0.59	0.554327	CXCL14
61	GO:0009607 [4]: response to biotic stimulus	2	2	12	956	11309	-1.14	0	1.21	0.58	0.559898	CXCL14 TNFSF10
72	GO:0016192 [5]: vesicle-mediated transport	1	1	13	298	11967	-1.31	0	1.23	0.58	0.559898	CPNE6
62	GO:0007186 [6]: G-protein coupled receptor protein signaling pathway	2	2	12	992	11273	-1.18	0	1.15	0.54	0.582748	ADRA1B GRP
77	GO:0043119 [4]: positive regulation of physiological process	1	1	13	336	11929	-1.39	0	1.13	0.54	0.582748	TNFSF10
78	GO:0000004 [2]: biological_process unknown	1	1	13	354	11911	-1.42	0	1.09	0.51	0.600496	PART1
81	GO:0009628 [5]: response to abiotic stimulus	1	1	13	380	11885	-1.46	0	1.03	0.47	0.625002	CXCL14
71	GO:0009653 [3]: morphogenesis	2	2	12	1148	11117	-1.3	0	0.96	0.42	0.657047	CPNE6 NR2E1
85	GO:0012501 [5]: programmed cell death	1	1	13	441	11824	-1.53	0	0.91	0.4	0.67032	TNFSF10
86	GO:0006915 [6]: apoptosis	1	1	13	439	11826	-1.55	0	0.92	0.4	0.67032	TNFSF10
87	GO:0009613 [5]: response to pest, pathogen or parasite	1	1	13	470	11795	-1.58	0	0.86	0.39	0.677057	CXCL14
88	GO:0016265 [3]: death	1	1	13	473	11792	-1.58	0	0.86	0.39	0.677057	TNFSF10
89	GO:0008219 [4]: cell death	1	1	13	469	11796	-1.58	0	0.86	0.39	0.677057	TNFSF10
90	GO:0043207 [5]: response to external biotic stimulus	1	1	13	501	11764	-1.6	0	0.81	0.37	0.690734	CXCL14
92	GO:0006629 [5]: lipid metabolism	1	1	13	552	11713	-1.64	0	0.74	0.31	0.733447	CPNE6
93	GO:0051244 [4]: regulation of cellular physiological process	1	1	13	566	11699	-1.65	0	0.73	0.31	0.733447	TNFSF10
95	GO:0030163 [6]: protein catabolism	1	1	13	598	11667	-1.67	0	0.69	0.31	0.733447	MME
96	GO:0044257 [7]: cellular protein catabolism	1	1	13	583	11682	-1.67	0	0.7	0.31	0.733447	MME
97	GO:0006508 [8]: proteolysis and peptidolysis	1	1	13	583	11682	-1.67	0	0.7	0.31	0.733447	MME
98	GO:0043285 [5]: biopolymer catabolism	1	1	13	605	11660	-1.69	0	0.68	0.31	0.733447	MME
91	GO:0009987 [2]: cellular process	13	13	1	10934	1331	-1.64	0	0.61	0.26	0.771052	ADRA1B ALDH1A2 COL19A1 CPNE6 CXCL14 DKK1 GRP HAPLN1 MME NR2E1 STAC2 TNFSF10 UTS2
99	GO:0044265 [6]: cellular macromolecule catabolism	1	1	13	694	11571	-1.72	0	0.58	0.26	0.771052	MME
100	GO:0006811 [5]: ion transport	1	1	13	703	11562	-1.72	0	0.58	0.26	0.771052	COL19A1
102	GO:0009057 [5]: macromolecule catabolism	1	1	13	709	11556	-1.72	0	0.57	0.26	0.771052	MME
103	GO:0044248 [5]: cellular catabolism	1	1	13	834	11431	-1.74	0	0.47	0.17	0.843665	MME
104	GO:0006950 [4]: response to stress	1	1	13	849	11416	-1.75	0	0.46	0.17	0.843665	CXCL14
75	GO:0050789 [2]: regulation of biological process	3	3	11	2864	9401	-1.32	0	0.4	0.16	0.852144	DKK1 NR2E1 TNFSF10
79	GO:0051234 [4]: establishment of localization	2	2	12	1975	10290	-1.45	0	0.38	0.16	0.852144	COL19A1 CPNE6
80	GO:0006810 [4]: transport	2	2	12	1973	10292	-1.45	0	0.38	0.16	0.852144	COL19A1 CPNE6
82	GO:0050896 [3]: response to stimulus	2	2	12	1942	10323	-1.46	0	0.39	0.16	0.852144	CXCL14 TNFSF10
83	GO:0051179 [3]: localization	2	2	12	1983	10282	-1.46	0	0.38	0.16	0.852144	COL19A1 CPNE6
105	GO:0009056 [4]: catabolism	1	1	13	908	11357	-1.75	0	0.42	0.16	0.852144	MME
101	GO:0008283 [4]: cell proliferation	1	1	13	1057	11208	-1.72	0	0.33	0.13	0.878095	ADRA1B
94	GO:0009605 [4]: response to external stimulus	1	1	13	1262	11003	-1.66	0	0.25	0.06	0.941765	CXCL14
68	GO:0050791 [3]: regulation of physiological process	2	2	12	2551	9714	-1.28	0	0.2	0.02	0.980199	NR2E1 TNFSF10
6	GO:0044237 [4]: cellular metabolism	3	3	11	6562	5703	1.68	4.95	0	0	1	ALDH1A2 MME NR2E1
9	GO:0044238 [4]: primary metabolism	3	3	11	6283	5982	1.29	4.6	0.01	0	1	CPNE6 MME NR2E1
10	GO:0008152 [3]: metabolism	4	4	10	6961	5304	1.04	4.35	0.01	0	1	ALDH1A2 CPNE6 MME NR2E1
15	GO:0050875 [3]: cellular physiological process	7	7	7	9088	3177	0.71	4.01	0.01	0	1	ADRA1B ALDH1A2 COL19A1 CPNE6 MME NR2E1 TNFSF10
16	GO:0007582 [2]: physiological process	9	9	5	10453	1812	0.69	4.01	0.01	0	1	ADRA1B ALDH1A2 COL19A1 CPNE6 CXCL14 MME NR2E1 TNFSF10 UTS2
24	GO:0043170 [4]: macromolecule metabolism	1	1	13	3145	9120	-0.14	0	0.02	0	1	MME
29	GO:0044260 [5]: cellular macromolecule metabolism	1	1	13	2985	9280	-0.32	0	0.02	0	1	MME
30	GO:0006139 [5]: nucleobase, nucleoside, nucleotide and nucleic acid metabolism	1	1	13	2966	9299	-0.32	0	0.02	0	1	NR2E1
38	GO:0019538 [5]: protein metabolism	1	1	13	2807	9458	-0.49	0	0.03	0	1	MME
40	GO:0044267 [6]: cellular protein metabolism	1	1	13	2786	9479	-0.53	0	0.03	0	1	MME
63	GO:0019222 [4]: regulation of metabolism	1	1	13	2037	10228	-1.19	0	0.08	0	1	NR2E1
67	GO:0006350 [6]: transcription	1	1	13	1968	10297	-1.25	0	0.09	0	1	NR2E1
70	GO:0019219 [5]: regulation of nucleobase, nucleoside, nucleotide and nucleic acid metabolism	1	1	13	1902	10363	-1.28	0	0.1	0	1	NR2E1
73	GO:0045449 [6]: regulation of transcription	1	1	13	1876	10389	-1.31	0	0.1	0	1	NR2E1
74	GO:0006351 [7]: transcription, DNA-dependent	1	1	13	1868	10397	-1.31	0	0.1	0	1	NR2E1
76	GO:0006355 [7]: regulation of transcription, DNA-dependent	1	1	13	1812	10453	-1.35	0	0.11	0	1	NR2E1
84	GO:0043283 [4]: biopolymer metabolism	1	1	13	1610	10655	-1.49	0	0.15	0	1	MME

## Sheet: GO_DOWN_42_vs_H9
#	Annotation	Total Genes With Ann	Your Genes (With Ann)	Your Genes (No Ann)	Genome (With Ann)	Genome (No Ann)	ln(Bayes factor)	neg ln(p value)	FE: neg ln(p value)	FE: neg ln(FDR)	FDR.fdr	Genes
1	GO:0015698 [7]: inorganic anion transport	4	4	23	141	12111	4.97	8.53	8.24	3.19	0.0411719	CLIC5 COL11A1 COL8A1 SLC12A1
2	GO:0006820 [6]: anion transport	4	4	23	170	12082	4.28	8.12	7.54	3.19	0.0411719	CLIC5 COL11A1 COL8A1 SLC12A1
3	GO:0006811 [5]: ion transport	6	6	21	698	11554	2.48	5.86	5.61	2.02	0.132655	CLIC5 COL11A1 COL8A1 KCNMB1 SCN1A SLC12A1
4	GO:0006821 [8]: chloride transport	2	2	25	40	12212	2.27	5.55	5.57	2.02	0.132655	CLIC5 SLC12A1
5	GO:0007167 [6]: enzyme linked receptor protein signaling pathway	3	3	24	148	12104	2.19	5.47	5.45	2.02	0.132655	FMOD INSRR NTRK1
6	GO:0007181 [9]: transforming growth factor beta receptor complex assembly	1	1	26	2	12250	1.7	4.95	5.02	1.78	0.168638	FMOD
7	GO:0007155 [4]: cell adhesion	5	5	22	577	11675	1.68	4.95	4.83	1.78	0.168638	COL11A1 COL8A1 PARVG PCDHA3 USH2A
8	GO:0006810 [4]: transport	9	9	18	1966	10286	0.92	4.21	3.86	1.78	0.168638	APOL1 CLIC5 COL11A1 COL8A1 DNAH11 KCNMB1 SCN1A SLC12A1 STXBP6
9	GO:0051234 [4]: establishment of localization	9	9	18	1968	10284	0.91	4.21	3.85	1.78	0.168638	APOL1 CLIC5 COL11A1 COL8A1 DNAH11 KCNMB1 SCN1A SLC12A1 STXBP6
10	GO:0051179 [3]: localization	9	9	18	1976	10276	0.89	4.21	3.82	1.78	0.168638	APOL1 CLIC5 COL11A1 COL8A1 DNAH11 KCNMB1 SCN1A SLC12A1 STXBP6
11	GO:0006817 [8]: phosphate transport	2	2	25	88	12164	0.83	4.16	4.1	1.78	0.168638	COL11A1 COL8A1
12	GO:0050954 [6]: sensory perception of mechanical stimulus	2	2	25	90	12162	0.79	4.1	4.06	1.78	0.168638	COL11A1 USH2A
13	GO:0007605 [7]: perception of sound	2	2	25	90	12162	0.79	4.1	4.06	1.78	0.168638	COL11A1 USH2A
14	GO:0050982 [7]: detection of mechanical stimulus	2	2	25	91	12161	0.77	4.06	4.04	1.78	0.168638	COL11A1 USH2A
15	GO:0006814 [8]: sodium ion transport	2	2	25	92	12160	0.76	4.06	4.02	1.78	0.168638	SCN1A SLC12A1
16	GO:0001502 [7]: cartilage condensation	1	1	26	7	12245	0.73	4.06	4.05	1.78	0.168638	COL11A1
18	GO:0019216 [5]: regulation of lipid metabolism	1	1	26	8	12244	0.61	3.91	3.93	1.78	0.168638	SERPINA3
19	GO:0051216 [6]: cartilage development	1	1	26	8	12244	0.61	3.91	3.93	1.78	0.168638	COL11A1
20	GO:0007169 [7]: transmembrane receptor protein tyrosine kinase signaling pathway	2	2	25	101	12151	0.58	3.91	3.85	1.78	0.168638	INSRR NTRK1
21	GO:0006688 [9]: glycosphingolipid biosynthesis	1	1	26	9	12243	0.51	3.87	3.83	1.78	0.168638	A4GALT
22	GO:0015672 [7]: monovalent inorganic cation transport	3	3	24	288	11964	0.49	3.82	3.68	1.68	0.186374	KCNMB1 SCN1A SLC12A1
24	GO:0009247 [8]: glycolipid biosynthesis	1	1	26	12	12240	0.24	3.55	3.57	1.62	0.197899	A4GALT
23	GO:0009582 [6]: detection of abiotic stimulus	2	2	25	123	12129	0.24	3.55	3.49	1.58	0.205975	COL11A1 USH2A
25	GO:0030148 [8]: sphingolipid biosynthesis	1	1	26	14	12238	0.11	3.45	3.43	1.56	0.210136	A4GALT
27	GO:0006687 [8]: glycosphingolipid metabolism	1	1	26	15	12237	0.04	0	3.36	1.54	0.214381	A4GALT
26	GO:0030001 [7]: metal ion transport	3	3	24	341	11911	0.09	3.4	3.25	1.51	0.22091	KCNMB1 SCN1A SLC12A1
28	GO:0007017 [7]: microtubule-based process	2	2	25	142	12110	0	0	3.23	1.51	0.22091	DNAH11 TEKT1
30	GO:0006879 [8]: iron ion homeostasis	1	1	26	18	12234	-0.12	0	3.19	1.51	0.22091	HP
31	GO:0009628 [5]: response to abiotic stimulus	3	3	24	378	11874	-0.13	0	3	1.51	0.22091	COL11A1 SERPIND1 USH2A
32	GO:0006813 [8]: potassium ion transport	2	2	25	155	12097	-0.15	0	3.07	1.51	0.22091	KCNMB1 SLC12A1
33	GO:0006664 [7]: glycolipid metabolism	1	1	26	20	12232	-0.22	0	3.1	1.51	0.22091	A4GALT
34	GO:0007399 [5]: neurogenesis	3	3	24	400	11852	-0.27	0	2.86	1.51	0.22091	GDA NTRK1 PCP4
35	GO:0046916 [8]: transition metal ion homeostasis	1	1	26	22	12230	-0.31	0	3.01	1.51	0.22091	HP
36	GO:0006953 [5]: acute-phase response	1	1	26	22	12230	-0.31	0	3.01	1.51	0.22091	SERPINA3
37	GO:0050879 [4]: organismal movement	2	2	25	178	12074	-0.38	0	2.83	1.51	0.22091	COL11A1 USH2A
38	GO:0050881 [5]: musculoskeletal movement	2	2	25	178	12074	-0.38	0	2.83	1.51	0.22091	COL11A1 USH2A
39	GO:0050885 [6]: regulation of balance	2	2	25	178	12074	-0.38	0	2.83	1.51	0.22091	COL11A1 USH2A
40	GO:0050953 [6]: sensory perception of light	2	2	25	178	12074	-0.38	0	2.83	1.51	0.22091	COL11A1 USH2A
41	GO:0050957 [6]: equilibrioception	2	2	25	178	12074	-0.38	0	2.83	1.51	0.22091	COL11A1 USH2A
42	GO:0007601 [7]: visual perception	2	2	25	178	12074	-0.38	0	2.83	1.51	0.22091	COL11A1 USH2A
43	GO:0016337 [5]: cell-cell adhesion	2	2	25	179	12073	-0.39	0	2.82	1.51	0.22091	COL11A1 PCDHA3
44	GO:0006939 [4]: smooth muscle contraction	1	1	26	25	12227	-0.42	0	2.89	1.51	0.22091	KCNMB1
45	GO:0007179 [8]: transforming growth factor beta receptor signaling pathway	1	1	26	29	12223	-0.55	0	2.75	1.47	0.229925	FMOD
48	GO:0042157 [7]: lipoprotein metabolism	1	1	26	34	12218	-0.7	0	2.6	1.34	0.261846	APOL1
49	GO:0007178 [7]: transmembrane receptor protein serine/threonine kinase signaling pathway	1	1	26	36	12216	-0.75	0	2.55	1.31	0.26982	FMOD
46	GO:0006812 [6]: cation transport	3	3	24	467	11785	-0.59	0	2.49	1.28	0.278037	KCNMB1 SCN1A SLC12A1
50	GO:0030198 [4]: extracellular matrix organization and biogenesis	1	1	26	41	12211	-0.86	0	2.43	1.27	0.280832	COL11A1
51	GO:0043062 [3]: extracellular structure organization and biogenesis	1	1	26	41	12211	-0.86	0	2.43	1.27	0.280832	COL11A1
52	GO:0006665 [7]: sphingolipid metabolism	1	1	26	41	12211	-0.86	0	2.43	1.27	0.280832	A4GALT
55	GO:0000226 [8]: microtubule cytoskeleton organization and biogenesis	1	1	26	44	12208	-0.92	0	2.36	1.23	0.292293	TEKT1
59	GO:0007565 [5]: pregnancy	1	1	26	46	12206	-0.96	0	2.32	1.21	0.298197	CLIC5
60	GO:0030005 [7]: di-, tri-valent inorganic cation homeostasis	1	1	26	48	12204	-1	0	2.28	1.19	0.304221	HP
54	GO:0006629 [5]: lipid metabolism	3	3	24	550	11702	-0.9	0	2.12	1.12	0.32628	A4GALT APOL1 SERPINA3
63	GO:0006875 [7]: metal ion homeostasis	1	1	26	53	12199	-1.1	0	2.19	1.12	0.32628	HP
64	GO:0050876 [4]: reproductive physiological process	1	1	26	54	12198	-1.1	0	2.17	1.12	0.32628	CLIC5
65	GO:0008203 [7]: cholesterol metabolism	1	1	26	55	12197	-1.11	0	2.15	1.12	0.32628	APOL1
67	GO:0006865 [6]: amino acid transport	1	1	26	56	12196	-1.14	0	2.14	1.12	0.32628	SLC12A1
68	GO:0006869 [5]: lipid transport	1	1	26	58	12194	-1.17	0	2.1	1.12	0.32628	APOL1
70	GO:0007050 [7]: cell cycle arrest	1	1	26	59	12193	-1.18	0	2.09	1.12	0.32628	GAS2L2
71	GO:0016125 [6]: sterol metabolism	1	1	26	60	12192	-1.2	0	2.07	1.12	0.32628	APOL1
57	GO:0009887 [4]: organogenesis	4	4	23	920	11332	-0.95	0	1.96	1.09	0.336216	COL11A1 GDA NTRK1 PCP4
58	GO:0048513 [3]: organ development	4	4	23	920	11332	-0.95	0	1.96	1.09	0.336216	COL11A1 GDA NTRK1 PCP4
73	GO:0015837 [5]: amine transport	1	1	26	63	12189	-1.25	0	2.03	1.09	0.336216	SLC12A1
74	GO:0046467 [7]: membrane lipid biosynthesis	1	1	26	65	12187	-1.26	0	2	1.09	0.336216	A4GALT
77	GO:0007160 [5]: cell-matrix adhesion	1	1	26	66	12186	-1.27	0	1.98	1.09	0.336216	PARVG
79	GO:0030003 [6]: cation homeostasis	1	1	26	69	12183	-1.32	0	1.94	1.09	0.336216	HP
81	GO:0015849 [5]: organic acid transport	1	1	26	72	12180	-1.35	0	1.9	1.08	0.339596	SLC12A1
82	GO:0046942 [6]: carboxylic acid transport	1	1	26	72	12180	-1.35	0	1.9	1.08	0.339596	SLC12A1
84	GO:0050801 [4]: ion homeostasis	1	1	26	75	12177	-1.38	0	1.87	1.07	0.343009	HP
85	GO:0006873 [5]: cell ion homeostasis	1	1	26	75	12177	-1.38	0	1.87	1.07	0.343009	HP
76	GO:0007010 [6]: cytoskeleton organization and biogenesis	2	2	25	324	11928	-1.26	0	1.83	1.05	0.349938	DNAH11 TEKT1
88	GO:0030705 [6]: cytoskeleton-dependent intracellular transport	1	1	26	85	12167	-1.48	0	1.75	1.02	0.360595	DNAH11
89	GO:0007018 [7]: microtubule-based movement	1	1	26	85	12167	-1.48	0	1.75	1.02	0.360595	DNAH11
90	GO:0007596 [4]: blood coagulation	1	1	26	84	12168	-1.48	0	1.77	1.02	0.360595	SERPIND1
91	GO:0019725 [4]: cell homeostasis	1	1	26	87	12165	-1.5	0	1.73	1.01	0.364219	HP
94	GO:0050817 [3]: coagulation	1	1	26	88	12164	-1.52	0	1.72	1.01	0.364219	SERPIND1
95	GO:0007599 [5]: hemostasis	1	1	26	90	12162	-1.53	0	1.7	1	0.367879	SERPIND1
99	GO:0050878 [4]: regulation of body fluids	1	1	26	100	12152	-1.6	0	1.61	0.93	0.394554	SERPIND1
100	GO:0042592 [3]: homeostasis	1	1	26	101	12151	-1.62	0	1.6	0.93	0.394554	HP
66	GO:0050874 [3]: organismal physiological process	6	6	21	1838	10414	-1.13	0	1.56	0.91	0.402524	CLIC5 COL11A1 KCNMB1 SERPINA3 SERPIND1 USH2A
103	GO:0007417 [6]: central nervous system development	1	1	26	104	12148	-1.64	0	1.57	0.91	0.402524	PCP4
105	GO:0009888 [5]: histogenesis	1	1	26	109	12143	-1.67	0	1.53	0.9	0.40657	COL11A1
109	GO:0042330 [5]: taxis	1	1	26	116	12136	-1.73	0	1.48	0.87	0.418952	SERPIND1
110	GO:0006935 [6]: chemotaxis	1	1	26	116	12136	-1.73	0	1.48	0.87	0.418952	SERPIND1
112	GO:0001501 [5]: skeletal development	1	1	26	120	12132	-1.75	0	1.45	0.86	0.423162	COL11A1
113	GO:0006643 [6]: membrane lipid metabolism	1	1	26	120	12132	-1.75	0	1.45	0.86	0.423162	A4GALT
83	GO:0009653 [3]: morphogenesis	4	4	23	1146	11106	-1.36	0	1.41	0.85	0.427415	COL11A1 GDA NTRK1 PCP4
98	GO:0044255 [5]: cellular lipid metabolism	2	2	25	427	11825	-1.59	0	1.41	0.85	0.427415	A4GALT APOL1
116	GO:0007156 [6]: homophilic cell adhesion	1	1	26	127	12125	-1.79	0	1.4	0.85	0.427415	PCDHA3
117	GO:0008202 [6]: steroid metabolism	1	1	26	128	12124	-1.8	0	1.39	0.85	0.427415	APOL1
93	GO:0050877 [4]: neurophysiological process	3	3	24	805	11447	-1.52	0	1.34	0.82	0.440432	COL11A1 KCNMB1 USH2A
120	GO:0006936 [3]: muscle contraction	1	1	26	136	12116	-1.83	0	1.34	0.82	0.440432	KCNMB1
92	GO:0009605 [4]: response to external stimulus	4	4	23	1259	10993	-1.51	0	1.2	0.69	0.501576	COL11A1 SERPINA3 SERPIND1 USH2A
118	GO:0006468 [8]: protein amino acid phosphorylation	2	2	25	535	11717	-1.81	0	1.1	0.6	0.548812	INSRR NTRK1
80	GO:0007154 [3]: cell communication	9	9	18	3466	8786	-1.34	0	1.06	0.57	0.565525	COL11A1 COL8A1 FMOD INSRR KCNMB1 NTRK1 PARVG PCDHA3 USH2A
96	GO:0007275 [2]: development	5	5	22	1782	10470	-1.54	0	1.03	0.57	0.565525	COL11A1 DLX4 GDA NTRK1 PCP4
121	GO:0007600 [5]: sensory perception	2	2	25	562	11690	-1.85	0	1.04	0.57	0.565525	COL11A1 USH2A
132	GO:0006954 [5]: inflammatory response	1	1	26	195	12057	-2.07	0	1.04	0.57	0.565525	SERPINA3
134	GO:0008610 [6]: lipid biosynthesis	1	1	26	200	12052	-2.09	0	1.02	0.57	0.565525	A4GALT
123	GO:0009581 [5]: detection of external stimulus	2	2	25	593	11659	-1.9	0	0.97	0.53	0.588605	COL11A1 USH2A
136	GO:0006066 [5]: alcohol metabolism	1	1	26	219	12033	-2.14	0	0.95	0.52	0.594521	APOL1
137	GO:0042221 [6]: response to chemical substance	1	1	26	229	12023	-2.16	0	0.92	0.5	0.606531	SERPIND1
124	GO:0016310 [7]: phosphorylation	2	2	25	635	11617	-1.95	0	0.89	0.48	0.618783	INSRR NTRK1
101	GO:0050896 [3]: response to stimulus	5	5	22	1939	10313	-1.62	0	0.85	0.46	0.631284	COL11A1 HP SERPINA3 SERPIND1 USH2A
138	GO:0007268 [6]: synaptic transmission	1	1	26	248	12004	-2.19	0	0.86	0.46	0.631284	KCNMB1
125	GO:0006996 [5]: organelle organization and biogenesis	2	2	25	672	11580	-1.97	0	0.82	0.45	0.637628	DNAH11 TEKT1
140	GO:0019226 [5]: transmission of nerve impulse	1	1	26	255	11997	-2.21	0	0.83	0.45	0.637628	KCNMB1
144	GO:0009611 [5]: response to wounding	1	1	26	285	11967	-2.25	0	0.75	0.39	0.677057	SERPINA3
145	GO:0016192 [5]: vesicle-mediated transport	1	1	26	298	11954	-2.27	0	0.72	0.37	0.690734	STXBP6
127	GO:0006793 [5]: phosphorus metabolism	2	2	25	780	11472	-2.04	0	0.65	0.32	0.726149	INSRR NTRK1
128	GO:0006796 [6]: phosphate metabolism	2	2	25	780	11472	-2.04	0	0.65	0.32	0.726149	INSRR NTRK1
130	GO:0016043 [4]: cell organization and biogenesis	2	2	25	823	11429	-2.05	0	0.6	0.27	0.763379	DNAH11 TEKT1
131	GO:0006952 [5]: defense response	2	2	25	836	11416	-2.06	0	0.58	0.27	0.763379	HP SERPINA3
155	GO:0000074 [6]: regulation of cell cycle	1	1	26	397	11855	-2.35	0	0.53	0.22	0.802519	GAS2L2
153	GO:0005975 [5]: carbohydrate metabolism	1	1	26	407	11845	-2.35	0	0.51	0.21	0.810584	GALNT3
122	GO:0007166 [5]: cell surface receptor linked signal transduction	3	3	24	1418	10834	-1.89	0	0.48	0.19	0.826959	FMOD INSRR NTRK1
115	GO:0007582 [2]: physiological process	23	23	4	10439	1813	-1.78	0	0.46	0.18	0.83527	A4GALT APOL1 CLIC5 COL11A1 COL8A1 DLX4 DNAH11 GALNT3 GAS2L2 GDA HP INSRR KCNMB1 NTRK1 SCN1A SERPINA3 SERPIND1 SLC12A1 STXBP6 TEKT1 USH2A ZNF135 ZNF585B
129	GO:0009607 [4]: response to biotic stimulus	2	2	25	956	11296	-2.05	0	0.46	0.18	0.83527	HP SERPINA3
154	GO:0009613 [5]: response to pest, pathogen or parasite	1	1	26	470	11782	-2.35	0	0.43	0.16	0.852144	SERPINA3
114	GO:0019222 [4]: regulation of metabolism	4	4	23	2034	10218	-1.75	0	0.39	0.15	0.860708	DLX4 SERPINA3 ZNF135 ZNF585B
150	GO:0046907 [5]: intracellular transport	1	1	26	504	11748	-2.33	0	0.39	0.15	0.860708	DNAH11
152	GO:0043207 [5]: response to external biotic stimulus	1	1	26	501	11751	-2.35	0	0.39	0.15	0.860708	SERPINA3
151	GO:0007267 [4]: cell-cell signaling	1	1	26	537	11715	-2.34	0	0.35	0.12	0.88692	KCNMB1
148	GO:0044257 [7]: cellular protein catabolism	1	1	26	583	11669	-2.32	0	0.31	0.1	0.904837	HP
149	GO:0006508 [8]: proteolysis and peptidolysis	1	1	26	583	11669	-2.32	0	0.31	0.1	0.904837	HP
86	GO:0050875 [3]: cellular physiological process	19	19	8	9076	3176	-1.45	0	0.29	0.09	0.913931	A4GALT APOL1 CLIC5 COL11A1 COL8A1 DLX4 DNAH11 GAS2L2 GDA HP INSRR KCNMB1 NTRK1 SCN1A SLC12A1 STXBP6 TEKT1 ZNF135 ZNF585B
146	GO:0030163 [6]: protein catabolism	1	1	26	598	11654	-2.3	0	0.3	0.09	0.913931	HP
147	GO:0043285 [5]: biopolymer catabolism	1	1	26	605	11647	-2.31	0	0.29	0.09	0.913931	HP
78	GO:0043170 [4]: macromolecule metabolism	5	5	22	3141	9111	-1.3	0	0.15	0.07	0.932394	APOL1 GALNT3 HP INSRR NTRK1
87	GO:0050791 [3]: regulation of physiological process	4	4	23	2549	9703	-1.46	0	0.17	0.07	0.932394	DLX4 SERPINA3 ZNF135 ZNF585B
97	GO:0009987 [2]: cellular process	23	23	4	10924	1328	-1.58	0	0.18	0.07	0.932394	A4GALT APOL1 CLIC5 COL11A1 COL8A1 DLX4 DNAH11 FMOD GAS2L2 GDA HP INSRR KCNMB1 NTRK1 PARVG PCDHA3 SCN1A SLC12A1 STXBP6 TEKT1 USH2A ZNF135 ZNF585B
102	GO:0006350 [6]: transcription	3	3	24	1966	10286	-1.63	0	0.18	0.07	0.932394	DLX4 ZNF135 ZNF585B
104	GO:0019219 [5]: regulation of nucleobase, nucleoside, nucleotide and nucleic acid metabolism	3	3	24	1900	10352	-1.67	0	0.21	0.07	0.932394	DLX4 ZNF135 ZNF585B
106	GO:0045449 [6]: regulation of transcription	3	3	24	1874	10378	-1.7	0	0.22	0.07	0.932394	DLX4 ZNF135 ZNF585B
107	GO:0006351 [7]: transcription, DNA-dependent	3	3	24	1866	10386	-1.7	0	0.22	0.07	0.932394	DLX4 ZNF135 ZNF585B
108	GO:0006464 [7]: protein modification	2	2	25	1507	10745	-1.72	0	0.15	0.07	0.932394	INSRR NTRK1
111	GO:0006355 [7]: regulation of transcription, DNA-dependent	3	3	24	1810	10442	-1.74	0	0.24	0.07	0.932394	DLX4 ZNF135 ZNF585B
133	GO:0006950 [4]: response to stress	1	1	26	849	11403	-2.09	0	0.16	0.07	0.932394	SERPINA3
135	GO:0044248 [5]: cellular catabolism	1	1	26	834	11418	-2.1	0	0.16	0.07	0.932394	HP
139	GO:0006955 [4]: immune response	1	1	26	746	11506	-2.2	0	0.2	0.07	0.932394	SERPINA3
141	GO:0007049 [5]: cell cycle	1	1	26	712	11540	-2.23	0	0.22	0.07	0.932394	GAS2L2
142	GO:0009057 [5]: macromolecule catabolism	1	1	26	709	11543	-2.23	0	0.22	0.07	0.932394	HP
143	GO:0044265 [6]: cellular macromolecule catabolism	1	1	26	694	11558	-2.25	0	0.23	0.07	0.932394	HP
126	GO:0009056 [4]: catabolism	1	1	26	908	11344	-2.03	0	0.13	0.06	0.941765	HP
53	GO:0044238 [4]: primary metabolism	11	11	16	6275	5977	-0.87	0	0.11	0.05	0.951229	A4GALT APOL1 DLX4 GALNT3 GDA HP INSRR NTRK1 SERPINA3 ZNF135 ZNF585B
61	GO:0044260 [5]: cellular macromolecule metabolism	4	4	23	2982	9270	-1.04	0	0.08	0.05	0.951229	APOL1 HP INSRR NTRK1
62	GO:0006139 [5]: nucleobase, nucleoside, nucleotide and nucleic acid metabolism	4	4	23	2963	9289	-1.06	0	0.08	0.05	0.951229	DLX4 GDA ZNF135 ZNF585B
69	GO:0050789 [2]: regulation of biological process	4	4	23	2863	9389	-1.17	0	0.1	0.05	0.951229	DLX4 SERPINA3 ZNF135 ZNF585B
72	GO:0019538 [5]: protein metabolism	4	4	23	2804	9448	-1.23	0	0.11	0.05	0.951229	APOL1 HP INSRR NTRK1
75	GO:0044267 [6]: cellular protein metabolism	4	4	23	2783	9469	-1.26	0	0.11	0.05	0.951229	APOL1 HP INSRR NTRK1
119	GO:0008283 [4]: cell proliferation	1	1	26	1057	11195	-1.83	0	0.09	0.05	0.951229	GAS2L2
29	GO:0008152 [3]: metabolism	11	11	16	6954	5298	-0.07	0	0.03	0.02	0.980199	A4GALT APOL1 DLX4 GALNT3 GDA HP INSRR NTRK1 SERPINA3 ZNF135 ZNF585B
47	GO:0007165 [4]: signal transduction	3	3	24	2823	9429	-0.63	0	0.04	0.02	0.980199	FMOD INSRR NTRK1
56	GO:0043283 [4]: biopolymer metabolism	1	1	26	1610	10642	-0.93	0	0.02	0.02	0.980199	HP
17	GO:0044237 [4]: cellular metabolism	9	9	18	6556	5696	0.71	4.01	0.01	0.01	0.99005	A4GALT APOL1 DLX4 GDA HP INSRR NTRK1 ZNF135 ZNF585B

## Sheet: kegg_UP_42_vs_H9
#	Annotation	Total Genes With Ann	Your Genes (With Ann)	Your Genes (No Ann)	Genome (With Ann)	Genome (No Ann)	ln(Bayes factor)	neg ln(p value)	FE: neg ln(p value)	FE: neg ln(FDR)	FE.FDR	Genes
1	path:hsa00830: Retinol metabolism	1	1	7	3	3119	2.39	6.74	4.59	2.64	0.0713613	ALDH1A2
2	path:hsa04080: Neuroactive ligand-receptor interaction	3	3	5	292	2830	1.37	5.55	3.43	2.18	0.113042	ADRA1B GRP UTS2
3	path:hsa05010: Alzheimer's disease	1	1	7	22	3100	0.69	4.86	2.86	2.01	0.133989	MME
4	path:hsa04060: Cytokine-cytokine receptor interaction	2	2	6	255	2867	-0.01	0	2	1.44	0.236928	CXCL14 TNFSF10
5	path:hsa04210: Apoptosis	1	1	7	95	3027	-0.58	0	1.51	1.17	0.310367	TNFSF10
6	path:hsa04310: Wnt signaling pathway	1	1	7	146	2976	-0.88	0	1.14	0.99	0.371577	DKK1
7	path:hsa04020: Calcium signaling pathway	1	1	7	195	2927	-1.05	0	0.91	0.91	0.402524	ADRA1B

## Sheet: kegg_DOWN_42_vs_H9
#	Annotation	Total Genes With Ann	Your Genes (With Ann)	Your Genes (No Ann)	Genome (With Ann)	Genome (No Ann)	ln(Bayes factor)	neg ln(p value)	FE: neg ln(p value)	FE: neg ln(FDR)	FE.FDR	Genes
1	path:hsa04512: ECM-receptor interaction	2	2	6	84	3038	1.84	6.05	3.98	1.9	0.149569	COL11A1 FNDC1
2	path:hsa00603: Globoside metabolism	1	1	7	24	3098	0.61	4.75	2.78	1.47	0.229925	A4GALT
3	path:hsa00512: O-Glycan biosynthesis	1	1	7	34	3088	0.29	4.4	2.45	1.47	0.229925	GALNT3
4	path:hsa04510: Focal adhesion	2	2	6	232	2890	0.13	4.21	2.16	1.46	0.232236	COL11A1 PARVG
5	path:hsa04610: Complement and coagulation cascades	1	1	7	68	3054	-0.31	0	1.81	1.34	0.261846	SERPIND1
6	path:hsa04210: Apoptosis	1	1	7	95	3027	-0.58	0	1.51	1.22	0.29523	NTRK1
7	path:hsa00230: Purine metabolism	1	1	7	150	2972	-0.9	0	1.12	0.98	0.375311	GDA
8	path:hsa04010: MAPK signaling pathway	1	1	7	242	2880	-1.16	0	0.74	0.74	0.477114	NTRK1

## Sheet: mesh_UP_42_vs_H9
#	Annotation	Total Genes With Ann	Your Genes (With Ann)	Your Genes (No Ann)	Genome (With Ann)	Genome (No Ann)	ln(Bayes factor)	neg ln(p value)	FE: neg ln(p value)	FE: neg ln(FDR)	FE.FDR	Genes
1	Cytotoxicity, Immunologic	3	3	4	107	4070	5.41	7.82	7.46	2.57	0.0765355	DKK1 MME TNFSF10
2	Protein p53	3	3	4	119	4058	5.11	7.57	7.16	2.57	0.0765355	DKK1 MME TNFSF10
3	Lung Neoplasms	4	4	3	312	3865	4.95	7.12	6.98	2.57	0.0765355	DKK1 GRP MME TNFSF10
4	Substance P	2	2	5	29	4148	4.76	6.97	6.82	2.57	0.0765355	GRP MME
5	Doxorubicin	3	3	4	136	4041	4.73	6.97	6.78	2.57	0.0765355	DKK1 MME TNFSF10
6	Membrane Proteins	4	4	3	350	3827	4.53	6.81	6.55	2.57	0.0765355	DKK1 GRP MME TNFSF10
7	Drug Synergism	3	3	4	148	4029	4.5	6.76	6.54	2.57	0.0765355	DKK1 MME TNFSF10
8	Melanoma	3	3	4	149	4028	4.48	6.76	6.52	2.57	0.0765355	DKK1 MME TNFSF10
9	Neuropeptides	2	2	5	35	4142	4.41	6.72	6.47	2.57	0.0765355	GRP MME
10	Thiorphan	1	1	6	0	4177	4.32	6.64	6.39	2.57	0.0765355	MME
11	Leukemia, CALLA-Positive	1	1	6	0	4177	4.32	6.64	6.39	2.57	0.0765355	MME
12	Dicarboxylic Acids	1	1	6	0	4177	4.32	6.64	6.39	2.57	0.0765355	DKK1
13	Fossils	1	1	6	0	4177	4.32	6.64	6.39	2.57	0.0765355	DKK1
14	Gene Expression Regulation	4	4	3	381	3796	4.21	6.49	6.23	2.57	0.0765355	DKK1 GRP MME TNFSF10
15	Brain Neoplasms	3	3	4	168	4009	4.14	6.44	6.18	2.57	0.0765355	DKK1 MME TNFSF10
16	Mice, Inbred BALB C	3	3	4	184	3993	3.89	6.02	5.92	2.57	0.0765355	DKK1 MME TNFSF10
17	Splenic Neoplasms	1	1	6	1	4176	3.63	5.82	5.7	2.57	0.0765355	MME
18	Urotensins	1	1	6	1	4176	3.63	5.82	5.7	2.57	0.0765355	UTS2
19	Lymphoma, Lymphoblastic	1	1	6	1	4176	3.63	5.82	5.7	2.57	0.0765355	MME
20	Needle Sharing	1	1	6	1	4176	3.63	5.82	5.7	2.57	0.0765355	MME
21	Needle-Exchange Programs	1	1	6	1	4176	3.63	5.82	5.7	2.57	0.0765355	MME
22	Enkephalin, D-Penicillamine (2,5)-	1	1	6	1	4176	3.63	5.82	5.7	2.57	0.0765355	DKK1
23	Proto-Oncogene Proteins c-bcl-2	2	2	5	54	4123	3.59	5.82	5.64	2.57	0.0765355	MME TNFSF10
24	Adenoviridae	2	2	5	55	4122	3.56	5.74	5.61	2.57	0.0765355	DKK1 TNFSF10
25	Gene Expression	4	4	3	458	3719	3.54	5.74	5.54	2.57	0.0765355	DKK1 GRP MME TNFSF10
26	Blotting, Northern	3	3	4	212	3965	3.49	5.71	5.52	2.57	0.0765355	DKK1 MME TNFSF10
27	Liver Neoplasms	3	3	4	215	3962	3.46	5.67	5.48	2.57	0.0765355	DKK1 MME TNFSF10
28	Gene Expression Regulation, Neoplastic	3	3	4	222	3955	3.37	5.54	5.39	2.57	0.0765355	DKK1 MME TNFSF10
29	Signal Transduction	4	4	3	488	3689	3.31	5.51	5.31	2.57	0.0765355	DKK1 GRP MME TNFSF10
30	Gene Therapy	2	2	5	64	4113	3.27	5.45	5.32	2.57	0.0765355	DKK1 TNFSF10
31	Streptodornase and Streptokinase	1	1	6	2	4175	3.22	5.43	5.3	2.57	0.0765355	DKK1
32	Baltimore	1	1	6	2	4175	3.22	5.43	5.3	2.57	0.0765355	MME
33	Hominidae	1	1	6	2	4175	3.22	5.43	5.3	2.57	0.0765355	DKK1
34	Leukemia, Pre-B-Cell	1	1	6	2	4175	3.22	5.43	5.3	2.57	0.0765355	MME
35	2,3,4,5-Tetrahydro-7,8-dihydroxy-1-phenyl-1H-3-benzazepine	1	1	6	2	4175	3.22	5.43	5.3	2.57	0.0765355	DKK1
36	Receptors, Opioid, delta	1	1	6	2	4175	3.22	5.43	5.3	2.57	0.0765355	DKK1
37	Receptors, Bombesin	1	1	6	2	4175	3.22	5.43	5.3	2.57	0.0765355	GRP
38	Gastrin-Releasing Peptide	1	1	6	2	4175	3.22	5.43	5.3	2.57	0.0765355	GRP
39	Lymphoma, Small-Cell	1	1	6	2	4175	3.22	5.43	5.3	2.57	0.0765355	MME
40	Transcription, Genetic	4	4	3	521	3656	3.08	5.27	5.07	2.48	0.0837432	DKK1 GRP MME TNFSF10
41	Leukemia, B-Cell	1	1	6	3	4174	2.93	5.1	5.01	2.48	0.0837432	MME
42	Enkephalin, Ala(2)-MePhe(4)-Gly(5)-	1	1	6	3	4174	2.93	5.1	5.01	2.48	0.0837432	DKK1
43	Potassium Channels, Calcium-Activated	1	1	6	3	4174	2.93	5.1	5.01	2.48	0.0837432	DKK1
44	Proto-Oncogene Proteins	3	3	4	262	3915	2.92	5.1	4.92	2.48	0.0837432	DKK1 MME TNFSF10
45	Glioma	2	2	5	78	4099	2.9	5.1	4.94	2.48	0.0837432	DKK1 TNFSF10
46	Cell Nucleus	3	3	4	268	3909	2.85	4.99	4.86	2.48	0.0837432	DKK1 MME TNFSF10
47	Lymphocyte Activation	3	3	4	271	3906	2.82	4.97	4.83	2.48	0.0837432	DKK1 MME TNFSF10
48	Multiple Myeloma	2	2	5	84	4093	2.76	4.9	4.8	2.48	0.0837432	MME TNFSF10
49	Philadelphia Chromosome	1	1	6	4	4173	2.71	4.87	4.79	2.48	0.0837432	MME
50	Risk-Taking	1	1	6	4	4173	2.71	4.87	4.79	2.48	0.0837432	MME
51	Leukemia, B-Cell, Acute	1	1	6	4	4173	2.71	4.87	4.79	2.48	0.0837432	MME
52	Leukemia, Myeloid, Philadelphia-Positive	1	1	6	4	4173	2.71	4.87	4.79	2.48	0.0837432	MME
53	Lymphoma, Small Cleaved-Cell, Diffuse	1	1	6	4	4173	2.71	4.87	4.79	2.48	0.0837432	MME
54	Receptors, Neuropeptide Y	1	1	6	4	4173	2.71	4.87	4.79	2.48	0.0837432	DKK1
55	Waldenstrom Macroglobulinemia	1	1	6	4	4173	2.71	4.87	4.79	2.48	0.0837432	MME
56	Antibodies, Monoclonal	4	4	3	580	3597	2.7	4.87	4.68	2.48	0.0837432	CXCL14 DKK1 MME TNFSF10
57	Neoplasm Proteins	3	3	4	286	3891	2.68	4.8	4.68	2.48	0.0837432	DKK1 MME TNFSF10
58	Neuroblastoma	2	2	5	89	4088	2.65	4.8	4.69	2.48	0.0837432	DKK1 MME
59	DNA, Complementary	3	3	4	289	3888	2.65	4.8	4.65	2.48	0.0837432	DKK1 MME TNFSF10
60	Reverse Transcriptase Polymerase Chain Reaction	3	3	4	290	3887	2.64	4.8	4.64	2.48	0.0837432	DKK1 MME TNFSF10
61	Membrane Glycoproteins	3	3	4	290	3887	2.64	4.8	4.64	2.48	0.0837432	DKK1 MME TNFSF10
62	Immunohistochemistry	4	4	3	593	3584	2.62	4.76	4.6	2.48	0.0837432	DKK1 GRP MME TNFSF10
63	Cell Division	4	4	3	594	3583	2.62	4.76	4.6	2.48	0.0837432	DKK1 GRP MME TNFSF10
64	Cloning, Molecular	4	4	3	597	3580	2.6	4.76	4.58	2.48	0.0837432	DKK1 GRP MME TNFSF10
65	Cell Survival	3	3	4	298	3879	2.57	4.72	4.57	2.48	0.0837432	DKK1 MME TNFSF10
66	Gene Rearrangement, B-Lymphocyte	1	1	6	5	4172	2.53	4.7	4.6	2.48	0.0837432	MME
67	Bone Marrow Purging	1	1	6	5	4172	2.53	4.7	4.6	2.48	0.0837432	MME
68	Receptors, Dopamine D1	1	1	6	5	4172	2.53	4.7	4.6	2.48	0.0837432	DKK1
69	Receptors, Opioid, mu	1	1	6	5	4172	2.53	4.7	4.6	2.48	0.0837432	DKK1
70	Lymphoma, Mucosa-Associated Lymphoid Tissue	1	1	6	5	4172	2.53	4.7	4.6	2.48	0.0837432	MME
71	Keratosis	1	1	6	5	4172	2.53	4.7	4.6	2.48	0.0837432	DKK1
72	Killer Cells, Natural	2	2	5	95	4082	2.53	4.7	4.57	2.48	0.0837432	MME TNFSF10
73	Dose-Response Relationship, Drug	4	4	3	613	3564	2.51	4.7	4.48	2.48	0.0837432	DKK1 GRP MME TNFSF10
75	Peptides	3	3	4	311	3866	2.46	4.61	4.45	2.48	0.0837432	DKK1 GRP MME
76	RNA, Neoplasm	2	2	5	101	4076	2.42	4.58	4.45	2.48	0.0837432	DKK1 MME
77	Antigens	2	2	5	101	4076	2.42	4.58	4.45	2.48	0.0837432	DKK1 MME
78	Pyridazines	1	1	6	6	4171	2.38	4.55	4.45	2.48	0.0837432	DKK1
79	SRS-A	1	1	6	6	4171	2.38	4.55	4.45	2.48	0.0837432	DKK1
80	Leukemia, Lymphocytic, Acute, L2	1	1	6	6	4171	2.38	4.55	4.45	2.48	0.0837432	MME
81	Antigens, CD13	1	1	6	6	4171	2.38	4.55	4.45	2.48	0.0837432	MME
82	Germinal Center	1	1	6	6	4171	2.38	4.55	4.45	2.48	0.0837432	MME
83	3-Iodobenzylguanidine	1	1	6	6	4171	2.38	4.55	4.45	2.48	0.0837432	DKK1
84	ADP-ribosyl Cyclase	1	1	6	6	4171	2.38	4.55	4.45	2.48	0.0837432	MME
74	Transfection	4	4	3	622	3555	2.46	4.61	4.43	2.47	0.0845849	DKK1 GRP MME TNFSF10
85	Lymphocytes	3	3	4	323	3854	2.35	4.55	4.35	2.45	0.0862936	DKK1 MME NR2E1
86	Apoptosis	3	3	4	326	3851	2.33	4.55	4.32	2.45	0.0862936	DKK1 MME TNFSF10
89	Gene Rearrangement, B-Lymphocyte, Heavy Chain	1	1	6	7	4170	2.25	4.44	4.32	2.45	0.0862936	MME
90	Fusion Proteins, bcr-abl	1	1	6	7	4170	2.25	4.44	4.32	2.45	0.0862936	MME
91	Fura-2	1	1	6	7	4170	2.25	4.44	4.32	2.45	0.0862936	DKK1
92	Lymphoma, Large-Cell, Diffuse	1	1	6	7	4170	2.25	4.44	4.32	2.45	0.0862936	MME
93	DNA Nucleotidylexotransferase	1	1	6	7	4170	2.25	4.44	4.32	2.45	0.0862936	MME
94	Iodobenzenes	1	1	6	7	4170	2.25	4.44	4.32	2.45	0.0862936	DKK1
87	Flow Cytometry	3	3	4	331	3846	2.29	4.48	4.28	2.42	0.0889216	DKK1 MME TNFSF10
88	Microscopy, Electron	3	3	4	336	3841	2.25	4.44	4.24	2.41	0.0898153	DKK1 GRP MME
95	Neprilysin	1	1	6	8	4169	2.13	4.28	4.2	2.41	0.0898153	MME
96	Benzazepines	1	1	6	8	4169	2.13	4.28	4.2	2.41	0.0898153	DKK1
97	Interleukin-7	1	1	6	8	4169	2.13	4.28	4.2	2.41	0.0898153	MME
98	Antigens, CD26	1	1	6	8	4169	2.13	4.28	4.2	2.41	0.0898153	MME
99	Forced Expiratory Flow Rates	1	1	6	8	4169	2.13	4.28	4.2	2.41	0.0898153	MME
100	Immunoglobulins, lambda-Chain	1	1	6	8	4169	2.13	4.28	4.2	2.41	0.0898153	MME
101	Cell Differentiation	3	3	4	360	3817	2.07	4.19	4.05	2.38	0.0925506	DKK1 MME TNFSF10
102	Enzyme Inhibitors	3	3	4	360	3817	2.07	4.19	4.05	2.38	0.0925506	DKK1 MME TNFSF10
103	Antineoplastic Agents	3	3	4	361	3816	2.06	4.19	4.04	2.38	0.0925506	DKK1 MME TNFSF10
104	Guinea Pigs	2	2	5	123	4054	2.06	4.19	4.08	2.38	0.0925506	DKK1 MME
105	Peptide Fragments	3	3	4	365	3812	2.04	4.19	4.01	2.38	0.0925506	DKK1 GRP MME
106	Leukemia, Nonlymphocytic, Acute	1	1	6	9	4168	2.03	4.19	4.1	2.38	0.0925506	MME
107	Neurites	1	1	6	9	4168	2.03	4.19	4.1	2.38	0.0925506	DKK1
108	Cytogenetic Analysis	1	1	6	9	4168	2.03	4.19	4.1	2.38	0.0925506	MME
109	Hepatocytes	1	1	6	9	4168	2.03	4.19	4.1	2.38	0.0925506	TNFSF10
110	Histamine H2 Antagonists	1	1	6	9	4168	2.03	4.19	4.1	2.38	0.0925506	DKK1
111	Lymphoma, Follicular	1	1	6	9	4168	2.03	4.19	4.1	2.38	0.0925506	MME
112	Down-Regulation	2	2	5	125	4052	2.03	4.19	4.05	2.38	0.0925506	DKK1 TNFSF10
113	Oligopeptides	2	2	5	126	4051	2.01	4.15	4.04	2.38	0.0925506	DKK1 MME
114	Carcinoma, Hepatocellular	2	2	5	128	4049	1.99	4.15	4.01	2.38	0.0925506	DKK1 TNFSF10
115	Mitochondria	2	2	5	128	4049	1.99	4.15	4.01	2.38	0.0925506	DKK1 TNFSF10
116	Iodine Radioisotopes	2	2	5	129	4048	1.97	4.15	3.99	2.38	0.0925506	DKK1 MME
119	Asparaginase	1	1	6	10	4167	1.93	4.11	4	2.38	0.0925506	MME
120	Blast Crisis	1	1	6	10	4167	1.93	4.11	4	2.38	0.0925506	MME
121	Thapsigargin	1	1	6	10	4167	1.93	4.11	4	2.38	0.0925506	DKK1
117	Cell Transformation, Neoplastic	2	2	5	131	4046	1.94	4.11	3.97	2.36	0.0944202	DKK1 MME
118	Cell Membrane	3	3	4	379	3798	1.94	4.11	3.91	2.36	0.0944202	DKK1 MME TNFSF10
122	Breast Neoplasms	3	3	4	381	3796	1.92	4.11	3.9	2.36	0.0944202	DKK1 MME TNFSF10
123	Clone Cells	2	2	5	135	4042	1.89	4.07	3.91	2.36	0.0944202	DKK1 MME
124	Mice, Nude	2	2	5	135	4042	1.89	4.07	3.91	2.36	0.0944202	DKK1 GRP
126	Plasminogen	1	1	6	11	4166	1.85	4.02	3.92	2.36	0.0944202	DKK1
127	Receptors, Opioid	1	1	6	11	4166	1.85	4.02	3.92	2.36	0.0944202	DKK1
128	Aspartic Endopeptidases	1	1	6	11	4166	1.85	4.02	3.92	2.36	0.0944202	MME
129	Glycopeptides	1	1	6	11	4166	1.85	4.02	3.92	2.36	0.0944202	MME
125	T-Lymphocytes	3	3	4	388	3789	1.88	4.07	3.85	2.35	0.0953692	DKK1 MME TNFSF10
130	Up-Regulation	2	2	5	141	4036	1.81	3.94	3.83	2.35	0.0953692	MME TNFSF10
134	Receptors, Adrenergic, alpha	1	1	6	12	4165	1.77	3.94	3.84	2.35	0.0953692	DKK1
135	Streptokinase	1	1	6	12	4165	1.77	3.94	3.84	2.35	0.0953692	DKK1
136	Bombesin	1	1	6	12	4165	1.77	3.94	3.84	2.35	0.0953692	GRP
137	Receptors, Tumor Necrosis Factor, Type I	1	1	6	12	4165	1.77	3.94	3.84	2.35	0.0953692	TNFSF10
138	Chromosomes, Human, Pair 4	1	1	6	12	4165	1.77	3.94	3.84	2.35	0.0953692	MME
139	Aminopeptidases	1	1	6	12	4165	1.77	3.94	3.84	2.35	0.0953692	MME
132	Prostatic Neoplasms	2	2	5	143	4034	1.78	3.94	3.8	2.33	0.0972957	GRP TNFSF10
131	Sequence Homology, Amino Acid	3	3	4	402	3775	1.78	3.94	3.75	2.32	0.0982736	DKK1 MME TNFSF10
133	Blotting, Western	3	3	4	403	3774	1.78	3.94	3.75	2.32	0.0982736	DKK1 MME TNFSF10
140	Skin Neoplasms	2	2	5	148	4029	1.72	3.91	3.74	2.32	0.0982736	DKK1 MME
141	Gene Rearrangement, beta-Chain T-Cell Antigen Receptor	1	1	6	13	4164	1.7	3.86	3.76	2.32	0.0982736	MME
142	Leukemia, T-Cell, Acute	1	1	6	13	4164	1.7	3.86	3.76	2.32	0.0982736	MME
143	Substance Abuse, Intravenous	1	1	6	13	4164	1.7	3.86	3.76	2.32	0.0982736	MME
144	Antigens, CD20	1	1	6	13	4164	1.7	3.86	3.76	2.32	0.0982736	MME
145	Genetic Vectors	2	2	5	155	4022	1.64	3.81	3.65	2.32	0.0982736	DKK1 TNFSF10
146	Plasma Cells	1	1	6	14	4163	1.63	3.81	3.7	2.32	0.0982736	MME
147	Tidal Volume	1	1	6	14	4163	1.63	3.81	3.7	2.32	0.0982736	MME
148	Gene Rearrangement, T-Lymphocyte	1	1	6	14	4163	1.63	3.81	3.7	2.32	0.0982736	MME
149	Antigens, CD5	1	1	6	14	4163	1.63	3.81	3.7	2.32	0.0982736	MME
150	Camptothecin	1	1	6	14	4163	1.63	3.81	3.7	2.32	0.0982736	DKK1
151	Immunoglobulins, Light-Chain	1	1	6	14	4163	1.63	3.81	3.7	2.32	0.0982736	MME
152	Leukemia, Hairy Cell	1	1	6	14	4163	1.63	3.81	3.7	2.32	0.0982736	MME
153	HIV-1	2	2	5	157	4020	1.61	3.77	3.63	2.32	0.0982736	DKK1 TNFSF10
157	Whole-Body Irradiation	1	1	6	15	4162	1.56	3.77	3.63	2.32	0.0982736	MME
158	B-Lymphocyte Subsets	1	1	6	15	4162	1.56	3.77	3.63	2.32	0.0982736	MME
159	Antigens, CD19	1	1	6	15	4162	1.56	3.77	3.63	2.32	0.0982736	MME
160	Cell Lineage	1	1	6	15	4162	1.56	3.77	3.63	2.32	0.0982736	MME
161	I-kappa B	1	1	6	15	4162	1.56	3.77	3.63	2.32	0.0982736	TNFSF10
162	Chromosomes, Human, Pair 18	1	1	6	15	4162	1.56	3.77	3.63	2.32	0.0982736	MME
163	Histamine H1 Antagonists	1	1	6	15	4162	1.56	3.77	3.63	2.32	0.0982736	DKK1
164	Peptidyl-Dipeptidase A	1	1	6	15	4162	1.56	3.77	3.63	2.32	0.0982736	MME
155	Cytoplasm	2	2	5	159	4018	1.59	3.77	3.6	2.3	0.100259	DKK1 MME
154	Hamsters	3	3	4	433	3744	1.6	3.77	3.56	2.29	0.101266	DKK1 GRP MME
156	Colonic Neoplasms	2	2	5	161	4016	1.57	3.77	3.58	2.29	0.101266	DKK1 TNFSF10
165	Epithelial Cells	2	2	5	162	4015	1.56	3.71	3.57	2.29	0.101266	MME TNFSF10
166	Hydrolysis	2	2	5	163	4014	1.55	3.71	3.56	2.29	0.101266	DKK1 MME
167	Heat-Shock Proteins 70	1	1	6	16	4161	1.51	3.67	3.57	2.29	0.101266	GRP
168	Enkephalins	1	1	6	16	4161	1.51	3.67	3.57	2.29	0.101266	DKK1
173	Adrenergic alpha-Antagonists	1	1	6	17	4160	1.45	3.63	3.51	2.26	0.10435	DKK1
174	Gastrins	1	1	6	17	4160	1.45	3.63	3.51	2.26	0.10435	GRP
175	Immunoglobulins, kappa-Chain	1	1	6	17	4160	1.45	3.63	3.51	2.26	0.10435	MME
171	Epithelium	2	2	5	169	4008	1.49	3.67	3.49	2.25	0.105399	DKK1 MME
172	Tetradecanoylphorbol Acetate	2	2	5	170	4007	1.48	3.67	3.48	2.24	0.106459	DKK1 MME
170	DNA Primers	3	3	4	452	3725	1.49	3.67	3.44	2.23	0.107528	DKK1 MME TNFSF10
176	Antigens, Neoplasm	2	2	5	173	4004	1.44	3.63	3.45	2.23	0.107528	DKK1 MME
177	DNA Topoisomerases, Type I	1	1	6	18	4159	1.4	3.58	3.46	2.23	0.107528	DKK1
178	Lymphoma, Large-Cell	1	1	6	18	4159	1.4	3.58	3.46	2.23	0.107528	MME
169	RNA, Messenger	4	4	3	830	3347	1.49	3.67	3.42	2.22	0.108609	DKK1 GRP MME TNFSF10
181	Tissue Plasminogen Activator	1	1	6	19	4158	1.35	3.54	3.41	2.22	0.108609	DKK1
182	Leukemia, Lymphocytic, Acute, L1	1	1	6	19	4158	1.35	3.54	3.41	2.22	0.108609	MME
183	Gastrointestinal Hormones	1	1	6	19	4158	1.35	3.54	3.41	2.22	0.108609	GRP
184	Hypersensitivity, Delayed	1	1	6	19	4158	1.35	3.54	3.41	2.22	0.108609	DKK1
179	Antibody Specificity	2	2	5	181	3996	1.37	3.58	3.37	2.2	0.110803	DKK1 MME
186	Thrombolytic Therapy	1	1	6	20	4157	1.3	3.47	3.36	2.2	0.110803	DKK1
187	In Situ Nick-End Labeling	1	1	6	20	4157	1.3	3.47	3.36	2.2	0.110803	TNFSF10
188	Intracellular Signaling Peptides and Proteins	1	1	6	20	4157	1.3	3.47	3.36	2.2	0.110803	TNFSF10
189	Alkaloids	1	1	6	20	4157	1.3	3.47	3.36	2.2	0.110803	DKK1
180	Carrier Proteins	3	3	4	476	3701	1.36	3.54	3.31	2.18	0.113042	DKK1 GRP TNFSF10
190	Thrombophlebitis	1	1	6	21	4156	1.26	3.43	3.32	2.18	0.113042	DKK1
191	PC12 Cells	1	1	6	21	4156	1.26	3.43	3.32	2.18	0.113042	DKK1
192	Cephalosporins	1	1	6	21	4156	1.26	3.43	3.32	2.18	0.113042	DKK1
193	Chromosomes, Human, Pair 19	1	1	6	21	4156	1.26	3.43	3.32	2.18	0.113042	MME
194	Neuropeptide Y	1	1	6	21	4156	1.26	3.43	3.32	2.18	0.113042	DKK1
196	Receptors, Dopamine	1	1	6	22	4155	1.21	3.43	3.27	2.17	0.114178	DKK1
197	Leukemia, Lymphocytic, Chronic	1	1	6	22	4155	1.21	3.43	3.27	2.17	0.114178	MME
198	Bradykinin	1	1	6	22	4155	1.21	3.43	3.27	2.17	0.114178	MME
199	Immunoglobulins, Surface	1	1	6	22	4155	1.21	3.43	3.27	2.17	0.114178	MME
200	Immunotoxins	1	1	6	22	4155	1.21	3.43	3.27	2.17	0.114178	MME
185	Proteins	3	3	4	485	3692	1.31	3.54	3.26	2.16	0.115325	DKK1 MME TNFSF10
202	Neoplasm, Residual	1	1	6	23	4154	1.17	3.38	3.23	2.15	0.116484	MME
203	Airway Resistance	1	1	6	23	4154	1.17	3.38	3.23	2.15	0.116484	MME
204	Antibodies, Neoplasm	1	1	6	23	4154	1.17	3.38	3.23	2.15	0.116484	MME
195	Cytokines	2	2	5	197	3980	1.22	3.43	3.21	2.13	0.118837	MME TNFSF10
206	Tumor Stem Cell Assay	1	1	6	24	4153	1.13	3.33	3.19	2.13	0.118837	DKK1
207	Vasoactive Intestinal Peptide	1	1	6	24	4153	1.13	3.33	3.19	2.13	0.118837	GRP
208	Program Evaluation	1	1	6	24	4153	1.13	3.33	3.19	2.13	0.118837	MME
209	Receptors, Antigen, T-Cell, gamma-delta	1	1	6	24	4153	1.13	3.33	3.19	2.13	0.118837	MME
201	Cell Cycle	2	2	5	202	3975	1.17	3.38	3.16	2.12	0.120032	DKK1 MME
210	Tumor Stem Cells	1	1	6	25	4152	1.09	3.27	3.15	2.12	0.120032	MME
211	Life Tables	1	1	6	25	4152	1.09	3.27	3.15	2.12	0.120032	MME
212	Carbachol	1	1	6	25	4152	1.09	3.27	3.15	2.12	0.120032	DKK1
213	Chromosomes, Human, Pair 7	1	1	6	25	4152	1.09	3.27	3.15	2.12	0.120032	MME
205	Radioimmunoassay	2	2	5	206	3971	1.14	3.33	3.13	2.1	0.122456	GRP MME
214	Receptors, Muscarinic	1	1	6	26	4151	1.06	3.27	3.12	2.1	0.122456	DKK1
215	Cyclin D1	1	1	6	26	4151	1.06	3.27	3.12	2.1	0.122456	MME
216	Fibrinolytic Agents	1	1	6	26	4151	1.06	3.27	3.12	2.1	0.122456	DKK1
217	Immunochemistry	1	1	6	26	4151	1.06	3.27	3.12	2.1	0.122456	MME
219	Cysteine Proteinase Inhibitors	1	1	6	27	4150	1.02	3.23	3.08	2.08	0.12493	TNFSF10
220	Molecular Chaperones	1	1	6	27	4150	1.02	3.23	3.08	2.08	0.12493	GRP
221	Endothelin-1	1	1	6	27	4150	1.02	3.23	3.08	2.08	0.12493	MME
226	Pulmonary Embolism	1	1	6	28	4149	0.99	3.18	3.05	2.07	0.126186	DKK1
227	Tonsil	1	1	6	28	4149	0.99	3.18	3.05	2.07	0.126186	MME
228	Antigens, Differentiation, Myelomonocytic	1	1	6	28	4149	0.99	3.18	3.05	2.07	0.126186	MME
229	Chromosomes, Human, Pair 14	1	1	6	28	4149	0.99	3.18	3.05	2.07	0.126186	MME
230	Inositol Phosphates	1	1	6	28	4149	0.99	3.18	3.05	2.07	0.126186	DKK1
222	Receptors, Cell Surface	2	2	5	222	3955	1.01	3.23	2.99	2.04	0.130029	DKK1 TNFSF10
223	B-Lymphocytes	2	2	5	222	3955	1.01	3.23	2.99	2.04	0.130029	MME TNFSF10
224	Ligands	2	2	5	222	3955	1.01	3.23	2.99	2.04	0.130029	DKK1 TNFSF10
235	Burkitt Lymphoma	1	1	6	29	4148	0.96	3.18	3.01	2.04	0.130029	MME
237	Vital Capacity	1	1	6	30	4147	0.93	3.13	2.98	2.04	0.130029	MME
238	Endometrial Neoplasms	1	1	6	30	4147	0.93	3.13	2.98	2.04	0.130029	MME
239	Chromosomes, Human, Pair 1	1	1	6	30	4147	0.93	3.13	2.98	2.04	0.130029	MME
218	Kinetics	4	4	3	956	3221	1.04	3.23	2.94	2.03	0.131336	DKK1 GRP MME TNFSF10
225	Tumor Cells, Cultured	4	4	3	966	3211	1.01	3.18	2.9	2.03	0.131336	DKK1 GRP MME TNFSF10
231	Tumor Necrosis Factor-alpha	2	2	5	226	3951	0.98	3.18	2.96	2.03	0.131336	DKK1 TNFSF10
232	DNA, Neoplasm	2	2	5	227	3950	0.97	3.18	2.95	2.03	0.131336	DKK1 MME
233	Monocytes	2	2	5	227	3950	0.97	3.18	2.95	2.03	0.131336	MME TNFSF10
234	DNA-Binding Proteins	3	3	4	559	3618	0.97	3.18	2.89	2.03	0.131336	DKK1 MME TNFSF10
236	Epitopes	2	2	5	230	3947	0.95	3.13	2.93	2.03	0.131336	DKK1 MME
240	Pertussis Toxin	1	1	6	31	4146	0.89	3.09	2.95	2.03	0.131336	DKK1
241	Fibrinolysis	1	1	6	31	4146	0.89	3.09	2.95	2.03	0.131336	DKK1
243	Calcium Channels	1	1	6	32	4145	0.87	3.09	2.92	2.03	0.131336	DKK1
244	Endothelins	1	1	6	32	4145	0.87	3.09	2.92	2.03	0.131336	MME
245	Daunorubicin	1	1	6	32	4145	0.87	3.09	2.92	2.03	0.131336	MME
246	Isoquinolines	1	1	6	32	4145	0.87	3.09	2.92	2.03	0.131336	DKK1
247	Myelodysplastic Syndromes	1	1	6	32	4145	0.87	3.09	2.92	2.03	0.131336	MME
250	Virulence Factors, Bordetella	1	1	6	33	4144	0.84	3.05	2.89	2.03	0.131336	DKK1
251	Trophoblasts	1	1	6	33	4144	0.84	3.05	2.89	2.03	0.131336	NR2E1
252	Leukemia, Myeloid, Chronic	1	1	6	33	4144	0.84	3.05	2.89	2.03	0.131336	MME
253	Receptor, erbB-2	1	1	6	33	4144	0.84	3.05	2.89	2.03	0.131336	DKK1
254	Cytochrome c Group	1	1	6	33	4144	0.84	3.05	2.89	2.03	0.131336	TNFSF10
255	Manganese	1	1	6	33	4144	0.84	3.05	2.89	2.03	0.131336	DKK1
256	Ploidies	1	1	6	34	4143	0.81	3.05	2.86	2.02	0.132655	MME
257	Stem Cells	1	1	6	34	4143	0.81	3.05	2.86	2.02	0.132655	MME
258	Angiotensin-Converting Enzyme Inhibitors	1	1	6	34	4143	0.81	3.05	2.86	2.02	0.132655	MME
259	Lung Diseases, Obstructive	1	1	6	34	4143	0.81	3.05	2.86	2.02	0.132655	MME
242	Neutrophils	2	2	5	241	3936	0.87	3.09	2.85	2	0.135335	DKK1 MME
248	Tumor Markers, Biological	2	2	5	243	3934	0.86	3.09	2.83	2	0.135335	GRP MME
260	Adaptor Proteins, Signal Transducing	1	1	6	35	4142	0.78	3	2.83	2	0.135335	TNFSF10
261	Immunoglobulins, Heavy-Chain	1	1	6	35	4142	0.78	3	2.83	2	0.135335	MME
262	Aneuploidy	1	1	6	35	4142	0.78	3	2.83	2	0.135335	MME
249	Protein Structure, Tertiary	2	2	5	245	3932	0.84	3.05	2.82	1.99	0.136695	DKK1 TNFSF10
265	Guanidines	1	1	6	36	4141	0.76	3	2.81	1.99	0.136695	DKK1
266	Atrial Natriuretic Factor	1	1	6	36	4141	0.76	3	2.81	1.99	0.136695	MME
268	Chloramphenicol O-Acetyltransferase	1	1	6	37	4140	0.73	2.96	2.78	1.98	0.138069	DKK1
269	Culture Media, Conditioned	1	1	6	37	4140	0.73	2.96	2.78	1.98	0.138069	DKK1
270	Administration, Inhalation	1	1	6	37	4140	0.73	2.96	2.78	1.98	0.138069	MME
271	Chromosome Banding	1	1	6	37	4140	0.73	2.96	2.78	1.98	0.138069	MME
272	Growth Inhibitors	1	1	6	37	4140	0.73	2.96	2.78	1.98	0.138069	DKK1
274	Antigens, Differentiation, B-Lymphocyte	1	1	6	38	4139	0.71	2.96	2.76	1.96	0.140858	MME
264	Antigens, CD	2	2	5	256	3921	0.77	3	2.74	1.95	0.142274	MME TNFSF10
276	Antigens, CD95	1	1	6	39	4138	0.68	2.92	2.73	1.95	0.142274	TNFSF10
277	Coronary Circulation	1	1	6	39	4138	0.68	2.92	2.73	1.95	0.142274	DKK1
279	Skin Tests	1	1	6	40	4137	0.66	2.92	2.71	1.94	0.143704	DKK1
280	Paclitaxel	1	1	6	40	4137	0.66	2.92	2.71	1.94	0.143704	DKK1
281	Hemorrhage	1	1	6	40	4137	0.66	2.92	2.71	1.94	0.143704	DKK1
282	Ion Channels	1	1	6	40	4137	0.66	2.92	2.71	1.94	0.143704	DKK1
273	Endothelium, Vascular	2	2	5	264	3913	0.72	2.96	2.68	1.92	0.146607	DKK1 MME
263	Cell Line	4	4	3	1041	3136	0.78	3	2.66	1.91	0.14808	DKK1 GRP MME TNFSF10
275	Blood Pressure	2	2	5	267	3910	0.7	2.92	2.66	1.91	0.14808	DKK1 MME
284	Stromal Cells	1	1	6	42	4135	0.62	2.88	2.66	1.91	0.14808	MME
285	Peroxidase	1	1	6	42	4135	0.62	2.88	2.66	1.91	0.14808	MME
288	Ascorbic Acid	1	1	6	43	4134	0.6	2.82	2.64	1.91	0.14808	DKK1
289	Rosette Formation	1	1	6	43	4134	0.6	2.82	2.64	1.91	0.14808	MME
290	Potassium Channels	1	1	6	43	4134	0.6	2.82	2.64	1.91	0.14808	DKK1
291	Lymphocyte Subsets	1	1	6	43	4134	0.6	2.82	2.64	1.91	0.14808	MME
292	Haplorhini	1	1	6	43	4134	0.6	2.82	2.64	1.91	0.14808	DKK1
267	Research Support, U.S. Gov't, Non-P.H.S.	4	4	3	1054	3123	0.74	2.96	2.62	1.9	0.149569	DKK1 GRP MME TNFSF10
278	Recurrence	2	2	5	272	3905	0.67	2.92	2.63	1.9	0.149569	DKK1 MME
283	Lung	2	2	5	274	3903	0.66	2.92	2.62	1.9	0.149569	GRP MME
293	Colony-Forming Units Assay	1	1	6	44	4133	0.57	2.82	2.62	1.9	0.149569	MME
294	Genes, Immunoglobulin	1	1	6	44	4133	0.57	2.82	2.62	1.9	0.149569	MME
295	Isoproterenol	1	1	6	44	4133	0.57	2.82	2.62	1.9	0.149569	DKK1
297	Receptors, Tumor Necrosis Factor	1	1	6	45	4132	0.55	2.78	2.6	1.89	0.151072	TNFSF10
298	Leukemia, Lymphocytic	1	1	6	45	4132	0.55	2.78	2.6	1.89	0.151072	MME
286	Combined Modality Therapy	2	2	5	281	3896	0.61	2.88	2.57	1.88	0.15259	DKK1 MME
287	Mutagenesis, Site-Directed	2	2	5	283	3894	0.61	2.88	2.56	1.88	0.15259	DKK1 MME
301	Caspases	1	1	6	46	4131	0.53	2.78	2.58	1.88	0.15259	TNFSF10
302	Adenylate Cyclase	1	1	6	46	4131	0.53	2.78	2.58	1.88	0.15259	DKK1
303	Forskolin	1	1	6	46	4131	0.53	2.78	2.58	1.88	0.15259	DKK1
304	Cyclic GMP	1	1	6	46	4131	0.53	2.78	2.58	1.88	0.15259	MME
305	Chromosome Disorders	1	1	6	47	4130	0.51	2.78	2.56	1.87	0.154124	MME
306	Phosphatidylinositols	1	1	6	48	4129	0.49	2.73	2.54	1.86	0.155673	DKK1
307	Gene Rearrangement	1	1	6	48	4129	0.49	2.73	2.54	1.86	0.155673	MME
296	Adenocarcinoma	2	2	5	290	3887	0.57	2.82	2.52	1.85	0.157237	DKK1 MME
308	Biological Transport, Active	1	1	6	49	4128	0.47	2.73	2.52	1.85	0.157237	DKK1
309	Drug Screening Assays, Antitumor	1	1	6	49	4128	0.47	2.73	2.52	1.85	0.157237	DKK1
299	Hela Cells	2	2	5	293	3884	0.55	2.78	2.5	1.84	0.158817	DKK1 TNFSF10
300	Isoenzymes	2	2	5	295	3882	0.54	2.78	2.49	1.84	0.158817	DKK1 MME
312	Proto-Oncogenes	1	1	6	50	4127	0.46	2.73	2.5	1.84	0.158817	MME
313	Hyperplasia	1	1	6	50	4127	0.46	2.73	2.5	1.84	0.158817	MME
314	Lymphoma, B-Cell	1	1	6	51	4126	0.44	2.68	2.48	1.84	0.158817	MME
315	Arachidonic Acid	1	1	6	51	4126	0.44	2.68	2.48	1.84	0.158817	DKK1
316	Antigens, CD34	1	1	6	51	4126	0.44	2.68	2.48	1.84	0.158817	MME
317	N-Formylmethionine Leucyl-Phenylalanine	1	1	6	51	4126	0.44	2.68	2.48	1.84	0.158817	MME
321	Phospholipase C	1	1	6	52	4125	0.42	2.68	2.46	1.83	0.160414	DKK1
322	Transplantation, Autologous	1	1	6	52	4125	0.42	2.68	2.46	1.83	0.160414	MME
323	Coronary Vessels	1	1	6	52	4125	0.42	2.68	2.46	1.83	0.160414	DKK1
324	Antineoplastic Agents, Phytogenic	1	1	6	52	4125	0.42	2.68	2.46	1.83	0.160414	DKK1
327	Breast	1	1	6	53	4124	0.4	2.68	2.44	1.82	0.162026	MME
328	Cytarabine	1	1	6	53	4124	0.4	2.68	2.44	1.82	0.162026	MME
329	Complement	1	1	6	54	4123	0.39	2.64	2.42	1.82	0.162026	MME
330	Heat-Shock Proteins	1	1	6	54	4123	0.39	2.64	2.42	1.82	0.162026	GRP
331	Hematopoiesis	1	1	6	54	4123	0.39	2.64	2.42	1.82	0.162026	MME
332	Metalloendopeptidases	1	1	6	54	4123	0.39	2.64	2.42	1.82	0.162026	MME
310	Substrate Specificity	2	2	5	308	3869	0.47	2.73	2.41	1.81	0.163654	DKK1 MME
311	Fluorescent Antibody Technique	2	2	5	308	3869	0.47	2.73	2.41	1.81	0.163654	DKK1 MME
334	Jurkat Cells	1	1	6	55	4122	0.37	2.64	2.41	1.81	0.163654	TNFSF10
335	Forced Expiratory Volume	1	1	6	55	4122	0.37	2.64	2.41	1.81	0.163654	MME
318	Double-Blind Method	2	2	5	315	3862	0.43	2.68	2.37	1.79	0.16696	DKK1 MME
319	Models, Biological	2	2	5	315	3862	0.43	2.68	2.37	1.79	0.16696	DKK1 TNFSF10
325	Recombinant Fusion Proteins	2	2	5	318	3859	0.42	2.68	2.36	1.79	0.16696	DKK1 TNFSF10
337	Stroke Volume	1	1	6	57	4120	0.34	2.59	2.37	1.79	0.16696	DKK1
338	Drug Resistance, Neoplasm	1	1	6	57	4120	0.34	2.59	2.37	1.79	0.16696	TNFSF10
339	Endoplasmic Reticulum	1	1	6	57	4120	0.34	2.59	2.37	1.79	0.16696	GRP
342	Leukemia, Lymphocytic, Acute	1	1	6	58	4119	0.32	2.59	2.36	1.79	0.16696	MME
343	Chromosomes, Human, Pair 11	1	1	6	58	4119	0.32	2.59	2.36	1.79	0.16696	MME
344	Adrenergic beta-Antagonists	1	1	6	58	4119	0.32	2.59	2.36	1.79	0.16696	DKK1
345	Vasodilator Agents	1	1	6	59	4118	0.31	2.59	2.34	1.78	0.168638	DKK1
346	Cycloheximide	1	1	6	59	4118	0.31	2.59	2.34	1.78	0.168638	TNFSF10
348	Uterine Neoplasms	1	1	6	60	4117	0.29	2.54	2.33	1.77	0.170333	MME
333	Skin	2	2	5	325	3852	0.38	2.64	2.32	1.76	0.172045	DKK1 MME
350	Carcinoma, Small Cell	1	1	6	61	4116	0.28	2.54	2.31	1.76	0.172045	GRP
351	Chemotaxis, Leukocyte	1	1	6	61	4116	0.28	2.54	2.31	1.76	0.172045	MME
320	Recombinant Proteins	3	3	4	709	3468	0.43	2.68	2.3	1.75	0.173774	DKK1 MME TNFSF10
352	Thymus Gland	1	1	6	62	4115	0.26	2.54	2.29	1.75	0.173774	MME
326	Mice	4	4	3	1184	2993	0.41	2.68	2.24	1.74	0.17552	DKK1 GRP MME TNFSF10
336	Acute Disease	2	2	5	335	3842	0.34	2.59	2.27	1.74	0.17552	DKK1 MME
341	Fibroblasts	2	2	5	337	3840	0.33	2.59	2.26	1.74	0.17552	DKK1 MME
353	Imidazoles	1	1	6	63	4114	0.25	2.49	2.28	1.74	0.17552	DKK1
354	Histocompatibility Antigens Class II	1	1	6	63	4114	0.25	2.49	2.28	1.74	0.17552	MME
355	Histamine	1	1	6	64	4113	0.24	2.49	2.26	1.74	0.17552	DKK1
358	Radioligand Assay	1	1	6	65	4112	0.22	2.49	2.25	1.74	0.17552	DKK1
359	Respiratory Function Tests	1	1	6	65	4112	0.22	2.49	2.25	1.74	0.17552	MME
360	Thymidine	1	1	6	65	4112	0.22	2.49	2.25	1.74	0.17552	DKK1
361	Tretinoin	1	1	6	65	4112	0.22	2.49	2.25	1.74	0.17552	DKK1
362	Calcium Channel Blockers	1	1	6	65	4112	0.22	2.49	2.25	1.74	0.17552	DKK1
363	Dopamine	1	1	6	65	4112	0.22	2.49	2.25	1.74	0.17552	DKK1
364	Molecular Conformation	1	1	6	65	4112	0.22	2.49	2.25	1.74	0.17552	DKK1
347	Kidney	2	2	5	343	3834	0.3	2.59	2.23	1.73	0.177284	DKK1 MME
365	Protease Inhibitors	1	1	6	66	4111	0.21	2.49	2.24	1.73	0.177284	MME
366	Etoposide	1	1	6	66	4111	0.21	2.49	2.24	1.73	0.177284	TNFSF10
368	Granulocytes	1	1	6	67	4110	0.19	2.45	2.22	1.72	0.179066	MME
369	Fatal Outcome	1	1	6	68	4109	0.18	2.45	2.21	1.72	0.179066	MME
370	Bronchi	1	1	6	68	4109	0.18	2.45	2.21	1.72	0.179066	MME
371	Drug Stability	1	1	6	68	4109	0.18	2.45	2.21	1.72	0.179066	DKK1
372	Lymphoma, Non-Hodgkin	1	1	6	68	4109	0.18	2.45	2.21	1.72	0.179066	MME
340	Binding Sites	3	3	4	742	3435	0.33	2.59	2.19	1.71	0.180866	DKK1 MME TNFSF10
373	Prednisolone	1	1	6	69	4108	0.17	2.45	2.19	1.71	0.180866	MME
374	Genes, p53	1	1	6	69	4108	0.17	2.45	2.19	1.71	0.180866	DKK1
376	Indoles	1	1	6	70	4107	0.16	2.45	2.18	1.71	0.180866	DKK1
377	Antigens, Differentiation, T-Lymphocyte	1	1	6	70	4107	0.16	2.45	2.18	1.71	0.180866	MME
378	Stimulation, Chemical	1	1	6	71	4106	0.14	2.4	2.17	1.7	0.182684	DKK1
379	Vincristine	1	1	6	72	4105	0.13	2.4	2.15	1.69	0.18452	MME
356	Neoplasms	2	2	5	360	3817	0.23	2.49	2.14	1.68	0.186374	DKK1 TNFSF10
380	Antigens, CD3	1	1	6	73	4104	0.12	2.4	2.14	1.68	0.186374	MME
349	Polymerase Chain Reaction	3	3	4	760	3417	0.28	2.54	2.13	1.67	0.188247	DKK1 MME TNFSF10
357	Enzyme Activation	2	2	5	362	3815	0.22	2.49	2.13	1.67	0.188247	DKK1 TNFSF10
367	Dogs	2	2	5	365	3812	0.21	2.49	2.12	1.67	0.188247	DKK1 MME
383	Spectrophotometry, Ultraviolet	1	1	6	75	4102	0.1	2.35	2.12	1.66	0.190139	DKK1
384	Endopeptidases	1	1	6	76	4101	0.08	2.35	2.1	1.65	0.19205	MME
386	Prednisone	1	1	6	77	4100	0.07	2.35	2.09	1.65	0.19205	MME
387	Methotrexate	1	1	6	77	4100	0.07	2.35	2.09	1.65	0.19205	MME
375	Chromatography, High Pressure Liquid	2	2	5	376	3801	0.16	2.45	2.07	1.63	0.19593	DKK1 MME
388	Receptors, Antigen, T-Cell	1	1	6	79	4098	0.05	0	2.07	1.63	0.19593	MME
389	Leukemia, Myelocytic, Acute	1	1	6	79	4098	0.05	0	2.07	1.63	0.19593	MME
390	Neoplasms, Experimental	1	1	6	79	4098	0.05	0	2.07	1.63	0.19593	DKK1
391	Transplantation, Heterologous	1	1	6	81	4096	0.03	0	2.04	1.62	0.197899	DKK1
392	Herpesvirus 4, Human	1	1	6	81	4096	0.03	0	2.04	1.62	0.197899	MME
393	Norepinephrine	1	1	6	81	4096	0.03	0	2.04	1.62	0.197899	DKK1
394	Serine Endopeptidases	1	1	6	82	4095	0.02	0	2.03	1.61	0.199888	TNFSF10
395	Genes, Reporter	1	1	6	82	4095	0.02	0	2.03	1.61	0.199888	DKK1
398	Immunity, Cellular	1	1	6	83	4094	0.01	0	2.02	1.61	0.199888	DKK1
399	Interferon Type II	1	1	6	83	4094	0.01	0	2.02	1.61	0.199888	TNFSF10
381	Models, Molecular	2	2	5	388	3789	0.11	2.4	2.02	1.6	0.201897	DKK1 MME
382	Promoter Regions (Genetics)	2	2	5	391	3786	0.1	2.4	2	1.6	0.201897	DKK1 TNFSF10
401	Receptors, Estrogen	1	1	6	84	4093	-0.01	0	2.01	1.6	0.201897	DKK1
402	Leukemia, Myeloid	1	1	6	84	4093	-0.01	0	2.01	1.6	0.201897	MME
403	Heart Failure, Congestive	1	1	6	85	4092	-0.02	0	2	1.6	0.201897	MME
404	Membrane Potentials	1	1	6	85	4092	-0.02	0	2	1.6	0.201897	DKK1
405	Antigens, Differentiation	1	1	6	85	4092	-0.02	0	2	1.6	0.201897	MME
406	CD4-Positive T-Lymphocytes	1	1	6	86	4091	-0.03	0	1.99	1.59	0.203926	TNFSF10
407	Biopsy, Needle	1	1	6	87	4090	-0.03	0	1.98	1.59	0.203926	MME
408	Insulin-Like Growth Factor I	1	1	6	87	4090	-0.03	0	1.98	1.59	0.203926	DKK1
409	Muscle, Smooth	1	1	6	87	4090	-0.03	0	1.98	1.59	0.203926	MME
412	Keratin	1	1	6	88	4089	-0.04	0	1.97	1.58	0.205975	MME
414	Kidney Neoplasms	1	1	6	89	4088	-0.05	0	1.96	1.57	0.208045	MME
415	NF-kappa B	1	1	6	91	4086	-0.07	0	1.94	1.56	0.210136	TNFSF10
417	Tritium	1	1	6	92	4085	-0.08	0	1.93	1.55	0.212248	DKK1
418	Disease-Free Survival	1	1	6	92	4085	-0.08	0	1.93	1.55	0.212248	MME
421	Stereoisomerism	1	1	6	94	4083	-0.1	0	1.91	1.54	0.214381	DKK1
422	Chromosome Deletion	1	1	6	94	4083	-0.1	0	1.91	1.54	0.214381	MME
385	Rats	3	3	4	840	3337	0.07	2.35	1.89	1.53	0.216536	DKK1 GRP MME
397	Structure-Activity Relationship	2	2	5	417	3760	0.01	0	1.9	1.53	0.216536	DKK1 MME
400	Calcium	2	2	5	418	3759	0	0	1.89	1.53	0.216536	DKK1 GRP
423	Cervix Neoplasms	1	1	6	95	4082	-0.11	0	1.9	1.53	0.216536	DKK1
424	Drug Evaluation	1	1	6	95	4082	-0.11	0	1.9	1.53	0.216536	DKK1
425	Receptors, Immunologic	1	1	6	96	4081	-0.12	0	1.89	1.53	0.216536	MME
410	Phosphorylation	2	2	5	430	3747	-0.04	0	1.85	1.5	0.22313	DKK1 TNFSF10
426	Potassium	1	1	6	99	4078	-0.15	0	1.86	1.5	0.22313	DKK1
427	Translocation, Genetic	1	1	6	100	4077	-0.15	0	1.85	1.5	0.22313	MME
428	Bone Marrow Cells	1	1	6	100	4077	-0.15	0	1.85	1.5	0.22313	MME
429	Fluorescent Dyes	1	1	6	100	4077	-0.15	0	1.85	1.5	0.22313	DKK1
430	Immunoglobulins	1	1	6	100	4077	-0.15	0	1.85	1.5	0.22313	MME
431	Sodium	1	1	6	101	4076	-0.16	0	1.84	1.5	0.22313	DKK1
396	Mutation	3	3	4	865	3312	0.02	0	1.83	1.49	0.225373	DKK1 MME TNFSF10
434	Cross Reactions	1	1	6	102	4075	-0.17	0	1.83	1.49	0.225373	NR2E1
435	Rats, Inbred Strains	1	1	6	103	4074	-0.18	0	1.82	1.49	0.225373	DKK1
416	Brain	2	2	5	442	3735	-0.08	0	1.8	1.48	0.227638	DKK1 MME
436	Cell Separation	1	1	6	105	4072	-0.19	0	1.8	1.48	0.227638	MME
437	Chemistry	1	1	6	105	4072	-0.19	0	1.8	1.48	0.227638	DKK1
438	Indicators and Reagents	1	1	6	105	4072	-0.19	0	1.8	1.48	0.227638	DKK1
440	Rats, Sprague-Dawley	1	1	6	106	4071	-0.2	0	1.8	1.48	0.227638	DKK1
441	Mitogen-Activated Protein Kinases	1	1	6	106	4071	-0.2	0	1.8	1.48	0.227638	TNFSF10
442	Cell Line, Transformed	1	1	6	106	4071	-0.2	0	1.8	1.48	0.227638	MME
443	Dexamethasone	1	1	6	107	4070	-0.21	0	1.79	1.47	0.229925	MME
444	Remission Induction	1	1	6	108	4069	-0.22	0	1.78	1.47	0.229925	MME
445	Bone Marrow Transplantation	1	1	6	108	4069	-0.22	0	1.78	1.47	0.229925	MME
446	In Situ Hybridization, Fluorescence	1	1	6	110	4067	-0.23	0	1.76	1.46	0.232236	MME
447	Fetal Blood	1	1	6	110	4067	-0.23	0	1.76	1.46	0.232236	MME
448	Muscle, Smooth, Vascular	1	1	6	110	4067	-0.23	0	1.76	1.46	0.232236	DKK1
449	Protein Precursors	1	1	6	111	4066	-0.24	0	1.75	1.46	0.232236	MME
450	Transforming Growth Factor beta	1	1	6	111	4066	-0.24	0	1.75	1.46	0.232236	DKK1
411	Base Sequence	4	4	3	1400	2777	-0.04	0	1.73	1.45	0.23457	DKK1 GRP MME TNFSF10
413	Cells, Cultured	3	3	4	897	3280	-0.05	0	1.74	1.45	0.23457	DKK1 MME TNFSF10
451	Lymphoma	1	1	6	112	4065	-0.25	0	1.75	1.45	0.23457	MME
452	Osmolar Concentration	1	1	6	112	4065	-0.25	0	1.75	1.45	0.23457	DKK1
453	Growth Substances	1	1	6	113	4064	-0.25	0	1.74	1.45	0.23457	GRP
454	HLA-DR Antigens	1	1	6	113	4064	-0.25	0	1.74	1.45	0.23457	MME
455	Drug Resistance	1	1	6	114	4063	-0.26	0	1.73	1.45	0.23457	DKK1
456	Neoplasm Transplantation	1	1	6	115	4062	-0.27	0	1.72	1.44	0.236928	DKK1
457	Cats	1	1	6	116	4061	-0.28	0	1.71	1.44	0.236928	DKK1
432	Molecular Weight	2	2	5	472	3705	-0.17	0	1.7	1.43	0.239309	DKK1 MME
433	Age Factors	2	2	5	475	3702	-0.17	0	1.69	1.43	0.239309	DKK1 MME
459	Staining and Labeling	1	1	6	117	4060	-0.28	0	1.71	1.43	0.239309	MME
460	Histocytochemistry	1	1	6	117	4060	-0.28	0	1.71	1.43	0.239309	MME
461	Cell Adhesion Molecules	1	1	6	118	4059	-0.29	0	1.7	1.43	0.239309	MME
462	Cyclophosphamide	1	1	6	118	4059	-0.29	0	1.7	1.43	0.239309	MME
463	Virus Replication	1	1	6	119	4058	-0.3	0	1.69	1.43	0.239309	DKK1
464	Injections, Intravenous	1	1	6	119	4058	-0.3	0	1.69	1.43	0.239309	DKK1
465	GTP-Binding Proteins	1	1	6	120	4057	-0.3	0	1.68	1.43	0.239309	DKK1
466	Hematopoietic Stem Cells	1	1	6	120	4057	-0.3	0	1.68	1.43	0.239309	MME
419	English Abstract	4	4	3	1435	2742	-0.1	0	1.66	1.42	0.241714	DKK1 GRP MME TNFSF10
420	Amino Acid Sequence	4	4	3	1435	2742	-0.1	0	1.66	1.42	0.241714	DKK1 GRP MME TNFSF10
439	Transcription Factors	2	2	5	483	3694	-0.2	0	1.66	1.42	0.241714	DKK1 MME
467	RNA, Viral	1	1	6	121	4056	-0.31	0	1.68	1.42	0.241714	DKK1
469	Heparin	1	1	6	122	4055	-0.32	0	1.67	1.42	0.241714	DKK1
470	Cell Count	1	1	6	123	4054	-0.32	0	1.66	1.42	0.241714	MME
471	Immunophenotyping	1	1	6	126	4051	-0.34	0	1.64	1.4	0.246597	MME
472	Cytosol	1	1	6	127	4050	-0.35	0	1.63	1.39	0.249075	DKK1
473	Drug Interactions	1	1	6	128	4049	-0.36	0	1.62	1.39	0.249075	DKK1
475	3T3 Cells	1	1	6	131	4046	-0.37	0	1.6	1.37	0.254107	GRP
476	In Situ Hybridization	1	1	6	131	4046	-0.37	0	1.6	1.37	0.254107	MME
477	Trans-Activation (Genetics)	1	1	6	132	4045	-0.38	0	1.6	1.37	0.254107	DKK1
478	Leukemia	1	1	6	133	4044	-0.39	0	1.59	1.36	0.256661	MME
479	Lymph Nodes	1	1	6	133	4044	-0.39	0	1.59	1.36	0.256661	MME
481	Estradiol	1	1	6	135	4042	-0.4	0	1.58	1.35	0.25924	DKK1
482	Spectrometry, Fluorescence	1	1	6	136	4041	-0.4	0	1.57	1.35	0.25924	DKK1
483	Fetus	1	1	6	137	4040	-0.41	0	1.56	1.35	0.25924	MME
484	Infusions, Intravenous	1	1	6	137	4040	-0.41	0	1.56	1.35	0.25924	DKK1
458	Phenotype	2	2	5	516	3661	-0.28	0	1.55	1.34	0.261846	DKK1 MME
485	Cisplatin	1	1	6	138	4039	-0.42	0	1.56	1.34	0.261846	DKK1
487	Immunoglobulin M	1	1	6	141	4036	-0.43	0	1.54	1.33	0.264477	MME
488	Antigens, Surface	1	1	6	141	4036	-0.43	0	1.54	1.33	0.264477	MME
468	Rabbits	2	2	5	529	3648	-0.31	0	1.52	1.31	0.26982	DKK1 MME
474	Female	6	6	1	2700	1477	-0.37	0	1.48	1.29	0.275271	CXCL14 DKK1 GRP MME NR2E1 TNFSF10
490	Restriction Mapping	1	1	6	147	4030	-0.47	0	1.5	1.29	0.275271	DKK1
491	Chromosome Aberrations	1	1	6	148	4029	-0.47	0	1.49	1.29	0.275271	MME
492	Ovarian Neoplasms	1	1	6	148	4029	-0.47	0	1.49	1.29	0.275271	DKK1
493	Karyotyping	1	1	6	149	4028	-0.47	0	1.49	1.29	0.275271	MME
494	Asthma	1	1	6	151	4026	-0.49	0	1.48	1.29	0.275271	MME
495	Leukocyte Count	1	1	6	151	4026	-0.49	0	1.48	1.29	0.275271	MME
496	Leukocytes	1	1	6	151	4026	-0.49	0	1.48	1.29	0.275271	MME
497	Myocardial Infarction	1	1	6	151	4026	-0.49	0	1.48	1.29	0.275271	DKK1
498	Bone Marrow	1	1	6	155	4022	-0.51	0	1.45	1.27	0.280832	MME
499	Protein Kinase C	1	1	6	156	4021	-0.51	0	1.45	1.26	0.283654	DKK1
501	Molecular Structure	1	1	6	157	4020	-0.52	0	1.44	1.26	0.283654	DKK1
503	Protein Biosynthesis	1	1	6	158	4019	-0.52	0	1.44	1.26	0.283654	DKK1
504	Nerve Tissue Proteins	1	1	6	158	4019	-0.52	0	1.44	1.26	0.283654	DKK1
505	Stomach Neoplasms	1	1	6	159	4018	-0.53	0	1.43	1.26	0.283654	MME
506	HIV Infections	1	1	6	159	4018	-0.53	0	1.43	1.26	0.283654	MME
507	Precipitin Tests	1	1	6	160	4017	-0.53	0	1.43	1.25	0.286505	DKK1
508	Sequence Analysis, DNA	1	1	6	160	4017	-0.53	0	1.43	1.25	0.286505	DKK1
510	Random Allocation	1	1	6	162	4015	-0.54	0	1.41	1.25	0.286505	DKK1
511	DNA, Viral	1	1	6	162	4015	-0.54	0	1.41	1.25	0.286505	DKK1
512	Tyrosine	1	1	6	163	4014	-0.54	0	1.41	1.24	0.289384	DKK1
513	Protein-Tyrosine Kinase	1	1	6	164	4013	-0.55	0	1.4	1.24	0.289384	DKK1
514	Tissue Distribution	1	1	6	165	4012	-0.55	0	1.4	1.24	0.289384	DKK1
515	Blotting, Southern	1	1	6	166	4011	-0.56	0	1.39	1.24	0.289384	MME
516	Protein-Serine-Threonine Kinases	1	1	6	166	4011	-0.56	0	1.39	1.24	0.289384	TNFSF10
486	Prognosis	2	2	5	579	3598	-0.42	0	1.38	1.23	0.292293	DKK1 MME
517	Electrocardiography	1	1	6	167	4010	-0.56	0	1.39	1.23	0.292293	DKK1
518	Neurons	1	1	6	167	4010	-0.56	0	1.39	1.23	0.292293	DKK1
523	Adenosine Triphosphate	1	1	6	170	4007	-0.58	0	1.37	1.22	0.29523	DKK1
489	Sensitivity and Specificity	2	2	5	590	3587	-0.45	0	1.35	1.2	0.301194	DKK1 MME
525	Culture Media	1	1	6	174	4003	-0.59	0	1.35	1.2	0.301194	DKK1
526	Carcinoma	1	1	6	176	4001	-0.6	0	1.34	1.2	0.301194	DKK1
527	Anti-Bacterial Agents	1	1	6	176	4001	-0.6	0	1.34	1.2	0.301194	DKK1
480	Time Factors	3	3	4	1090	3087	-0.4	0	1.32	1.19	0.304221	DKK1 MME TNFSF10
528	Immunoblotting	1	1	6	178	3999	-0.61	0	1.33	1.19	0.304221	MME
529	Cyclic AMP	1	1	6	179	3998	-0.62	0	1.33	1.19	0.304221	DKK1
530	Solubility	1	1	6	180	3997	-0.62	0	1.32	1.19	0.304221	TNFSF10
531	Multivariate Analysis	1	1	6	184	3993	-0.63	0	1.3	1.17	0.310367	MME
533	CHO Cells	1	1	6	186	3991	-0.64	0	1.29	1.16	0.313486	DKK1
534	Hemodynamic Processes	1	1	6	190	3987	-0.66	0	1.28	1.15	0.316637	DKK1
502	Protein Binding	2	2	5	628	3549	-0.52	0	1.26	1.13	0.323033	DKK1 TNFSF10
535	Administration, Oral	1	1	6	194	3983	-0.67	0	1.26	1.13	0.323033	DKK1
537	Species Specificity	1	1	6	197	3980	-0.68	0	1.24	1.12	0.32628	DKK1
538	Hypertension	1	1	6	197	3980	-0.68	0	1.24	1.12	0.32628	DKK1
509	Treatment Outcome	2	2	5	638	3539	-0.54	0	1.23	1.11	0.329559	DKK1 MME
541	Drug Administration Schedule	1	1	6	200	3977	-0.69	0	1.23	1.11	0.329559	DKK1
543	Heart Rate	1	1	6	204	3973	-0.71	0	1.22	1.1	0.332871	DKK1
519	In Vitro	2	2	5	654	3523	-0.56	0	1.2	1.08	0.339596	DKK1 MME
500	Adult	5	5	2	2278	1899	-0.51	0	1.18	1.07	0.343009	DKK1 GRP MME NR2E1 TNFSF10
521	Pregnancy	2	2	5	659	3518	-0.57	0	1.18	1.07	0.343009	MME NR2E1
522	Retrospective Studies	2	2	5	662	3515	-0.58	0	1.18	1.07	0.343009	DKK1 MME
544	Cell Adhesion	1	1	6	214	3963	-0.74	0	1.17	1.07	0.343009	DKK1
524	Prospective Studies	2	2	5	669	3508	-0.59	0	1.16	1.06	0.346456	DKK1 MME
546	Biological Transport	1	1	6	221	3956	-0.76	0	1.15	1.05	0.349938	DKK1
547	Swine	1	1	6	223	3954	-0.77	0	1.14	1.04	0.353455	DKK1
548	Blood Platelets	1	1	6	224	3953	-0.77	0	1.14	1.04	0.353455	DKK1
551	Neoplasm Staging	1	1	6	229	3948	-0.78	0	1.12	1.02	0.360595	MME
552	Antibodies	1	1	6	233	3944	-0.79	0	1.1	1.01	0.364219	DKK1
553	Exons	1	1	6	234	3943	-0.8	0	1.1	1.01	0.364219	DKK1
554	Survival Analysis	1	1	6	236	3941	-0.8	0	1.09	1	0.367879	MME
555	Drug Therapy, Combination	1	1	6	237	3940	-0.81	0	1.09	1	0.367879	DKK1
556	Magnetic Resonance Spectroscopy	1	1	6	237	3940	-0.81	0	1.09	1	0.367879	DKK1
557	Cohort Studies	1	1	6	240	3937	-0.81	0	1.08	0.99	0.371577	MME
558	Binding, Competitive	1	1	6	242	3935	-0.82	0	1.07	0.99	0.371577	DKK1
559	Plasmids	1	1	6	246	3931	-0.83	0	1.06	0.98	0.375311	DKK1
520	Aged	4	4	3	1793	2384	-0.57	0	1.05	0.97	0.379083	DKK1 GRP MME TNFSF10
536	Follow-Up Studies	2	2	5	728	3449	-0.67	0	1.04	0.97	0.379083	DKK1 MME
539	DNA	2	2	5	736	3441	-0.68	0	1.03	0.95	0.386741	DKK1 MME
562	Temperature	1	1	6	260	3917	-0.86	0	1.01	0.94	0.390628	DKK1
565	Clinical Trials	1	1	6	264	3913	-0.87	0	1	0.93	0.394554	DKK1
566	Antineoplastic Combined Chemotherapy Protocols	1	1	6	266	3911	-0.87	0	0.99	0.92	0.398519	MME
568	Questionnaires	1	1	6	269	3908	-0.88	0	0.99	0.92	0.398519	MME
569	Biopsy	1	1	6	277	3900	-0.9	0	0.96	0.9	0.40657	MME
570	Immunoglobulin G	1	1	6	277	3900	-0.9	0	0.96	0.9	0.40657	MME
532	Molecular Sequence Data	4	4	3	1867	2310	-0.63	0	0.95	0.89	0.410656	DKK1 GRP MME TNFSF10
571	Incidence	1	1	6	279	3898	-0.9	0	0.96	0.89	0.410656	MME
540	Research Support, U.S. Gov't, P.H.S.	5	5	2	2448	1729	-0.69	0	0.94	0.88	0.414783	CXCL14 DKK1 GRP MME TNFSF10
572	Sex Factors	1	1	6	285	3892	-0.92	0	0.94	0.88	0.414783	MME
545	Infant	2	2	5	791	3386	-0.74	0	0.93	0.87	0.418952	DKK1 MME
574	Survival Rate	1	1	6	302	3875	-0.95	0	0.89	0.84	0.431711	MME
575	Tomography, X-Ray Computed	1	1	6	303	3874	-0.95	0	0.89	0.84	0.431711	DKK1
542	Comparative Study	4	4	3	1958	2219	-0.71	0	0.84	0.79	0.453845	DKK1 GRP MME TNFSF10
576	Immunoenzyme Techniques	1	1	6	323	3854	-0.98	0	0.84	0.79	0.453845	MME
577	Biological Markers	1	1	6	330	3847	-0.99	0	0.82	0.78	0.458406	MME
578	Predictive Value of Tests	1	1	6	340	3837	-1.01	0	0.8	0.76	0.467666	MME
579	Chronic Disease	1	1	6	360	3817	-1.03	0	0.76	0.72	0.486752	MME
580	Genotype	1	1	6	360	3817	-1.03	0	0.76	0.72	0.486752	MME
563	Aged, 80 and over	2	2	5	937	3240	-0.86	0	0.71	0.68	0.506617	DKK1 MME
581	Analysis of Variance	1	1	6	378	3799	-1.05	0	0.72	0.68	0.506617	MME
582	United States	1	1	6	381	3796	-1.05	0	0.72	0.68	0.506617	MME
549	Middle Aged	4	4	3	2086	2091	-0.78	0	0.7	0.66	0.516851	DKK1 GRP MME TNFSF10
560	Male	5	5	2	2660	1517	-0.84	0	0.69	0.66	0.516851	DKK1 GRP MME NR2E1 TNFSF10
567	Child, Preschool	2	2	5	958	3219	-0.88	0	0.69	0.66	0.516851	DKK1 MME
583	Enzyme-Linked Immunosorbent Assay	1	1	6	391	3786	-1.06	0	0.7	0.66	0.516851	DKK1
584	Case-Control Studies	1	1	6	396	3781	-1.07	0	0.69	0.66	0.516851	MME
585	Chromosome Mapping	1	1	6	401	3776	-1.07	0	0.68	0.65	0.522046	MME
561	Animals	5	5	2	2685	1492	-0.85	0	0.66	0.64	0.527292	DKK1 GRP MME TNFSF10 UTS2
586	Cattle	1	1	6	424	3753	-1.09	0	0.64	0.62	0.537944	DKK1
587	Diagnosis, Differential	1	1	6	423	3754	-1.09	0	0.64	0.62	0.537944	MME
588	Hydrogen-Ion Concentration	1	1	6	423	3754	-1.09	0	0.64	0.62	0.537944	DKK1
589	Electrophoresis, Polyacrylamide Gel	1	1	6	439	3738	-1.1	0	0.61	0.6	0.548812	DKK1
590	Protein Conformation	1	1	6	443	3734	-1.11	0	0.61	0.59	0.554327	DKK1
591	Escherichia coli	1	1	6	454	3723	-1.12	0	0.59	0.58	0.559898	DKK1
592	Liver	1	1	6	454	3723	-1.12	0	0.59	0.58	0.559898	DKK1
593	Reproducibility of Results	1	1	6	462	3715	-1.12	0	0.58	0.57	0.565525	DKK1
595	Reference Values	1	1	6	529	3648	-1.14	0	0.49	0.48	0.618783	MME
573	Child	2	2	5	1246	2931	-0.93	0	0.4	0.4	0.67032	DKK1 MME
597	Risk Factors	1	1	6	607	3570	-1.15	0	0.4	0.4	0.67032	MME
594	Research Support, Non-U.S. Gov't	6	6	1	3499	678	-1.14	0	0.38	0.38	0.683861	CXCL14 DKK1 GRP MME NR2E1 TNFSF10
596	Infant, Newborn	1	1	6	633	3544	-1.15	0	0.38	0.38	0.683861	MME
564	Adolescent	2	2	5	1453	2724	-0.87	0	0.27	0.27	0.763379	DKK1 MME
550	Humans	6	6	1	3949	228	-0.78	0	0.05	0.05	0.951229	CXCL14 DKK1 GRP MME NR2E1 TNFSF10

## Sheet: mesh_DOWN_42_vs_H9
#	Annotation	Total Genes With Ann	Your Genes (With Ann)	Your Genes (No Ann)	Genome (With Ann)	Genome (No Ann)	ln(Bayes factor)	neg ln(p value)	FE: neg ln(p value)	FE: neg ln(FDR)	FE.FDR	Genes
1	Erythrocyte Aging	2	2	12	8	4162	4.99	7.39	7.68	1.44	0.236928	A4GALT HP
2	alpha 1-Antichymotrypsin	2	2	12	11	4159	4.44	6.72	7.14	1.44	0.236928	HP SERPINA3
3	Anemia, Hemolytic	2	2	12	13	4157	4.15	6.44	6.84	1.44	0.236928	A4GALT HP
4	Reticulocytes	2	2	12	19	4151	3.48	5.71	6.16	1.44	0.236928	A4GALT HP
5	Guanine Deaminase	1	1	13	0	4170	2.99	5.13	5.7	1.44	0.236928	GDA
6	Neuroma	1	1	13	0	4170	2.99	5.13	5.7	1.44	0.236928	NTRK1
7	Electrophoresis, Gel, Two-Dimensional	2	2	12	36	4134	2.32	4.48	4.99	1.44	0.236928	A4GALT HP
8	Pharmacology	1	1	13	1	4169	2.31	4.48	5.01	1.44	0.236928	A4GALT
9	LLC-PK1 Cells	1	1	13	1	4169	2.31	4.48	5.01	1.44	0.236928	A4GALT
10	Multiple Endocrine Neoplasia Type 2b	1	1	13	1	4169	2.31	4.48	5.01	1.44	0.236928	NTRK1
11	Hemolysis	2	2	12	41	4129	2.08	4.25	4.75	1.44	0.236928	A4GALT HP
12	Heterozygote	3	3	11	141	4029	1.91	4.07	4.51	1.44	0.236928	A4GALT HP NTRK1
13	HELLP Syndrome	1	1	13	2	4168	1.9	4.07	4.6	1.44	0.236928	HP
14	Blood Protein Disorders	1	1	13	2	4168	1.9	4.07	4.6	1.44	0.236928	HP
15	Sodium-Potassium-Chloride Symporters	1	1	13	2	4168	1.9	4.07	4.6	1.44	0.236928	SLC12A1
16	Flunitrazepam	1	1	13	2	4168	1.9	4.07	4.6	1.44	0.236928	A4GALT
17	Hemoglobinuria	1	1	13	2	4168	1.9	4.07	4.6	1.44	0.236928	HP
18	Hemopexin	1	1	13	2	4168	1.9	4.07	4.6	1.44	0.236928	HP
19	Macroglobulins	1	1	13	2	4168	1.9	4.07	4.6	1.44	0.236928	HP
20	Neuraminic Acids	1	1	13	2	4168	1.9	4.07	4.6	1.44	0.236928	HP
21	Extracellular Matrix Proteins	2	2	12	47	4123	1.84	4.02	4.49	1.44	0.236928	FMOD USH2A
22	Phosphoenolpyruvate	1	1	13	3	4167	1.62	3.81	4.32	1.44	0.236928	A4GALT
23	Prekallikrein	1	1	13	3	4167	1.62	3.81	4.32	1.44	0.236928	A4GALT
24	Rheumatic Fever	1	1	13	3	4167	1.62	3.81	4.32	1.44	0.236928	HP
25	Poisson Distribution	1	1	13	3	4167	1.62	3.81	4.32	1.44	0.236928	INSRR
26	Blood Stains	1	1	13	3	4167	1.62	3.81	4.32	1.44	0.236928	HP
27	Multiple Endocrine Neoplasia Type 2a	1	1	13	3	4167	1.62	3.81	4.32	1.44	0.236928	NTRK1
28	Succimer	1	1	13	3	4167	1.62	3.81	4.32	1.44	0.236928	NTRK1
29	Fucose	1	1	13	3	4167	1.62	3.81	4.32	1.44	0.236928	HP
30	Mucoproteins	1	1	13	3	4167	1.62	3.81	4.32	1.44	0.236928	HP
31	Mycophenolic Acid	1	1	13	3	4167	1.62	3.81	4.32	1.44	0.236928	A4GALT
32	Urea	2	2	12	56	4114	1.52	3.71	4.17	1.44	0.236928	HP NTRK1
33	Pharmacokinetics	1	1	13	4	4166	1.4	3.58	4.1	1.44	0.236928	A4GALT
34	Corneal Transplantation	1	1	13	4	4166	1.4	3.58	4.1	1.44	0.236928	A4GALT
35	Thyroid Nodule	1	1	13	4	4166	1.4	3.58	4.1	1.44	0.236928	NTRK1
36	Corneal Topography	1	1	13	4	4166	1.4	3.58	4.1	1.44	0.236928	A4GALT
37	Technetium Tc 99m Dimercaptosuccinic Acid	1	1	13	4	4166	1.4	3.58	4.1	1.44	0.236928	NTRK1
38	Receptor, trkA	1	1	13	4	4166	1.4	3.58	4.1	1.44	0.236928	NTRK1
39	Cerebrospinal Fluid Proteins	1	1	13	4	4166	1.4	3.58	4.1	1.44	0.236928	HP
40	Aminohydrolases	1	1	13	4	4166	1.4	3.58	4.1	1.44	0.236928	GDA
41	Anemia, Hemolytic, Autoimmune	1	1	13	4	4166	1.4	3.58	4.1	1.44	0.236928	HP
42	Anemia, Hemolytic, Congenital Nonspherocytic	1	1	13	4	4166	1.4	3.58	4.1	1.44	0.236928	A4GALT
43	Keratan Sulfate	1	1	13	4	4166	1.4	3.58	4.1	1.44	0.236928	FMOD
44	Keratoconus	1	1	13	4	4166	1.4	3.58	4.1	1.44	0.236928	A4GALT
45	Astigmatism	1	1	13	5	4165	1.22	3.43	3.92	1.44	0.236928	A4GALT
46	Serum Globulins	1	1	13	5	4165	1.22	3.43	3.92	1.44	0.236928	HP
47	Keratoplasty, Penetrating	1	1	13	5	4165	1.22	3.43	3.92	1.44	0.236928	A4GALT
48	Crossing Over, Genetic	1	1	13	5	4165	1.22	3.43	3.92	1.44	0.236928	HP
49	Electrocoagulation	1	1	13	5	4165	1.22	3.43	3.92	1.44	0.236928	NTRK1
50	Fructosediphosphates	1	1	13	5	4165	1.22	3.43	3.92	1.44	0.236928	A4GALT
51	Genetics, Medical	1	1	13	5	4165	1.22	3.43	3.92	1.44	0.236928	HP
52	Hemoglobinometry	1	1	13	5	4165	1.22	3.43	3.92	1.44	0.236928	HP
53	Paternity	1	1	13	5	4165	1.22	3.43	3.92	1.44	0.236928	HP
54	Isoelectric Focusing	2	2	12	70	4100	1.13	3.33	3.76	1.44	0.236928	A4GALT HP
55	Vitamin D-Binding Protein	1	1	13	6	4164	1.07	3.27	3.76	1.44	0.236928	HP
56	Benzodiazepinones	1	1	13	6	4164	1.07	3.27	3.76	1.44	0.236928	A4GALT
57	Blood Group Incompatibility	1	1	13	6	4164	1.07	3.27	3.76	1.44	0.236928	HP
58	N-Acetylneuraminic Acid	1	1	13	6	4164	1.07	3.27	3.76	1.44	0.236928	HP
59	3-Iodobenzylguanidine	1	1	13	6	4164	1.07	3.27	3.76	1.44	0.236928	NTRK1
60	Contact Lenses	1	1	13	6	4164	1.07	3.27	3.76	1.44	0.236928	A4GALT
61	Coombs' Test	1	1	13	6	4164	1.07	3.27	3.76	1.44	0.236928	HP
62	Corneal Diseases	1	1	13	6	4164	1.07	3.27	3.76	1.44	0.236928	A4GALT
63	Endothelium, Corneal	1	1	13	6	4164	1.07	3.27	3.76	1.44	0.236928	A4GALT
64	Factor XII	1	1	13	6	4164	1.07	3.27	3.76	1.44	0.236928	A4GALT
65	Glucosephosphate Dehydrogenase Deficiency	1	1	13	6	4164	1.07	3.27	3.76	1.44	0.236928	HP
66	Hirschsprung Disease	1	1	13	6	4164	1.07	3.27	3.76	1.44	0.236928	NTRK1
67	Anemia, Hemolytic, Congenital	1	1	13	6	4164	1.07	3.27	3.76	1.44	0.236928	A4GALT
68	Microwaves	1	1	13	6	4164	1.07	3.27	3.76	1.44	0.236928	NTRK1
69	Autoradiography	2	2	12	76	4094	0.98	3.18	3.61	1.44	0.236928	A4GALT HP
70	Bayes Theorem	1	1	13	7	4163	0.94	3.13	3.63	1.44	0.236928	A4GALT
71	Isradipine	1	1	13	7	4163	0.94	3.13	3.63	1.44	0.236928	STOML3
72	Heme Oxygenase (Decyclizing)	1	1	13	7	4163	0.94	3.13	3.63	1.44	0.236928	HP
73	Anemia, Hypochromic	1	1	13	7	4163	0.94	3.13	3.63	1.44	0.236928	HP
74	Iodobenzenes	1	1	13	7	4163	0.94	3.13	3.63	1.44	0.236928	NTRK1
75	Methemoglobin	1	1	13	7	4163	0.94	3.13	3.63	1.44	0.236928	HP
76	Reoperation	2	2	12	78	4092	0.94	3.13	3.56	1.44	0.236928	A4GALT NTRK1
78	Recombination, Genetic	2	2	12	80	4090	0.89	3.09	3.52	1.44	0.236928	A4GALT HP
80	Beta-Globulins	1	1	13	8	4162	0.82	3.05	3.52	1.44	0.236928	HP
81	Blood Viscosity	1	1	13	8	4162	0.82	3.05	3.52	1.44	0.236928	HP
82	Ceruloplasmin	1	1	13	8	4162	0.82	3.05	3.52	1.44	0.236928	HP
83	Electrophoresis, Cellulose Acetate	1	1	13	8	4162	0.82	3.05	3.52	1.44	0.236928	HP
84	Electrophoresis, Disc	1	1	13	8	4162	0.82	3.05	3.52	1.44	0.236928	HP
85	Gamma-Globulins	1	1	13	8	4162	0.82	3.05	3.52	1.44	0.236928	HP
86	Haptoglobins	1	1	13	8	4162	0.82	3.05	3.52	1.44	0.236928	HP
87	Hematologic Tests	1	1	13	8	4162	0.82	3.05	3.52	1.44	0.236928	HP
88	Hemoglobins, Abnormal	1	1	13	8	4162	0.82	3.05	3.52	1.44	0.236928	HP
89	Molecular Biology	1	1	13	8	4162	0.82	3.05	3.52	1.44	0.236928	HP
77	Breast Neoplasms	4	4	10	380	3790	0.91	3.13	3.4	1.41	0.244143	A4GALT HP INSRR NTRK1
79	Liver Neoplasms	3	3	11	215	3955	0.86	3.05	3.41	1.41	0.244143	A4GALT HP NTRK1
90	Phosphoglucomutase	1	1	13	9	4161	0.72	2.96	3.41	1.41	0.244143	HP
91	Diazepam	1	1	13	9	4161	0.72	2.96	3.41	1.41	0.244143	A4GALT
92	Tomography, Emission-Computed	2	2	12	90	4080	0.69	2.92	3.31	1.41	0.244143	A4GALT NTRK1
93	Pedigree	4	4	10	412	3758	0.67	2.92	3.15	1.41	0.244143	A4GALT HP NTRK1 USH2A
94	Starch	1	1	13	10	4160	0.63	2.88	3.32	1.41	0.244143	HP
95	Suture Techniques	1	1	13	10	4160	0.63	2.88	3.32	1.41	0.244143	A4GALT
96	Receptors, Nerve Growth Factor	1	1	13	10	4160	0.63	2.88	3.32	1.41	0.244143	NTRK1
97	Receptors, Somatostatin	1	1	13	10	4160	0.63	2.88	3.32	1.41	0.244143	NTRK1
98	Carcinoma, Medullary	1	1	13	10	4160	0.63	2.88	3.32	1.41	0.244143	NTRK1
99	Hemin	1	1	13	10	4160	0.63	2.88	3.32	1.41	0.244143	HP
100	MMPI	1	1	13	10	4160	0.63	2.88	3.32	1.41	0.244143	A4GALT
101	Cattle	4	4	10	421	3749	0.61	2.88	3.08	1.41	0.244143	A4GALT FMOD HP NTRK1
102	Tumor Markers, Biological	3	3	11	242	3928	0.58	2.82	3.11	1.41	0.244143	A4GALT HP NTRK1
103	Trypsin	2	2	12	98	4072	0.55	2.78	3.15	1.41	0.244143	A4GALT HP
104	Homozygote	2	2	12	98	4072	0.55	2.78	3.15	1.41	0.244143	A4GALT HP
105	Pentagastrin	1	1	13	11	4159	0.55	2.78	3.23	1.41	0.244143	NTRK1
106	Prealbumin	1	1	13	11	4159	0.55	2.78	3.23	1.41	0.244143	HP
107	Receptors, GABA-A	1	1	13	11	4159	0.55	2.78	3.23	1.41	0.244143	A4GALT
108	Antigens, Nuclear	1	1	13	11	4159	0.55	2.78	3.23	1.41	0.244143	A4GALT
109	Erythrocyte Count	1	1	13	11	4159	0.55	2.78	3.23	1.41	0.244143	HP
110	Hemolytic-Uremic Syndrome	1	1	13	11	4159	0.55	2.78	3.23	1.41	0.244143	HP
111	Heparin, Low-Molecular-Weight	1	1	13	11	4159	0.55	2.78	3.23	1.41	0.244143	A4GALT
112	Hepatitis A	1	1	13	11	4159	0.55	2.78	3.23	1.41	0.244143	HP
113	Immunoelectrophoresis, Two-Dimensional	1	1	13	11	4159	0.55	2.78	3.23	1.41	0.244143	HP
114	Kallikreins	1	1	13	11	4159	0.55	2.78	3.23	1.41	0.244143	A4GALT
115	Peritoneum	1	1	13	12	4158	0.47	2.73	3.15	1.41	0.244143	NTRK1
116	Sodium Channels	1	1	13	12	4158	0.47	2.73	3.15	1.41	0.244143	SCN1A
117	Chromogranins	1	1	13	12	4158	0.47	2.73	3.15	1.41	0.244143	NTRK1
118	Chromosomes, Human, Pair 10	1	1	13	12	4158	0.47	2.73	3.15	1.41	0.244143	NTRK1
119	Agglutination Tests	1	1	13	12	4158	0.47	2.73	3.15	1.41	0.244143	HP
120	Electrophoresis, Starch Gel	1	1	13	12	4158	0.47	2.73	3.15	1.41	0.244143	HP
121	Metoclopramide	1	1	13	12	4158	0.47	2.73	3.15	1.41	0.244143	NTRK1
122	Myotonic Dystrophy	1	1	13	12	4158	0.47	2.73	3.15	1.41	0.244143	A4GALT
125	Pyruvate Kinase	1	1	13	13	4157	0.4	2.64	3.08	1.41	0.244143	A4GALT
126	Rh-Hr Blood-Group System	1	1	13	13	4157	0.4	2.64	3.08	1.41	0.244143	HP
127	Spondylitis, Ankylosing	1	1	13	13	4157	0.4	2.64	3.08	1.41	0.244143	HP
128	Blood Protein Electrophoresis	1	1	13	13	4157	0.4	2.64	3.08	1.41	0.244143	HP
129	Acute-Phase Reaction	1	1	13	13	4157	0.4	2.64	3.08	1.41	0.244143	HP
130	Factor X	1	1	13	13	4157	0.4	2.64	3.08	1.41	0.244143	A4GALT
131	Indium Radioisotopes	1	1	13	13	4157	0.4	2.64	3.08	1.41	0.244143	NTRK1
132	Iodine Isotopes	1	1	13	13	4157	0.4	2.64	3.08	1.41	0.244143	HP
133	Orosomucoid	1	1	13	13	4157	0.4	2.64	3.08	1.41	0.244143	HP
135	Retinitis Pigmentosa	1	1	13	14	4156	0.33	2.59	3.01	1.4	0.246597	USH2A
136	Autoanalysis	1	1	13	14	4156	0.33	2.59	3.01	1.4	0.246597	HP
137	Factor Xa	1	1	13	14	4156	0.33	2.59	3.01	1.4	0.246597	A4GALT
138	Drug Monitoring	1	1	13	14	4156	0.33	2.59	3.01	1.4	0.246597	A4GALT
139	Colchicine	1	1	13	14	4156	0.33	2.59	3.01	1.4	0.246597	NTRK1
140	Alpha-Globulins	1	1	13	14	4156	0.33	2.59	3.01	1.4	0.246597	HP
141	Multiple Endocrine Neoplasia	1	1	13	14	4156	0.33	2.59	3.01	1.4	0.246597	NTRK1
124	Creatinine	2	2	12	107	4063	0.4	2.64	3	1.39	0.249075	HP NTRK1
134	Alzheimer Disease	2	2	12	110	4060	0.36	2.64	2.95	1.38	0.251579	HP SERPINA3
145	Quinolines	1	1	13	15	4155	0.27	2.54	2.95	1.38	0.251579	A4GALT
146	Stress Disorders, Post-Traumatic	1	1	13	15	4155	0.27	2.54	2.95	1.38	0.251579	A4GALT
147	Trypsin Inhibitors	1	1	13	15	4155	0.27	2.54	2.95	1.38	0.251579	HP
148	Lenses, Intraocular	1	1	13	15	4155	0.27	2.54	2.95	1.38	0.251579	A4GALT
150	Thalassemia	1	1	13	16	4154	0.21	2.49	2.89	1.38	0.251579	HP
151	Thyroidectomy	1	1	13	16	4154	0.21	2.49	2.89	1.38	0.251579	NTRK1
152	Anti-Anxiety Agents	1	1	13	16	4154	0.21	2.49	2.89	1.38	0.251579	A4GALT
153	Benzodiazepines	1	1	13	16	4154	0.21	2.49	2.89	1.38	0.251579	A4GALT
154	Blood Sedimentation	1	1	13	16	4154	0.21	2.49	2.89	1.38	0.251579	HP
155	Colorimetry	1	1	13	16	4154	0.21	2.49	2.89	1.38	0.251579	HP
156	Pentetic Acid	1	1	13	16	4154	0.21	2.49	2.89	1.38	0.251579	NTRK1
157	Glycolysis	1	1	13	16	4154	0.21	2.49	2.89	1.38	0.251579	A4GALT
158	Guanine	1	1	13	16	4154	0.21	2.49	2.89	1.38	0.251579	GDA
159	Aortic Valve	1	1	13	16	4154	0.21	2.49	2.89	1.38	0.251579	HP
123	Liver	4	4	10	451	3719	0.41	2.68	2.86	1.36	0.256661	A4GALT GDA HP NTRK1
144	Viral Proteins	2	2	12	116	4054	0.27	2.54	2.86	1.36	0.256661	A4GALT USH2A
160	Fluorodeoxyglucose F18	1	1	13	17	4153	0.16	2.45	2.84	1.36	0.256661	NTRK1
161	Acute-Phase Proteins	1	1	13	17	4153	0.16	2.45	2.84	1.36	0.256661	HP
162	Nephelometry and Turbidimetry	1	1	13	17	4153	0.16	2.45	2.84	1.36	0.256661	HP
163	Running	1	1	13	18	4152	0.11	2.4	2.78	1.34	0.261846	HP
164	Splenectomy	1	1	13	18	4152	0.11	2.4	2.78	1.34	0.261846	A4GALT
165	Streptococcus	1	1	13	18	4152	0.11	2.4	2.78	1.34	0.261846	HP
166	Octreotide	1	1	13	18	4152	0.11	2.4	2.78	1.34	0.261846	NTRK1
167	Glucosephosphate Dehydrogenase	1	1	13	18	4152	0.11	2.4	2.78	1.34	0.261846	HP
142	Age Factors	4	4	10	473	3697	0.29	2.54	2.72	1.31	0.26982	A4GALT HP INSRR NTRK1
143	Carrier Proteins	4	4	10	475	3695	0.28	2.54	2.71	1.31	0.26982	A4GALT FMOD HP SLC12A1
149	Sex Factors	3	3	11	283	3887	0.23	2.49	2.72	1.31	0.26982	A4GALT HP INSRR
168	Tubulin	1	1	13	19	4151	0.06	2.35	2.73	1.31	0.26982	NTRK1
169	Protein Kinase Inhibitors	1	1	13	19	4151	0.06	2.35	2.73	1.31	0.26982	A4GALT
170	Mitral Valve	1	1	13	19	4151	0.06	2.35	2.73	1.31	0.26982	HP
174	Oncogene Proteins	1	1	13	20	4150	0.01	0	2.69	1.31	0.26982	NTRK1
175	Drosophila Proteins	1	1	13	20	4150	0.01	0	2.69	1.31	0.26982	NTRK1
176	Cattle Diseases	1	1	13	20	4150	0.01	0	2.69	1.31	0.26982	HP
177	alpha-Macroglobulins	1	1	13	20	4150	0.01	0	2.69	1.31	0.26982	HP
178	Gels	1	1	13	20	4150	0.01	0	2.69	1.31	0.26982	HP
171	Genetic Predisposition to Disease	2	2	12	132	4038	0.06	2.35	2.63	1.3	0.272532	HP NTRK1
172	Leukemia	2	2	12	132	4038	0.06	2.35	2.63	1.3	0.272532	A4GALT HP
181	Sialic Acids	1	1	13	21	4149	-0.03	0	2.64	1.3	0.272532	HP
182	Germ-Line Mutation	1	1	13	21	4149	-0.03	0	2.64	1.3	0.272532	NTRK1
183	Catalytic Domain	1	1	13	21	4149	-0.03	0	2.64	1.3	0.272532	A4GALT
184	Complement 4	1	1	13	21	4149	-0.03	0	2.64	1.3	0.272532	HP
185	Image Enhancement	1	1	13	21	4149	-0.03	0	2.64	1.3	0.272532	NTRK1
186	Laser Surgery	1	1	13	21	4149	-0.03	0	2.64	1.3	0.272532	A4GALT
187	Prothrombin	1	1	13	22	4148	-0.07	0	2.6	1.3	0.272532	A4GALT
188	Bile	1	1	13	22	4148	-0.07	0	2.6	1.3	0.272532	HP
189	Chromosomes, Human, Pair 16	1	1	13	22	4148	-0.07	0	2.6	1.3	0.272532	HP
190	Drug Evaluation, Preclinical	1	1	13	22	4148	-0.07	0	2.6	1.3	0.272532	A4GALT
191	Gamma Rays	1	1	13	22	4148	-0.07	0	2.6	1.3	0.272532	A4GALT
192	Isoelectric Point	1	1	13	22	4148	-0.07	0	2.6	1.3	0.272532	HP
194	Radiation Tolerance	1	1	13	23	4147	-0.11	0	2.56	1.3	0.272532	A4GALT
195	Ion Channel Gating	1	1	13	23	4147	-0.11	0	2.56	1.3	0.272532	A4GALT
196	Malaria, Falciparum	1	1	13	23	4147	-0.11	0	2.56	1.3	0.272532	HP
197	Buffers	1	1	13	23	4147	-0.11	0	2.56	1.3	0.272532	HP
198	Chymotrypsin	1	1	13	23	4147	-0.11	0	2.56	1.3	0.272532	HP
199	Forensic Medicine	1	1	13	23	4147	-0.11	0	2.56	1.3	0.272532	HP
200	Hearing Loss, Sensorineural	1	1	13	23	4147	-0.11	0	2.56	1.3	0.272532	USH2A
201	Hematologic Diseases	1	1	13	23	4147	-0.11	0	2.56	1.3	0.272532	HP
202	Hepatitis	1	1	13	23	4147	-0.11	0	2.56	1.3	0.272532	HP
173	Lung Neoplasms	3	3	11	313	3857	0.02	0	2.48	1.29	0.275271	A4GALT HP NTRK1
179	Double-Blind Method	3	3	11	314	3856	0.01	0	2.48	1.29	0.275271	A4GALT HP NTRK1
180	Postoperative Complications	3	3	11	318	3852	-0.02	0	2.45	1.29	0.275271	A4GALT HP NTRK1
193	Restriction Mapping	2	2	12	146	4024	-0.1	0	2.46	1.29	0.275271	A4GALT NTRK1
204	Chromatography, DEAE-Cellulose	1	1	13	24	4146	-0.15	0	2.52	1.29	0.275271	A4GALT
205	DNA Helicases	1	1	13	24	4146	-0.15	0	2.52	1.29	0.275271	A4GALT
206	Septicemia	1	1	13	25	4145	-0.18	0	2.48	1.29	0.275271	HP
207	ABO Blood-Group System	1	1	13	25	4145	-0.18	0	2.48	1.29	0.275271	HP
208	Blood Chemical Analysis	1	1	13	25	4145	-0.18	0	2.48	1.29	0.275271	HP
209	Patch-Clamp Techniques	1	1	13	25	4145	-0.18	0	2.48	1.29	0.275271	A4GALT
210	Carcinoma, Papillary	1	1	13	25	4145	-0.18	0	2.48	1.29	0.275271	NTRK1
211	Albumins	1	1	13	25	4145	-0.18	0	2.48	1.29	0.275271	HP
212	Electric Conductivity	1	1	13	25	4145	-0.18	0	2.48	1.29	0.275271	A4GALT
213	Heart Valve Prosthesis	1	1	13	25	4145	-0.18	0	2.48	1.29	0.275271	HP
214	Lipid Bilayers	1	1	13	25	4145	-0.18	0	2.48	1.29	0.275271	A4GALT
215	Lymph Node Excision	1	1	13	25	4145	-0.18	0	2.48	1.29	0.275271	NTRK1
217	Physical Education and Training	1	1	13	26	4144	-0.22	0	2.44	1.29	0.275271	HP
218	Transferrin	1	1	13	26	4144	-0.22	0	2.44	1.29	0.275271	HP
219	Blood Group Antigens	1	1	13	26	4144	-0.22	0	2.44	1.29	0.275271	HP
220	Malaria	1	1	13	26	4144	-0.22	0	2.44	1.29	0.275271	HP
221	Pancreatic Elastase	1	1	13	26	4144	-0.22	0	2.44	1.29	0.275271	HP
224	Tuberculosis	1	1	13	27	4143	-0.25	0	2.41	1.27	0.280832	HP
225	Magnetics	1	1	13	27	4143	-0.25	0	2.41	1.27	0.280832	NTRK1
226	Anti-Infective Agents	1	1	13	27	4143	-0.25	0	2.41	1.27	0.280832	A4GALT
229	Pheochromocytoma	1	1	13	28	4142	-0.28	0	2.38	1.26	0.283654	NTRK1
230	Burns	1	1	13	28	4142	-0.28	0	2.38	1.26	0.283654	HP
231	Pharmaceutical Preparations	1	1	13	28	4142	-0.28	0	2.38	1.26	0.283654	A4GALT
232	Goats	1	1	13	28	4142	-0.28	0	2.38	1.26	0.283654	HP
233	Heme	1	1	13	28	4142	-0.28	0	2.38	1.26	0.283654	HP
234	Kidney Failure, Acute	1	1	13	28	4142	-0.28	0	2.38	1.26	0.283654	HP
216	Nerve Tissue Proteins	2	2	12	157	4013	-0.21	0	2.33	1.24	0.289384	NTRK1 SCN1A
236	Arthritis	1	1	13	29	4141	-0.31	0	2.34	1.24	0.289384	HP
237	Somatostatin	1	1	13	29	4141	-0.31	0	2.34	1.24	0.289384	NTRK1
238	alpha 1-Antitrypsin	1	1	13	29	4141	-0.31	0	2.34	1.24	0.289384	HP
203	Predictive Value of Tests	3	3	11	338	3832	-0.14	0	2.31	1.23	0.292293	A4GALT HP NTRK1
222	Smoking	2	2	12	159	4011	-0.23	0	2.31	1.23	0.292293	HP INSRR
227	Variation (Genetics)	2	2	12	163	4007	-0.26	0	2.27	1.23	0.292293	A4GALT HP
228	Glucose	2	2	12	163	4007	-0.26	0	2.27	1.23	0.292293	A4GALT NTRK1
240	Chromosomes, Human, Pair 1	1	1	13	30	4140	-0.34	0	2.31	1.23	0.292293	NTRK1
241	Intraocular Pressure	1	1	13	30	4140	-0.34	0	2.31	1.23	0.292293	A4GALT
243	Viral Envelope Proteins	1	1	13	31	4139	-0.37	0	2.28	1.23	0.292293	USH2A
244	Enzymes	1	1	13	31	4139	-0.37	0	2.28	1.23	0.292293	HP
245	Androstadienes	1	1	13	31	4139	-0.37	0	2.28	1.23	0.292293	A4GALT
248	Peroxidases	1	1	13	32	4138	-0.4	0	2.25	1.23	0.292293	HP
249	Calcium Channels	1	1	13	32	4138	-0.4	0	2.25	1.23	0.292293	A4GALT
250	Bilirubin	1	1	13	32	4138	-0.4	0	2.25	1.23	0.292293	HP
251	Ferritin	1	1	13	32	4138	-0.4	0	2.25	1.23	0.292293	HP
252	Anemia	1	1	13	32	4138	-0.4	0	2.25	1.23	0.292293	HP
253	Isoquinolines	1	1	13	32	4138	-0.4	0	2.25	1.23	0.292293	A4GALT
254	Liver Function Tests	1	1	13	32	4138	-0.4	0	2.25	1.23	0.292293	HP
255	Muramidase	1	1	13	32	4138	-0.4	0	2.25	1.23	0.292293	HP
235	Sheep	2	2	12	166	4004	-0.29	0	2.24	1.22	0.29523	A4GALT HP
257	Aspartate Aminotransferases	1	1	13	33	4137	-0.43	0	2.22	1.22	0.29523	HP
258	Blood Donors	1	1	13	33	4137	-0.43	0	2.22	1.22	0.29523	HP
259	Calcitonin	1	1	13	33	4137	-0.43	0	2.22	1.22	0.29523	NTRK1
260	Muscular Dystrophies	1	1	13	33	4137	-0.43	0	2.22	1.22	0.29523	A4GALT
223	Alleles	3	3	11	353	3817	-0.23	0	2.21	1.2	0.301194	HP NTRK1 SERPINA3
263	Peritoneal Dialysis, Continuous Ambulatory	1	1	13	34	4136	-0.45	0	2.2	1.2	0.301194	NTRK1
264	Australia	1	1	13	34	4136	-0.45	0	2.2	1.2	0.301194	HP
242	Carcinoma	2	2	12	175	3995	-0.37	0	2.15	1.18	0.307279	HP NTRK1
246	Immunoblotting	2	2	12	177	3993	-0.39	0	2.13	1.18	0.307279	A4GALT HP
247	Blood Proteins	2	2	12	178	3992	-0.39	0	2.13	1.18	0.307279	A4GALT HP
267	Acid Phosphatase	1	1	13	35	4135	-0.48	0	2.17	1.18	0.307279	HP
268	Genetics, Population	1	1	13	35	4135	-0.48	0	2.17	1.18	0.307279	HP
269	Pneumonia	1	1	13	36	4134	-0.5	0	2.14	1.18	0.307279	HP
270	Models, Statistical	1	1	13	36	4134	-0.5	0	2.14	1.18	0.307279	A4GALT
271	Alanine Transaminase	1	1	13	36	4134	-0.5	0	2.14	1.18	0.307279	HP
272	Immunoelectrophoresis	1	1	13	36	4134	-0.5	0	2.14	1.18	0.307279	HP
273	Intestinal Absorption	1	1	13	36	4134	-0.5	0	2.14	1.18	0.307279	A4GALT
275	Drug Design	1	1	13	37	4133	-0.53	0	2.12	1.18	0.307279	A4GALT
276	Mice, SCID	1	1	13	37	4133	-0.53	0	2.12	1.18	0.307279	A4GALT
277	Colitis, Ulcerative	1	1	13	37	4133	-0.53	0	2.12	1.18	0.307279	HP
278	Cytomegalovirus	1	1	13	37	4133	-0.53	0	2.12	1.18	0.307279	USH2A
256	Polymorphism, Restriction Fragment Length	2	2	12	180	3990	-0.41	0	2.11	1.17	0.310367	HP NTRK1
282	Physical Endurance	1	1	13	38	4132	-0.55	0	2.1	1.17	0.310367	HP
283	Research Design	1	1	13	38	4132	-0.55	0	2.1	1.17	0.310367	A4GALT
284	Area Under Curve	1	1	13	38	4132	-0.55	0	2.1	1.17	0.310367	A4GALT
285	Anticonvulsants	1	1	13	38	4132	-0.55	0	2.1	1.17	0.310367	A4GALT
287	Proteinuria	1	1	13	39	4131	-0.57	0	2.07	1.17	0.310367	HP
288	Lipid Peroxidation	1	1	13	39	4131	-0.57	0	2.07	1.17	0.310367	HP
289	Crohn Disease	1	1	13	39	4131	-0.57	0	2.07	1.17	0.310367	HP
290	Disulfides	1	1	13	39	4131	-0.57	0	2.07	1.17	0.310367	HP
291	Histones	1	1	13	39	4131	-0.57	0	2.07	1.17	0.310367	A4GALT
292	Neutropenia	1	1	13	39	4131	-0.57	0	2.07	1.17	0.310367	A4GALT
294	Psychomotor Performance	1	1	13	40	4130	-0.59	0	2.05	1.16	0.313486	A4GALT
295	beta 2-Microglobulin	1	1	13	40	4130	-0.59	0	2.05	1.16	0.313486	HP
296	Hematocrit	1	1	13	40	4130	-0.59	0	2.05	1.16	0.313486	HP
297	Ion Channels	1	1	13	40	4130	-0.59	0	2.05	1.16	0.313486	A4GALT
239	Risk Factors	4	4	10	604	3566	-0.33	0	2.01	1.14	0.319819	A4GALT HP INSRR NTRK1
261	Polymorphism, Genetic	3	3	11	391	3779	-0.43	0	1.98	1.14	0.319819	HP NTRK1 SERPINA3
279	Species Specificity	2	2	12	196	3974	-0.53	0	1.97	1.14	0.319819	A4GALT HP
280	Hypertension	2	2	12	196	3974	-0.53	0	1.97	1.14	0.319819	HP STOML3
298	Cystic Fibrosis	1	1	13	41	4129	-0.61	0	2.03	1.14	0.319819	HP
299	Injections, Subcutaneous	1	1	13	41	4129	-0.61	0	2.03	1.14	0.319819	A4GALT
300	Body Temperature	1	1	13	42	4128	-0.63	0	2	1.14	0.319819	HP
301	Complement 3	1	1	13	42	4128	-0.63	0	2	1.14	0.319819	HP
302	Data Interpretation, Statistical	1	1	13	42	4128	-0.63	0	2	1.14	0.319819	A4GALT
304	Potassium Channels	1	1	13	43	4127	-0.65	0	1.98	1.14	0.319819	A4GALT
305	C-Reactive Protein	1	1	13	43	4127	-0.65	0	1.98	1.14	0.319819	HP
306	Adrenal Gland Neoplasms	1	1	13	43	4127	-0.65	0	1.98	1.14	0.319819	NTRK1
307	Creatine Kinase	1	1	13	43	4127	-0.65	0	1.98	1.14	0.319819	A4GALT
308	Electrophoresis, Agar Gel	1	1	13	43	4127	-0.65	0	1.98	1.14	0.319819	HP
309	Infection	1	1	13	43	4127	-0.65	0	1.98	1.14	0.319819	HP
310	Tuberculosis, Pulmonary	1	1	13	44	4126	-0.67	0	1.96	1.14	0.319819	HP
311	Cyclic AMP-Dependent Protein Kinases	1	1	13	44	4126	-0.67	0	1.96	1.14	0.319819	A4GALT
312	Blood Cell Count	1	1	13	44	4126	-0.67	0	1.96	1.14	0.319819	HP
313	Cell Membrane Permeability	1	1	13	44	4126	-0.67	0	1.96	1.14	0.319819	A4GALT
265	Chromosome Mapping	3	3	11	399	3771	-0.46	0	1.93	1.12	0.32628	A4GALT HP NTRK1
315	Leukemia, Lymphocytic	1	1	13	45	4125	-0.69	0	1.94	1.12	0.32628	HP
321	Pre-Eclampsia	1	1	13	46	4124	-0.71	0	1.92	1.12	0.32628	HP
322	Biological Availability	1	1	13	46	4124	-0.71	0	1.92	1.12	0.32628	A4GALT
323	Chlorides	1	1	13	46	4124	-0.71	0	1.92	1.12	0.32628	A4GALT
324	Cyclic GMP	1	1	13	46	4124	-0.71	0	1.92	1.12	0.32628	A4GALT
293	Genetic Markers	2	2	12	203	3967	-0.58	0	1.91	1.11	0.329559	HP NTRK1
326	Proteoglycans	1	1	13	47	4123	-0.73	0	1.9	1.11	0.329559	FMOD
327	Chromosome Disorders	1	1	13	47	4123	-0.73	0	1.9	1.11	0.329559	HP
330	Gene Rearrangement	1	1	13	48	4122	-0.75	0	1.88	1.1	0.332871	NTRK1
331	Delayed-Action Preparations	1	1	13	48	4122	-0.75	0	1.88	1.1	0.332871	STOML3
332	Immunodiffusion	1	1	13	48	4122	-0.75	0	1.88	1.1	0.332871	HP
334	Biological Transport, Active	1	1	13	49	4121	-0.76	0	1.86	1.09	0.336216	A4GALT
335	Contrast Media	1	1	13	49	4121	-0.76	0	1.86	1.09	0.336216	NTRK1
336	Copper	1	1	13	49	4121	-0.76	0	1.86	1.09	0.336216	HP
339	Proto-Oncogenes	1	1	13	50	4120	-0.78	0	1.85	1.08	0.339596	NTRK1
340	Hyperplasia	1	1	13	50	4120	-0.78	0	1.85	1.08	0.339596	NTRK1
342	Cornea	1	1	13	51	4119	-0.8	0	1.83	1.07	0.343009	A4GALT
343	Electrophoresis	1	1	13	51	4119	-0.8	0	1.83	1.07	0.343009	HP
344	Hepatitis B	1	1	13	51	4119	-0.8	0	1.83	1.07	0.343009	HP
286	Diagnosis, Differential	3	3	11	421	3749	-0.56	0	1.82	1.06	0.346456	A4GALT HP NTRK1
346	Receptor Protein-Tyrosine Kinases	1	1	13	52	4118	-0.81	0	1.81	1.06	0.346456	NTRK1
274	Retrospective Studies	4	4	10	660	3510	-0.52	0	1.77	1.05	0.349938	A4GALT HP INSRR NTRK1
314	Biological Transport	2	2	12	220	3950	-0.69	0	1.78	1.05	0.349938	A4GALT NTRK1
316	Swine	2	2	12	222	3948	-0.7	0	1.77	1.05	0.349938	A4GALT HP
317	Macromolecular Substances	2	2	12	222	3948	-0.7	0	1.77	1.05	0.349938	A4GALT HP
318	Amino Acids	2	2	12	222	3948	-0.7	0	1.77	1.05	0.349938	A4GALT HP
319	Ligands	2	2	12	222	3948	-0.7	0	1.77	1.05	0.349938	A4GALT NTRK1
348	Prolactin	1	1	13	53	4117	-0.83	0	1.79	1.05	0.349938	NTRK1
349	Serine	1	1	13	53	4117	-0.83	0	1.79	1.05	0.349938	A4GALT
350	Histocompatibility Antigens Class I	1	1	13	53	4117	-0.83	0	1.79	1.05	0.349938	USH2A
351	Blood Coagulation	1	1	13	54	4116	-0.84	0	1.78	1.05	0.349938	A4GALT
352	Asian Continental Ancestry Group	1	1	13	54	4116	-0.84	0	1.78	1.05	0.349938	HP
353	Complement	1	1	13	54	4116	-0.84	0	1.78	1.05	0.349938	HP
356	Cercopithecus aethiops	1	1	13	55	4115	-0.86	0	1.76	1.05	0.349938	A4GALT
357	Concanavalin A	1	1	13	55	4115	-0.86	0	1.76	1.05	0.349938	HP
358	Metabolic Clearance Rate	1	1	13	55	4115	-0.86	0	1.76	1.05	0.349938	A4GALT
281	Prospective Studies	4	4	10	667	3503	-0.54	0	1.74	1.04	0.353455	A4GALT HP INSRR NTRK1
328	DNA, Neoplasm	2	2	12	227	3943	-0.73	0	1.73	1.04	0.353455	A4GALT NTRK1
329	Neoplasm Staging	2	2	12	228	3942	-0.73	0	1.73	1.04	0.353455	HP NTRK1
360	Blood	1	1	13	56	4114	-0.87	0	1.74	1.04	0.353455	HP
361	Disease Susceptibility	1	1	13	56	4114	-0.87	0	1.74	1.04	0.353455	HP
363	Ethnic Groups	1	1	13	57	4113	-0.89	0	1.73	1.04	0.353455	HP
303	Brain	3	3	11	441	3729	-0.64	0	1.72	1.03	0.357007	A4GALT GDA NTRK1
366	India	1	1	13	58	4112	-0.9	0	1.71	1.03	0.357007	HP
333	Antibodies	2	2	12	232	3938	-0.76	0	1.7	1.02	0.360595	A4GALT HP
369	Subcellular Fractions	1	1	13	59	4111	-0.92	0	1.7	1.02	0.360595	A4GALT
370	Carcinoembryonic Antigen	1	1	13	59	4111	-0.92	0	1.7	1.02	0.360595	NTRK1
371	Antihypertensive Agents	1	1	13	59	4111	-0.92	0	1.7	1.02	0.360595	A4GALT
373	Tomography, Emission-Computed, Single-Photon	1	1	13	60	4110	-0.93	0	1.68	1.02	0.360595	NTRK1
374	Radiopharmaceuticals	1	1	13	60	4110	-0.93	0	1.68	1.02	0.360595	NTRK1
375	Graft Survival	1	1	13	60	4110	-0.93	0	1.68	1.02	0.360595	A4GALT
376	Hodgkin Disease	1	1	13	60	4110	-0.93	0	1.68	1.02	0.360595	HP
377	Immunoassay	1	1	13	60	4110	-0.93	0	1.68	1.02	0.360595	HP
379	Genetic Screening	1	1	13	61	4109	-0.94	0	1.67	1.01	0.364219	NTRK1
320	Gene Expression	3	3	11	459	3711	-0.7	0	1.63	1	0.367879	A4GALT HP NTRK1
341	Cohort Studies	2	2	12	239	3931	-0.8	0	1.65	1	0.367879	HP INSRR
345	Neutrophils	2	2	12	241	3929	-0.81	0	1.64	1	0.367879	A4GALT HP
381	Platelet Count	1	1	13	62	4108	-0.95	0	1.65	1	0.367879	HP
382	Registries	1	1	13	62	4108	-0.95	0	1.65	1	0.367879	INSRR
384	Peptide Hydrolases	1	1	13	63	4107	-0.96	0	1.64	1	0.367879	HP
385	Sweden	1	1	13	63	4107	-0.96	0	1.64	1	0.367879	HP
386	Thyroid Neoplasms	1	1	13	63	4107	-0.96	0	1.64	1	0.367879	NTRK1
387	RNA-Binding Proteins	1	1	13	63	4107	-0.96	0	1.64	1	0.367879	USH2A
388	Codon	1	1	13	63	4107	-0.96	0	1.64	1	0.367879	NTRK1
389	Carbohydrates	1	1	13	64	4106	-0.98	0	1.62	1	0.367879	HP
392	Spain	1	1	13	65	4105	-0.99	0	1.61	0.99	0.371577	HP
393	Bacterial Infections	1	1	13	65	4105	-0.99	0	1.61	0.99	0.371577	HP
394	Erythrocyte Membrane	1	1	13	65	4105	-0.99	0	1.61	0.99	0.371577	A4GALT
395	Microbial Sensitivity Tests	1	1	13	65	4105	-0.99	0	1.61	0.99	0.371577	A4GALT
354	Erythrocytes	2	2	12	249	3921	-0.85	0	1.59	0.98	0.375311	A4GALT HP
396	Protease Inhibitors	1	1	13	66	4104	-1	0	1.6	0.98	0.375311	HP
355	Point Mutation	2	2	12	251	3919	-0.86	0	1.58	0.97	0.379083	A4GALT NTRK1
400	Fibrinogen	1	1	13	67	4103	-1.02	0	1.58	0.97	0.379083	HP
402	Cysteine	1	1	13	68	4102	-1.02	0	1.57	0.97	0.379083	NTRK1
404	Prednisolone	1	1	13	69	4101	-1.04	0	1.56	0.96	0.382893	HP
364	Syndrome	2	2	12	259	3911	-0.89	0	1.53	0.95	0.386741	NTRK1 USH2A
365	Temperature	2	2	12	259	3911	-0.89	0	1.53	0.95	0.386741	A4GALT HP
407	Visual Acuity	1	1	13	70	4100	-1.05	0	1.54	0.95	0.386741	A4GALT
408	Hemoglobins	1	1	13	70	4100	-1.05	0	1.54	0.95	0.386741	HP
409	Antioxidants	1	1	13	70	4100	-1.05	0	1.54	0.95	0.386741	HP
410	Thyroid Gland	1	1	13	71	4099	-1.06	0	1.53	0.95	0.386741	NTRK1
325	Follow-Up Studies	4	4	10	726	3444	-0.71	0	1.53	0.94	0.390628	A4GALT HP INSRR NTRK1
412	Alcoholism	1	1	13	72	4098	-1.07	0	1.52	0.94	0.390628	HP
367	Clinical Trials	2	2	12	263	3907	-0.91	0	1.51	0.93	0.394554	A4GALT HP
372	Antineoplastic Combined Chemotherapy Protocols	2	2	12	265	3905	-0.92	0	1.5	0.93	0.394554	A4GALT NTRK1
413	Lipoproteins	1	1	13	73	4097	-1.08	0	1.51	0.93	0.394554	HP
416	Antigen-Antibody Complex	1	1	13	74	4096	-1.09	0	1.5	0.93	0.394554	HP
378	Blood Pressure	2	2	12	267	3903	-0.93	0	1.49	0.92	0.398519	A4GALT HP
418	African Continental Ancestry Group	1	1	13	75	4095	-1.1	0	1.48	0.92	0.398519	HP
419	Models, Chemical	1	1	13	75	4095	-1.1	0	1.48	0.92	0.398519	A4GALT
422	L-Lactate Dehydrogenase	1	1	13	76	4094	-1.11	0	1.47	0.91	0.402524	HP
380	Recurrence	2	2	12	272	3898	-0.95	0	1.46	0.9	0.40657	HP NTRK1
383	Regression Analysis	2	2	12	274	3896	-0.96	0	1.45	0.9	0.40657	A4GALT HP
390	Incidence	2	2	12	278	3892	-0.98	0	1.43	0.9	0.40657	HP INSRR
424	Depressive Disorder	1	1	13	77	4093	-1.12	0	1.46	0.9	0.40657	HP
427	Fibronectins	1	1	13	78	4092	-1.13	0	1.45	0.9	0.40657	HP
428	Immunoglobulin A	1	1	13	78	4092	-1.13	0	1.45	0.9	0.40657	HP
433	Postoperative Period	1	1	13	79	4091	-1.14	0	1.44	0.9	0.40657	HP
434	Blood Transfusion	1	1	13	79	4091	-1.14	0	1.44	0.9	0.40657	HP
435	Lectins	1	1	13	80	4090	-1.15	0	1.43	0.9	0.40657	HP
436	Lipoproteins, LDL	1	1	13	80	4090	-1.15	0	1.43	0.9	0.40657	HP
437	Antibody Formation	1	1	13	80	4090	-1.15	0	1.43	0.9	0.40657	HP
438	Antigens, Bacterial	1	1	13	80	4090	-1.15	0	1.43	0.9	0.40657	HP
362	Phenotype	3	3	11	515	3655	-0.88	0	1.4	0.89	0.410656	A4GALT HP NTRK1
391	Combined Modality Therapy	2	2	12	281	3889	-0.99	0	1.41	0.89	0.410656	HP NTRK1
399	Neoplasm Proteins	2	2	12	287	3883	-1.01	0	1.38	0.89	0.410656	HP NTRK1
443	Statistics	1	1	13	81	4089	-1.16	0	1.42	0.89	0.410656	HP
444	Computer Simulation	1	1	13	81	4089	-1.16	0	1.42	0.89	0.410656	A4GALT
445	Horses	1	1	13	81	4089	-1.16	0	1.42	0.89	0.410656	HP
447	Psychometrics	1	1	13	82	4088	-1.16	0	1.41	0.89	0.410656	A4GALT
448	Spectrophotometry	1	1	13	82	4088	-1.16	0	1.41	0.89	0.410656	HP
449	Cyclosporine	1	1	13	82	4088	-1.16	0	1.41	0.89	0.410656	A4GALT
452	Repetitive Sequences, Nucleic Acid	1	1	13	83	4087	-1.18	0	1.4	0.89	0.410656	A4GALT
453	Thrombin	1	1	13	83	4087	-1.18	0	1.4	0.89	0.410656	A4GALT
457	Cardiovascular Diseases	1	1	13	84	4086	-1.18	0	1.39	0.89	0.410656	HP
458	Electrophysiology	1	1	13	84	4086	-1.18	0	1.39	0.89	0.410656	A4GALT
459	Kidney Diseases	1	1	13	84	4086	-1.18	0	1.39	0.89	0.410656	HP
460	Liver Diseases	1	1	13	84	4086	-1.18	0	1.39	0.89	0.410656	HP
461	Mathematics	1	1	13	85	4085	-1.19	0	1.38	0.89	0.410656	A4GALT
462	Membrane Potentials	1	1	13	85	4085	-1.19	0	1.38	0.89	0.410656	A4GALT
463	Multiple Myeloma	1	1	13	85	4085	-1.19	0	1.38	0.89	0.410656	HP
368	Reference Values	3	3	11	527	3643	-0.91	0	1.36	0.88	0.414783	A4GALT HP NTRK1
401	Adenocarcinoma	2	2	12	290	3880	-1.02	0	1.37	0.88	0.414783	HP NTRK1
465	Linear Models	1	1	13	87	4083	-1.21	0	1.36	0.88	0.414783	A4GALT
466	Biopsy, Needle	1	1	13	87	4083	-1.21	0	1.36	0.88	0.414783	NTRK1
467	Immune Sera	1	1	13	87	4083	-1.21	0	1.36	0.88	0.414783	HP
359	Infant	4	4	10	789	3381	-0.86	0	1.32	0.87	0.418952	A4GALT HP INSRR NTRK1
406	Isoenzymes	2	2	12	295	3875	-1.04	0	1.34	0.87	0.418952	A4GALT HP
468	Half-Life	1	1	13	88	4082	-1.22	0	1.35	0.87	0.418952	A4GALT
470	Kidney Neoplasms	1	1	13	89	4081	-1.22	0	1.34	0.87	0.418952	HP
471	Alkaline Phosphatase	1	1	13	90	4080	-1.23	0	1.33	0.87	0.418952	HP
472	Antibodies, Bacterial	1	1	13	90	4080	-1.23	0	1.33	0.87	0.418952	HP
473	Neuroblastoma	1	1	13	90	4080	-1.23	0	1.33	0.87	0.418952	NTRK1
479	DNA Probes	1	1	13	91	4079	-1.24	0	1.32	0.87	0.418952	NTRK1
480	Dimerization	1	1	13	91	4079	-1.24	0	1.32	0.87	0.418952	A4GALT
481	Chromatography, Ion Exchange	1	1	13	91	4079	-1.24	0	1.32	0.87	0.418952	HP
482	Iron	1	1	13	91	4079	-1.24	0	1.32	0.87	0.418952	HP
486	Glycosylation	1	1	13	92	4078	-1.25	0	1.31	0.86	0.423162	HP
487	HLA Antigens	1	1	13	93	4077	-1.26	0	1.3	0.85	0.427415	HP
415	Fluorescent Antibody Technique	2	2	12	308	3862	-1.09	0	1.28	0.84	0.431711	A4GALT HP
489	Drug Evaluation	1	1	13	95	4075	-1.27	0	1.28	0.84	0.431711	A4GALT
490	Graft Rejection	1	1	13	95	4075	-1.27	0	1.28	0.84	0.431711	A4GALT
494	Interleukin-6	1	1	13	96	4074	-1.28	0	1.27	0.84	0.431711	HP
420	Peptides	2	2	12	312	3858	-1.1	0	1.26	0.83	0.436049	A4GALT HP
496	Polymorphism, Single-Stranded Conformational	1	1	13	97	4073	-1.28	0	1.26	0.83	0.436049	NTRK1
497	Liver Cirrhosis	1	1	13	97	4073	-1.28	0	1.26	0.83	0.436049	HP
498	Triglycerides	1	1	13	98	4072	-1.29	0	1.25	0.83	0.436049	HP
499	Potassium	1	1	13	99	4071	-1.3	0	1.25	0.82	0.440432	A4GALT
500	Schizophrenia	1	1	13	99	4071	-1.3	0	1.25	0.82	0.440432	HP
501	Italy	1	1	13	99	4071	-1.3	0	1.25	0.82	0.440432	HP
505	Translocation, Genetic	1	1	13	100	4070	-1.3	0	1.24	0.82	0.440432	NTRK1
506	Immunoglobulins	1	1	13	100	4070	-1.3	0	1.24	0.82	0.440432	HP
431	Immunoenzyme Techniques	2	2	12	322	3848	-1.13	0	1.22	0.81	0.444858	HP NTRK1
507	Sodium	1	1	13	101	4069	-1.31	0	1.23	0.81	0.444858	A4GALT
508	Serum Albumin	1	1	13	102	4068	-1.32	0	1.22	0.81	0.444858	HP
509	Thermodynamics	1	1	13	102	4068	-1.32	0	1.22	0.81	0.444858	NTRK1
510	Cross Reactions	1	1	13	102	4068	-1.32	0	1.22	0.81	0.444858	HP
513	Rats, Inbred Strains	1	1	13	103	4067	-1.33	0	1.21	0.81	0.444858	A4GALT
514	Cross-Over Studies	1	1	13	103	4067	-1.33	0	1.21	0.81	0.444858	A4GALT
403	Prognosis	3	3	11	578	3592	-1.03	0	1.18	0.8	0.449329	A4GALT HP NTRK1
442	Biological Markers	2	2	12	329	3841	-1.15	0	1.19	0.8	0.449329	HP NTRK1
517	Magnesium	1	1	13	104	4066	-1.33	0	1.2	0.8	0.449329	A4GALT
518	Chemistry	1	1	13	105	4065	-1.34	0	1.2	0.8	0.449329	HP
519	Hydrocortisone	1	1	13	105	4065	-1.34	0	1.2	0.8	0.449329	HP
520	Indicators and Reagents	1	1	13	105	4065	-1.34	0	1.2	0.8	0.449329	HP
521	Diabetes Mellitus	1	1	13	106	4064	-1.34	0	1.19	0.8	0.449329	HP
522	Nucleic Acid Conformation	1	1	13	106	4064	-1.34	0	1.19	0.8	0.449329	A4GALT
405	Antibodies, Monoclonal	3	3	11	581	3589	-1.04	0	1.17	0.79	0.453845	A4GALT HP NTRK1
451	Acute Disease	2	2	12	335	3835	-1.17	0	1.16	0.79	0.453845	A4GALT HP
469	Research Support, Non-U.S. Gov't	13	13	1	3492	678	-1.22	0	1.17	0.79	0.453845	A4GALT DLX4 FMOD GDA HP INSRR NTRK1 SCN1A SERPINA3 SERPIND1 SLC12A1 STOML3 USH2A
525	Ultraviolet Rays	1	1	13	110	4060	-1.37	0	1.16	0.79	0.453845	A4GALT
526	Fetal Blood	1	1	13	110	4060	-1.37	0	1.16	0.79	0.453845	HP
527	Inflammation	1	1	13	110	4060	-1.37	0	1.16	0.79	0.453845	HP
411	Sensitivity and Specificity	3	3	11	589	3581	-1.06	0	1.15	0.78	0.458406	A4GALT HP NTRK1
454	Microscopy, Electron	2	2	12	337	3833	-1.18	0	1.15	0.78	0.458406	A4GALT NTRK1
464	Kidney	2	2	12	343	3827	-1.19	0	1.13	0.78	0.458406	A4GALT HP
528	Arteriosclerosis	1	1	13	111	4059	-1.37	0	1.15	0.78	0.458406	HP
529	DNA Repair	1	1	13	111	4059	-1.37	0	1.15	0.78	0.458406	A4GALT
531	Lymphoma	1	1	13	112	4058	-1.38	0	1.14	0.78	0.458406	HP
532	Osmolar Concentration	1	1	13	112	4058	-1.38	0	1.14	0.78	0.458406	A4GALT
533	European Continental Ancestry Group	1	1	13	113	4057	-1.38	0	1.14	0.78	0.458406	HP
535	Chi-Square Distribution	1	1	13	114	4056	-1.39	0	1.13	0.78	0.458406	HP
414	Cloning, Molecular	3	3	11	598	3572	-1.08	0	1.12	0.77	0.463013	A4GALT HP NTRK1
536	Protein Kinases	1	1	13	115	4055	-1.4	0	1.12	0.77	0.463013	A4GALT
538	Catalysis	1	1	13	116	4054	-1.4	0	1.11	0.77	0.463013	A4GALT
539	DNA Damage	1	1	13	116	4054	-1.4	0	1.11	0.77	0.463013	A4GALT
542	Staining and Labeling	1	1	13	117	4053	-1.41	0	1.11	0.77	0.463013	HP
543	Saccharomyces cerevisiae Proteins	1	1	13	117	4053	-1.41	0	1.11	0.77	0.463013	A4GALT
544	DNA Replication	1	1	13	118	4052	-1.41	0	1.1	0.76	0.467666	A4GALT
546	Protein Processing, Post-Translational	1	1	13	119	4051	-1.42	0	1.09	0.76	0.467666	A4GALT
547	Virus Replication	1	1	13	119	4051	-1.42	0	1.09	0.76	0.467666	A4GALT
548	Injections, Intravenous	1	1	13	119	4051	-1.42	0	1.09	0.76	0.467666	A4GALT
421	Dose-Response Relationship, Drug	3	3	11	614	3556	-1.11	0	1.07	0.75	0.472367	A4GALT HP NTRK1
474	Chronic Disease	2	2	12	359	3811	-1.23	0	1.07	0.75	0.472367	A4GALT HP
475	Genotype	2	2	12	359	3811	-1.23	0	1.07	0.75	0.472367	HP NTRK1
477	Neoplasms	2	2	12	360	3810	-1.24	0	1.06	0.75	0.472367	A4GALT HP
550	Protein p53	1	1	13	121	4049	-1.43	0	1.08	0.75	0.472367	A4GALT
551	Interleukin-1	1	1	13	121	4049	-1.43	0	1.08	0.75	0.472367	HP
552	Gestational Age	1	1	13	122	4048	-1.43	0	1.07	0.75	0.472367	HP
553	Heparin	1	1	13	122	4048	-1.43	0	1.07	0.75	0.472367	A4GALT
555	Cell Count	1	1	13	123	4047	-1.44	0	1.07	0.75	0.472367	A4GALT
484	Dogs	2	2	12	365	3805	-1.25	0	1.05	0.74	0.477114	A4GALT HP
485	Peptide Fragments	2	2	12	366	3804	-1.25	0	1.04	0.74	0.477114	A4GALT HP
557	Exercise	1	1	13	125	4045	-1.44	0	1.05	0.74	0.477114	HP
558	Kidney Transplantation	1	1	13	126	4044	-1.45	0	1.05	0.74	0.477114	A4GALT
559	Sequence Homology, Nucleic Acid	1	1	13	127	4043	-1.46	0	1.04	0.74	0.477114	A4GALT
560	Cytosol	1	1	13	127	4043	-1.46	0	1.04	0.74	0.477114	A4GALT
561	Image Processing, Computer-Assisted	1	1	13	127	4043	-1.46	0	1.04	0.74	0.477114	NTRK1
562	Oligopeptides	1	1	13	127	4043	-1.46	0	1.04	0.74	0.477114	A4GALT
564	Drug Interactions	1	1	13	128	4042	-1.46	0	1.03	0.74	0.477114	A4GALT
432	Infant, Newborn	3	3	11	631	3539	-1.13	0	1.03	0.73	0.481909	A4GALT HP NTRK1
567	Carcinoma, Hepatocellular	1	1	13	129	4041	-1.46	0	1.03	0.73	0.481909	HP
568	Iodine Radioisotopes	1	1	13	130	4040	-1.47	0	1.02	0.73	0.481909	NTRK1
439	Treatment Outcome	3	3	11	637	3533	-1.15	0	1.01	0.72	0.486752	A4GALT HP NTRK1
492	Chromatography, High Pressure Liquid	2	2	12	376	3794	-1.27	0	1.01	0.72	0.486752	A4GALT HP
493	Analysis of Variance	2	2	12	377	3793	-1.28	0	1	0.72	0.486752	A4GALT HP
573	Cell Transformation, Neoplastic	1	1	13	132	4038	-1.48	0	1.01	0.72	0.486752	NTRK1
574	Renal Dialysis	1	1	13	134	4036	-1.49	0	1	0.72	0.486752	HP
575	Kidney Failure, Chronic	1	1	13	134	4036	-1.49	0	1	0.72	0.486752	HP
576	Chromatography, Affinity	1	1	13	135	4035	-1.49	0	0.99	0.71	0.491644	HP
577	Genes, Structural	1	1	13	137	4033	-1.5	0	0.98	0.71	0.491644	HP
578	Infusions, Intravenous	1	1	13	137	4033	-1.5	0	0.98	0.71	0.491644	A4GALT
579	Lymphatic Metastasis	1	1	13	137	4033	-1.5	0	0.98	0.71	0.491644	NTRK1
417	Aged, 80 and over	4	4	10	935	3235	-1.1	0	0.95	0.7	0.496585	A4GALT HP INSRR NTRK1
450	In Vitro	3	3	11	653	3517	-1.17	0	0.97	0.7	0.496585	A4GALT HP NTRK1
502	T-Lymphocytes	2	2	12	389	3781	-1.3	0	0.96	0.7	0.496585	A4GALT HP
503	Enzyme-Linked Immunosorbent Assay	2	2	12	390	3780	-1.3	0	0.96	0.7	0.496585	A4GALT HP
504	Promoter Regions (Genetics)	2	2	12	391	3779	-1.3	0	0.96	0.7	0.496585	A4GALT HP
580	Doxorubicin	1	1	13	138	4032	-1.5	0	0.97	0.7	0.496585	NTRK1
581	Cholesterol	1	1	13	139	4031	-1.51	0	0.97	0.7	0.496585	HP
582	Risk	1	1	13	141	4029	-1.51	0	0.96	0.7	0.496585	HP
583	Disease Models, Animal	1	1	13	141	4029	-1.51	0	0.96	0.7	0.496585	A4GALT
584	Immunoglobulin M	1	1	13	141	4029	-1.51	0	0.96	0.7	0.496585	HP
585	Oxygen Consumption	1	1	13	141	4029	-1.51	0	0.96	0.7	0.496585	HP
425	Child, Preschool	4	4	10	956	3214	-1.12	0	0.9	0.68	0.506617	A4GALT HP INSRR NTRK1
426	Kinetics	4	4	10	956	3214	-1.12	0	0.9	0.68	0.506617	A4GALT GDA HP NTRK1
516	Blotting, Western	2	2	12	404	3766	-1.33	0	0.92	0.68	0.506617	A4GALT HP
587	Immunosuppressive Agents	1	1	13	146	4024	-1.53	0	0.93	0.68	0.506617	A4GALT
588	Chromosome Aberrations	1	1	13	148	4022	-1.54	0	0.92	0.68	0.506617	HP
589	Heat	1	1	13	148	4022	-1.54	0	0.92	0.68	0.506617	A4GALT
590	Methods	1	1	13	148	4022	-1.54	0	0.92	0.68	0.506617	HP
591	Ovarian Neoplasms	1	1	13	148	4022	-1.54	0	0.92	0.68	0.506617	HP
592	Algorithms	1	1	13	149	4021	-1.54	0	0.91	0.68	0.506617	A4GALT
593	Phosphoproteins	1	1	13	150	4020	-1.55	0	0.91	0.68	0.506617	A4GALT
594	Asthma	1	1	13	151	4019	-1.55	0	0.9	0.68	0.506617	HP
595	Leukocyte Count	1	1	13	151	4019	-1.55	0	0.9	0.68	0.506617	HP
596	Leukocytes	1	1	13	151	4019	-1.55	0	0.9	0.68	0.506617	HP
597	Myocardial Infarction	1	1	13	151	4019	-1.55	0	0.9	0.68	0.506617	HP
598	Neoplasm Recurrence, Local	1	1	13	151	4019	-1.55	0	0.9	0.68	0.506617	NTRK1
599	Blood Glucose	1	1	13	152	4018	-1.55	0	0.9	0.68	0.506617	HP
600	Neoplasm Metastasis	1	1	13	152	4018	-1.55	0	0.9	0.68	0.506617	NTRK1
429	Tumor Cells, Cultured	4	4	10	966	3204	-1.13	0	0.88	0.66	0.516851	A4GALT HP NTRK1 USH2A
523	Calcium	2	2	12	418	3752	-1.35	0	0.87	0.66	0.516851	A4GALT NTRK1
601	Protein Kinase C	1	1	13	156	4014	-1.56	0	0.88	0.66	0.516851	A4GALT
602	Nucleic Acid Hybridization	1	1	13	155	4015	-1.56	0	0.88	0.66	0.516851	HP
524	Hydrogen-Ion Concentration	2	2	12	422	3748	-1.36	0	0.86	0.65	0.522046	A4GALT HP
603	HIV Infections	1	1	13	159	4011	-1.57	0	0.86	0.65	0.522046	HP
604	Precipitin Tests	1	1	13	160	4010	-1.58	0	0.86	0.65	0.522046	A4GALT
605	Sequence Analysis, DNA	1	1	13	160	4010	-1.58	0	0.86	0.65	0.522046	NTRK1
606	Cytoplasm	1	1	13	160	4010	-1.58	0	0.86	0.65	0.522046	A4GALT
607	Coronary Disease	1	1	13	161	4009	-1.58	0	0.86	0.65	0.522046	HP
609	Random Allocation	1	1	13	162	4008	-1.59	0	0.85	0.65	0.522046	HP
610	Colonic Neoplasms	1	1	13	162	4008	-1.59	0	0.85	0.65	0.522046	HP
611	DNA, Viral	1	1	13	162	4008	-1.59	0	0.85	0.65	0.522046	A4GALT
612	Epithelial Cells	1	1	13	163	4007	-1.59	0	0.85	0.65	0.522046	A4GALT
613	Oxygen	1	1	13	162	4008	-1.59	0	0.85	0.65	0.522046	HP
615	Protein-Tyrosine Kinase	1	1	13	164	4006	-1.59	0	0.84	0.65	0.522046	NTRK1
616	Tissue Distribution	1	1	13	165	4005	-1.59	0	0.84	0.65	0.522046	A4GALT
617	Blotting, Southern	1	1	13	166	4004	-1.6	0	0.83	0.64	0.527292	NTRK1
618	Protein-Serine-Threonine Kinases	1	1	13	166	4004	-1.6	0	0.83	0.64	0.527292	A4GALT
530	Electrophoresis, Polyacrylamide Gel	2	2	12	438	3732	-1.38	0	0.82	0.63	0.532592	A4GALT HP
534	Protein Conformation	2	2	12	442	3728	-1.38	0	0.81	0.63	0.532592	A4GALT HP
619	Muscle, Skeletal	1	1	13	169	4001	-1.6	0	0.82	0.63	0.532592	A4GALT
620	Tetradecanoylphorbol Acetate	1	1	13	171	3999	-1.61	0	0.81	0.63	0.532592	A4GALT
621	Adenosine Triphosphate	1	1	13	170	4000	-1.61	0	0.81	0.63	0.532592	A4GALT
622	Epithelium	1	1	13	170	4000	-1.61	0	0.81	0.63	0.532592	A4GALT
623	Arthritis, Rheumatoid	1	1	13	172	3998	-1.61	0	0.81	0.63	0.532592	HP
624	Lipids	1	1	13	175	3995	-1.62	0	0.79	0.62	0.537944	HP
626	Anti-Bacterial Agents	1	1	13	176	3994	-1.62	0	0.79	0.62	0.537944	A4GALT
627	Myocardium	1	1	13	177	3993	-1.62	0	0.78	0.62	0.537944	A4GALT
695	Humans	14	14	0	3941	229	-1.92	0	0.79	0.62	0.537944	A4GALT COL11A1 DLX4 FMOD GDA HP INSRR NTRK1 SCN1A SERPINA3 SERPIND1 SLC12A1 STOML3 USH2A
488	DNA	3	3	11	735	3435	-1.26	0	0.78	0.61	0.543351	A4GALT HP NTRK1
540	DNA Primers	2	2	12	453	3717	-1.4	0	0.78	0.61	0.543351	A4GALT NTRK1
541	Escherichia coli	2	2	12	453	3717	-1.4	0	0.78	0.61	0.543351	A4GALT HP
628	Cyclic AMP	1	1	13	179	3991	-1.63	0	0.78	0.61	0.543351	A4GALT
629	Antibody Specificity	1	1	13	182	3988	-1.63	0	0.76	0.6	0.548812	HP
630	Multivariate Analysis	1	1	13	184	3986	-1.64	0	0.76	0.6	0.548812	HP
631	CHO Cells	1	1	13	186	3984	-1.64	0	0.75	0.59	0.554327	A4GALT
549	Molecular Weight	2	2	12	472	3698	-1.42	0	0.73	0.58	0.559898	A4GALT HP
632	Chromatography, Gel	1	1	13	190	3980	-1.65	0	0.73	0.58	0.559898	HP
635	Autoantibodies	1	1	13	193	3977	-1.66	0	0.72	0.57	0.565525	HP
636	Administration, Oral	1	1	13	194	3976	-1.66	0	0.72	0.57	0.565525	A4GALT
637	Japan	1	1	13	193	3977	-1.66	0	0.72	0.57	0.565525	HP
638	Muscles	1	1	13	196	3974	-1.66	0	0.71	0.56	0.571209	A4GALT
639	Cytokines	1	1	13	198	3972	-1.67	0	0.7	0.56	0.571209	HP
554	Signal Transduction	2	2	12	490	3680	-1.43	0	0.69	0.55	0.57695	A4GALT NTRK1
640	Drug Administration Schedule	1	1	13	200	3970	-1.67	0	0.7	0.55	0.57695	A4GALT
642	Cell Cycle	1	1	13	203	3967	-1.68	0	0.69	0.55	0.57695	A4GALT
643	Radioimmunoassay	1	1	13	207	3963	-1.68	0	0.67	0.53	0.588605	NTRK1
644	Carcinoma, Squamous Cell	1	1	13	207	3963	-1.68	0	0.67	0.53	0.588605	HP
645	Gene Frequency	1	1	13	209	3961	-1.68	0	0.67	0.53	0.588605	HP
648	DNA Mutational Analysis	1	1	13	218	3952	-1.69	0	0.64	0.5	0.606531	NTRK1
649	Linkage (Genetics)	1	1	13	222	3948	-1.7	0	0.62	0.49	0.612626	HP
651	Receptors, Cell Surface	1	1	13	223	3947	-1.7	0	0.62	0.49	0.612626	HP
652	Gene Expression Regulation, Neoplastic	1	1	13	224	3946	-1.7	0	0.62	0.49	0.612626	NTRK1
653	Blood Platelets	1	1	13	224	3946	-1.7	0	0.62	0.49	0.612626	A4GALT
511	RNA, Messenger	3	3	11	831	3339	-1.32	0	0.6	0.48	0.618783	A4GALT HP NTRK1
563	Rabbits	2	2	12	529	3641	-1.46	0	0.6	0.48	0.618783	A4GALT HP
657	Tumor Necrosis Factor-alpha	1	1	13	227	3943	-1.71	0	0.61	0.48	0.618783	HP
658	Monocytes	1	1	13	228	3942	-1.71	0	0.61	0.48	0.618783	HP
512	Rats	3	3	11	840	3330	-1.32	0	0.58	0.47	0.625002	A4GALT HP NTRK1
659	Oxidation-Reduction	1	1	13	233	3937	-1.71	0	0.59	0.47	0.625002	HP
660	Survival Analysis	1	1	13	236	3934	-1.72	0	0.58	0.47	0.625002	NTRK1
661	Aging	1	1	13	236	3934	-1.72	0	0.58	0.47	0.625002	HP
662	Exons	1	1	13	234	3936	-1.72	0	0.59	0.47	0.625002	NTRK1
663	Drug Therapy, Combination	1	1	13	237	3933	-1.72	0	0.58	0.47	0.625002	A4GALT
669	Binding, Competitive	1	1	13	242	3928	-1.72	0	0.57	0.46	0.631284	A4GALT
670	Glycoproteins	1	1	13	242	3928	-1.72	0	0.57	0.46	0.631284	HP
668	Plasmids	1	1	13	246	3924	-1.72	0	0.56	0.45	0.637628	A4GALT
515	Mutation	3	3	11	865	3305	-1.33	0	0.55	0.44	0.644036	A4GALT NTRK1 USH2A
672	Antigens, CD	1	1	13	257	3913	-1.73	0	0.53	0.42	0.657047	HP
674	Prevalence	1	1	13	259	3911	-1.73	0	0.52	0.42	0.657047	HP
441	Aged	6	6	8	1791	2379	-1.15	0	0.5	0.41	0.66365	A4GALT HP INSRR NTRK1 SERPINA3 STOML3
455	Male	9	9	5	2656	1514	-1.18	0	0.51	0.41	0.66365	A4GALT GDA HP INSRR NTRK1 SCN1A SERPINA3 STOML3 USH2A
675	Proto-Oncogene Proteins	1	1	13	264	3906	-1.74	0	0.51	0.41	0.66365	NTRK1
676	Endothelium, Vascular	1	1	13	265	3905	-1.74	0	0.51	0.41	0.66365	A4GALT
571	Cell Division	2	2	12	596	3574	-1.47	0	0.49	0.4	0.67032	A4GALT NTRK1
572	Immunohistochemistry	2	2	12	595	3575	-1.48	0	0.49	0.4	0.67032	A4GALT NTRK1
677	Cell Nucleus	1	1	13	270	3900	-1.74	0	0.5	0.4	0.67032	A4GALT
681	Nuclear Proteins	1	1	13	275	3895	-1.74	0	0.48	0.4	0.67032	A4GALT
680	Immunoglobulin G	1	1	13	277	3893	-1.74	0	0.48	0.39	0.677057	HP
456	Female	9	9	5	2697	1473	-1.18	0	0.46	0.38	0.683861	A4GALT HP INSRR NTRK1 SCN1A SERPINA3 SERPIND1 STOML3 USH2A
684	Mutagenesis, Site-Directed	1	1	13	284	3886	-1.74	0	0.46	0.38	0.683861	A4GALT
476	Child	4	4	10	1244	2926	-1.24	0	0.45	0.37	0.690734	A4GALT HP INSRR NTRK1
570	Transfection	2	2	12	624	3546	-1.47	0	0.44	0.37	0.690734	A4GALT NTRK1
688	DNA, Complementary	1	1	13	291	3879	-1.74	0	0.45	0.37	0.690734	A4GALT
691	Hela Cells	1	1	13	294	3876	-1.74	0	0.44	0.37	0.690734	A4GALT
694	Reverse Transcriptase Polymerase Chain Reaction	1	1	13	292	3878	-1.74	0	0.45	0.37	0.690734	NTRK1
569	Protein Binding	2	2	12	628	3542	-1.47	0	0.44	0.36	0.697676	A4GALT HP
686	Tomography, X-Ray Computed	1	1	13	303	3867	-1.74	0	0.43	0.36	0.697676	NTRK1
687	Survival Rate	1	1	13	302	3868	-1.74	0	0.43	0.36	0.697676	NTRK1
689	Cell Survival	1	1	13	300	3870	-1.74	0	0.43	0.36	0.697676	A4GALT
690	Evaluation Studies	1	1	13	304	3866	-1.74	0	0.42	0.36	0.697676	HP
683	Substrate Specificity	1	1	13	309	3861	-1.74	0	0.42	0.35	0.704688	A4GALT
692	Magnetic Resonance Imaging	1	1	13	316	3854	-1.74	0	0.4	0.34	0.71177	NTRK1
693	Models, Biological	1	1	13	316	3854	-1.74	0	0.4	0.34	0.71177	A4GALT
566	Pregnancy	2	2	12	659	3511	-1.46	0	0.39	0.33	0.718924	A4GALT HP
678	Skin	1	1	13	326	3844	-1.74	0	0.38	0.33	0.718924	A4GALT
679	Apoptosis	1	1	13	328	3842	-1.74	0	0.38	0.33	0.718924	A4GALT
682	Recombinant Fusion Proteins	1	1	13	319	3851	-1.74	0	0.4	0.33	0.718924	A4GALT
685	Lymphocytes	1	1	13	325	3845	-1.74	0	0.39	0.33	0.718924	A4GALT
673	Fibroblasts	1	1	13	338	3832	-1.73	0	0.36	0.31	0.733447	A4GALT
671	Membrane Proteins	1	1	13	353	3817	-1.73	0	0.34	0.29	0.748264	A4GALT
491	Research Support, U.S. Gov't, Non-P.H.S.	3	3	11	1055	3115	-1.27	0	0.32	0.28	0.755784	A4GALT HP NTRK1
495	Cell Line	3	3	11	1042	3128	-1.28	0	0.33	0.28	0.755784	A4GALT HP NTRK1
556	Recombinant Proteins	2	2	12	710	3460	-1.44	0	0.33	0.28	0.755784	A4GALT HP
664	Enzyme Activation	1	1	13	363	3807	-1.72	0	0.33	0.28	0.755784	A4GALT
665	Antineoplastic Agents	1	1	13	363	3807	-1.72	0	0.33	0.28	0.755784	A4GALT
666	Cell Differentiation	1	1	13	362	3808	-1.72	0	0.33	0.28	0.755784	A4GALT
667	Enzyme Inhibitors	1	1	13	362	3808	-1.72	0	0.33	0.28	0.755784	A4GALT
446	Base Sequence	4	4	10	1400	2770	-1.16	0	0.29	0.26	0.771052	A4GALT HP NTRK1 USH2A
545	Binding Sites	2	2	12	743	3427	-1.41	0	0.3	0.26	0.771052	A4GALT HP
650	Models, Molecular	1	1	13	389	3781	-1.7	0	0.29	0.26	0.771052	A4GALT
654	Gene Expression Regulation	1	1	13	384	3786	-1.7	0	0.3	0.26	0.771052	HP
655	United States	1	1	13	381	3789	-1.7	0	0.3	0.26	0.771052	INSRR
656	Cell Membrane	1	1	13	381	3789	-1.7	0	0.3	0.26	0.771052	A4GALT
483	Time Factors	3	3	11	1090	3080	-1.25	0	0.29	0.25	0.778801	A4GALT HP NTRK1
537	Polymerase Chain Reaction	2	2	12	761	3409	-1.4	0	0.28	0.25	0.778801	A4GALT NTRK1
646	Sequence Homology, Amino Acid	1	1	13	404	3766	-1.69	0	0.27	0.25	0.778801	A4GALT
647	Case-Control Studies	1	1	13	396	3774	-1.69	0	0.28	0.25	0.778801	HP
430	Amino Acid Sequence	4	4	10	1435	2735	-1.13	0	0.27	0.24	0.786628	A4GALT HP NTRK1 USH2A
423	Adolescent	4	4	10	1451	2719	-1.11	0	0.26	0.23	0.794534	A4GALT HP INSRR NTRK1
641	Structure-Activity Relationship	1	1	13	418	3752	-1.67	0	0.26	0.23	0.794534	A4GALT
398	Middle Aged	6	6	8	2084	2086	-1.01	0	0.24	0.22	0.802519	A4GALT HP INSRR NTRK1 STOML3 USH2A
633	Hamsters	1	1	13	435	3735	-1.65	0	0.24	0.22	0.802519	A4GALT
634	Phosphorylation	1	1	13	431	3739	-1.66	0	0.24	0.22	0.802519	A4GALT
397	Animals	8	8	6	2682	1488	-1	0	0.22	0.2	0.818731	A4GALT FMOD GDA HP INSRR NTRK1 SLC12A1 USH2A
440	Mice	3	3	11	1185	2985	-1.15	0	0.22	0.2	0.818731	A4GALT HP NTRK1
625	Reproducibility of Results	1	1	13	462	3708	-1.62	0	0.21	0.2	0.818731	A4GALT
608	Proteins	1	1	13	487	3683	-1.58	0	0.19	0.18	0.83527	HP
614	Transcription Factors	1	1	13	484	3686	-1.59	0	0.2	0.18	0.83527	A4GALT
478	Cells, Cultured	2	2	12	898	3272	-1.24	0	0.18	0.17	0.843665	A4GALT HP
586	Transcription, Genetic	1	1	13	524	3646	-1.52	0	0.17	0.16	0.852144	A4GALT
347	Comparative Study	5	5	9	1957	2213	-0.82	0	0.14	0.14	0.869358	A4GALT HP INSRR NTRK1 STOML3
565	DNA-Binding Proteins	1	1	13	561	3609	-1.46	0	0.14	0.14	0.869358	A4GALT
338	Adult	6	6	8	2277	1893	-0.76	0	0.13	0.13	0.878095	A4GALT HP INSRR NTRK1 STOML3 USH2A
337	English Abstract	3	3	11	1436	2734	-0.76	0	0.1	0.09	0.913931	A4GALT HP NTRK1
262	Research Support, U.S. Gov't, P.H.S.	6	6	8	2447	1723	-0.45	0	0.07	0.07	0.932394	A4GALT HP INSRR NTRK1 SLC12A1 USH2A
266	Molecular Sequence Data	4	4	10	1867	2303	-0.46	0	0.07	0.07	0.932394	A4GALT HP NTRK1 USH2A

## Sheet: MEDLINE_UP_42_vs_H9
#	Annotation	Total Genes With Ann	Your Genes (With Ann)	Your Genes (No Ann)	Genome (With Ann)	Genome (No Ann)	ln(Bayes factor)	neg ln(p value)	FE: neg ln(p value)	FE: neg ln(FDR)	FE.FDR	Genes
1	enkephalin	3	3	4	27	3923	9.14	12.55	11.21	2.97	0.0513033	DKK1 GRP MME
2	neuropeptide	3	3	4	52	3898	7.3	10.47	9.37	1.81	0.163654	DKK1 GRP MME
3	pro	4	4	3	242	3708	5.69	9.01	7.73	1.81	0.163654	DKK1 GRP MME TNFSF10
4	doxorubicin	3	3	4	92	3858	5.68	9.01	7.73	1.81	0.163654	DKK1 MME TNFSF10
5	chemotherapeutic	3	3	4	94	3856	5.62	8.97	7.67	1.81	0.163654	DKK1 MME TNFSF10
6	fc	3	3	4	104	3846	5.33	8.76	7.38	1.81	0.163654	DKK1 MME TNFSF10
7	type p53	2	2	4	20	3060	5.31	8.38	7.24	1.81	0.163654	DKK1 TNFSF10
8	nk	3	3	4	110	3840	5.17	8.65	7.22	1.81	0.163654	DKK1 MME TNFSF10
9	target cells	3	3	3	110	2970	5.11	8.19	7.03	1.81	0.163654	DKK1 MME TNFSF10
10	glioma cells	2	2	4	24	3056	4.97	8.02	6.9	1.81	0.163654	DKK1 TNFSF10
11	endoplasmic	3	3	4	119	3831	4.95	8.4	7	1.81	0.163654	DKK1 GRP MME
12	adenoviral	2	2	5	25	3925	4.92	8.33	6.99	1.81	0.163654	DKK1 TNFSF10
13	increased expression	3	3	3	118	2962	4.92	7.98	6.83	1.81	0.163654	DKK1 MME TNFSF10
14	endoplasmic reticulum	3	3	3	119	2961	4.89	7.85	6.81	1.81	0.163654	DKK1 GRP MME
15	overexpression	4	4	3	303	3647	4.85	8.26	6.88	1.81	0.163654	DKK1 GRP MME TNFSF10
16	inducing	4	4	3	308	3642	4.79	8.19	6.82	1.81	0.163654	DKK1 GRP MME TNFSF10
17	immunohistochemistry	4	4	3	309	3641	4.78	8.19	6.8	1.81	0.163654	DKK1 GRP MME TNFSF10
18	down regulation	3	3	3	127	2953	4.71	7.73	6.62	1.81	0.163654	DKK1 MME TNFSF10
19	neuropeptides	2	2	5	33	3917	4.41	7.76	6.47	1.81	0.163654	GRP MME
20	carcinomas	4	4	3	352	3598	4.3	7.68	6.31	1.81	0.163654	DKK1 GRP MME TNFSF10
21	ala phe	1	1	5	0	3080	4.3	7.23	6.24	1.81	0.163654	MME
22	meta iodobenzylguanidine	1	1	5	0	3080	4.3	7.23	6.24	1.81	0.163654	DKK1
23	nonselective cation	1	1	5	0	3080	4.3	7.23	6.24	1.81	0.163654	DKK1
24	regulate	4	4	3	355	3595	4.27	7.59	6.28	1.81	0.163654	DKK1 GRP MME TNFSF10
25	hep1	1	1	6	0	3950	4.26	7.59	6.34	1.81	0.163654	DKK1
26	2l	1	1	6	0	3950	4.26	7.59	6.34	1.81	0.163654	TNFSF10
27	r4	1	1	6	0	3950	4.26	7.59	6.34	1.81	0.163654	TNFSF10
28	etorphine	1	1	6	0	3950	4.26	7.59	6.34	1.81	0.163654	DKK1
29	enkephalinase	1	1	6	0	3950	4.26	7.59	6.34	1.81	0.163654	MME
30	hominid	1	1	6	0	3950	4.26	7.59	6.34	1.81	0.163654	DKK1
31	iodobenzylguanidine	1	1	6	0	3950	4.26	7.59	6.34	1.81	0.163654	DKK1
32	alls	1	1	6	0	3950	4.26	7.59	6.34	1.81	0.163654	MME
33	metalloendopeptidase	1	1	6	0	3950	4.26	7.59	6.34	1.81	0.163654	MME
34	neprilysin	1	1	6	0	3950	4.26	7.59	6.34	1.81	0.163654	MME
35	caov	1	1	6	0	3950	4.26	7.59	6.34	1.81	0.163654	DKK1
36	grps	1	1	6	0	3950	4.26	7.59	6.34	1.81	0.163654	GRP
37	my7	1	1	6	0	3950	4.26	7.59	6.34	1.81	0.163654	MME
38	ba1	1	1	6	0	3950	4.26	7.59	6.34	1.81	0.163654	MME
39	dlbcls	1	1	6	0	3950	4.26	7.59	6.34	1.81	0.163654	MME
40	neps	1	1	6	0	3950	4.26	7.59	6.34	1.81	0.163654	MME
41	reticulum	3	3	4	159	3791	4.14	7.49	6.17	1.81	0.163654	DKK1 GRP MME
42	blood mononuclear	3	3	3	157	2923	4.11	7.04	6.02	1.81	0.163654	DKK1 MME TNFSF10
43	conversely	3	3	4	168	3782	3.98	7.27	6.02	1.81	0.163654	DKK1 MME TNFSF10
44	tumor cells	4	4	2	379	2701	3.97	6.82	5.86	1.81	0.163654	DKK1 GRP MME TNFSF10
45	protein expression	3	3	3	171	2909	3.87	6.74	5.77	1.81	0.163654	DKK1 MME TNFSF10
46	clonogenic	2	2	5	44	3906	3.86	7.16	5.92	1.81	0.163654	DKK1 MME
47	processing	4	4	3	397	3553	3.86	7.16	5.87	1.81	0.163654	DKK1 GRP MME TNFSF10
48	lymphocyte	4	4	3	397	3553	3.86	7.16	5.87	1.81	0.163654	DKK1 MME NR2E1 TNFSF10
49	blocks	3	3	4	179	3771	3.81	7.12	5.84	1.81	0.163654	DKK1 MME TNFSF10
50	actinomycin	2	2	5	46	3904	3.78	7.07	5.84	1.81	0.163654	DKK1 TNFSF10
51	protein kinase	4	4	2	399	2681	3.78	6.69	5.67	1.81	0.163654	DKK1 GRP MME TNFSF10
52	leu	3	3	4	181	3769	3.78	7.07	5.8	1.81	0.163654	DKK1 GRP MME
53	opioid	2	2	5	47	3903	3.74	7.03	5.8	1.81	0.163654	DKK1 MME
54	monoclonal	5	5	2	738	3212	3.67	7	5.67	1.81	0.163654	CXCL14 DKK1 GRP MME TNFSF10
55	subtype	3	3	4	190	3760	3.64	6.96	5.67	1.81	0.163654	DKK1 GRP MME
56	apoptotic	3	3	4	191	3759	3.63	6.96	5.65	1.81	0.163654	DKK1 MME TNFSF10
57	analogues	3	3	4	191	3759	3.63	6.96	5.65	1.81	0.163654	DKK1 GRP MME
58	endothelin converting	1	1	5	1	3079	3.61	6.47	5.55	1.81	0.163654	MME
59	intracoronary streptokinase	1	1	5	1	3079	3.61	6.47	5.55	1.81	0.163654	DKK1
60	neurogenic inflammation	1	1	5	1	3079	3.61	6.47	5.55	1.81	0.163654	MME
61	sk ov	1	1	5	1	3079	3.61	6.47	5.55	1.81	0.163654	DKK1
62	cation channels	1	1	5	1	3079	3.61	6.47	5.55	1.81	0.163654	DKK1
63	cell surface	4	4	2	419	2661	3.6	6.47	5.48	1.81	0.163654	DKK1 GRP MME TNFSF10
64	blocked	4	4	3	427	3523	3.59	6.85	5.6	1.81	0.163654	DKK1 GRP MME TNFSF10
65	seborrheic	1	1	6	1	3949	3.57	6.85	5.64	1.81	0.163654	DKK1
66	apn	1	1	6	1	3949	3.57	6.85	5.64	1.81	0.163654	MME
67	injectors	1	1	6	1	3949	3.57	6.85	5.64	1.81	0.163654	MME
68	thiorphan	1	1	6	1	3949	3.57	6.85	5.64	1.81	0.163654	MME
69	benzazepine	1	1	6	1	3949	3.57	6.85	5.64	1.81	0.163654	DKK1
70	nonhematopoietic	1	1	6	1	3949	3.57	6.85	5.64	1.81	0.163654	MME
71	reh	1	1	6	1	3949	3.57	6.85	5.64	1.81	0.163654	MME
72	nalm	1	1	6	1	3949	3.57	6.85	5.64	1.81	0.163654	MME
73	neuroepithelioma	1	1	6	1	3949	3.57	6.85	5.64	1.81	0.163654	DKK1
74	mzl	1	1	6	1	3949	3.57	6.85	5.64	1.81	0.163654	MME
75	pbluescript	1	1	6	1	3949	3.57	6.85	5.64	1.81	0.163654	DKK1
76	immunophenotypically	1	1	6	1	3949	3.57	6.85	5.64	1.81	0.163654	MME
77	metallopeptidase	1	1	6	1	3949	3.57	6.85	5.64	1.81	0.163654	MME
78	aul	1	1	6	1	3949	3.57	6.85	5.64	1.81	0.163654	MME
79	my9	1	1	6	1	3949	3.57	6.85	5.64	1.81	0.163654	MME
80	cflip	1	1	6	1	3949	3.57	6.85	5.64	1.81	0.163654	TNFSF10
81	centrocyte	1	1	6	1	3949	3.57	6.85	5.64	1.81	0.163654	MME
82	mrna expression	3	3	3	191	2889	3.57	6.4	5.46	1.81	0.163654	DKK1 MME TNFSF10
83	lung carcinoma	2	2	4	51	3029	3.56	6.4	5.48	1.81	0.163654	DKK1 GRP
84	cytotoxic activity	2	2	4	51	3029	3.56	6.4	5.48	1.81	0.163654	DKK1 TNFSF10
85	killed	2	2	5	52	3898	3.55	6.85	5.61	1.81	0.163654	DKK1 TNFSF10
86	melanoma	3	3	4	202	3748	3.47	6.75	5.49	1.81	0.163654	DKK1 MME TNFSF10
87	targeting	3	3	4	202	3748	3.47	6.75	5.49	1.81	0.163654	DKK1 MME TNFSF10
88	125i	3	3	4	203	3747	3.46	6.75	5.48	1.81	0.163654	DKK1 GRP MME
89	expresses	2	2	5	55	3895	3.45	6.75	5.5	1.81	0.163654	DKK1 MME
90	western blot	3	3	3	202	2878	3.41	6.29	5.3	1.81	0.163654	DKK1 MME TNFSF10
91	prostate	3	3	4	207	3743	3.41	6.7	5.43	1.81	0.163654	GRP MME TNFSF10
92	autologous	3	3	4	207	3743	3.41	6.7	5.43	1.81	0.163654	DKK1 MME TNFSF10
93	antitumor activity	2	2	4	56	3024	3.39	6.29	5.31	1.81	0.163654	DKK1 TNFSF10
94	cancer cell	3	3	3	205	2875	3.37	6.29	5.26	1.81	0.163654	DKK1 GRP TNFSF10
95	blotting	3	3	4	210	3740	3.37	6.66	5.39	1.81	0.163654	DKK1 MME TNFSF10
96	preferentially	3	3	4	211	3739	3.35	6.66	5.37	1.81	0.163654	DKK1 MME TNFSF10
97	monoclonal antibody	4	4	2	449	2631	3.35	6.19	5.23	1.81	0.163654	CXCL14 DKK1 MME TNFSF10
98	mab	3	3	4	212	3738	3.34	6.66	5.36	1.81	0.163654	DKK1 MME TNFSF10
99	down regulated	2	2	4	58	3022	3.32	6.19	5.24	1.81	0.163654	MME TNFSF10
100	express	4	4	3	465	3485	3.29	6.58	5.28	1.81	0.163654	DKK1 GRP MME TNFSF10
101	growth factors	3	3	3	213	2867	3.26	6.09	5.15	1.81	0.163654	DKK1 GRP MME
102	conjugates	2	2	5	62	3888	3.22	6.34	5.27	1.81	0.163654	DKK1 MME
103	flow limitation	1	1	5	2	3078	3.2	6.04	5.15	1.81	0.163654	MME
104	intravenous streptokinase	1	1	5	2	3078	3.2	6.04	5.15	1.81	0.163654	DKK1
105	morphological differentiation	1	1	5	2	3078	3.2	6.04	5.15	1.81	0.163654	DKK1
106	q34 q11	1	1	5	2	3078	3.2	6.04	5.15	1.81	0.163654	MME
107	rt pa	1	1	5	2	3078	3.2	6.04	5.15	1.81	0.163654	DKK1
108	131i mibg	1	1	5	2	3078	3.2	6.04	5.15	1.81	0.163654	DKK1
109	streptokinase streptodornase	1	1	5	2	3078	3.2	6.04	5.15	1.81	0.163654	DKK1
110	big endothelin	1	1	5	2	3078	3.2	6.04	5.15	1.81	0.163654	MME
111	big et	1	1	5	2	3078	3.2	6.04	5.15	1.81	0.163654	MME
112	y1 receptor	1	1	5	2	3078	3.2	6.04	5.15	1.81	0.163654	DKK1
113	degrading enzyme	1	1	5	2	3078	3.2	6.04	5.15	1.81	0.163654	MME
114	acts	3	3	4	224	3726	3.19	6.34	5.2	1.81	0.163654	DKK1 MME TNFSF10
115	syringes	1	1	6	2	3948	3.17	6.28	5.24	1.81	0.163654	MME
116	r3	1	1	6	2	3948	3.17	6.28	5.24	1.81	0.163654	TNFSF10
117	methoxyphenyl	1	1	6	2	3948	3.17	6.28	5.24	1.81	0.163654	DKK1
118	thermolysin	1	1	6	2	3948	3.17	6.28	5.24	1.81	0.163654	MME
119	phosphoramidon	1	1	6	2	3948	3.17	6.28	5.24	1.81	0.163654	MME
120	hyperdiploid	1	1	6	2	3948	3.17	6.28	5.24	1.81	0.163654	MME
121	sigm	1	1	6	2	3948	3.17	6.28	5.24	1.81	0.163654	MME
122	interfollicular	1	1	6	2	3948	3.17	6.28	5.24	1.81	0.163654	MME
123	urotensin	1	1	6	2	3948	3.17	6.28	5.24	1.81	0.163654	UTS2
124	biphenotypic	1	1	6	2	3948	3.17	6.28	5.24	1.81	0.163654	MME
125	streptodornase	1	1	6	2	3948	3.17	6.28	5.24	1.81	0.163654	DKK1
126	interferon	3	3	4	227	3723	3.15	6.28	5.17	1.81	0.163654	DKK1 MME TNFSF10
127	susceptible	3	3	4	227	3723	3.15	6.28	5.17	1.81	0.163654	DKK1 MME TNFSF10
128	taken together	3	3	3	225	2855	3.11	5.91	5	1.81	0.163654	DKK1 MME TNFSF10
129	tumor cell	3	3	3	225	2855	3.11	5.91	5	1.81	0.163654	DKK1 MME TNFSF10
130	gene expression	4	4	2	480	2600	3.11	5.91	4.98	1.81	0.163654	DKK1 GRP MME TNFSF10
131	trials	4	4	3	489	3461	3.11	6.24	5.1	1.81	0.163654	DKK1 GRP MME TNFSF10
132	induces	4	4	3	490	3460	3.1	6.24	5.09	1.81	0.163654	DKK1 GRP MME TNFSF10
133	promote	3	3	4	233	3717	3.08	6.24	5.09	1.81	0.163654	DKK1 MME TNFSF10
134	human colon	2	2	4	66	3014	3.08	5.91	4.99	1.81	0.163654	DKK1 TNFSF10
135	vasoactive	2	2	5	67	3883	3.08	6.24	5.12	1.81	0.163654	GRP MME
136	malignant cells	2	2	4	67	3013	3.05	5.86	4.97	1.81	0.163654	MME TNFSF10
137	unlike	3	3	4	237	3713	3.04	6.21	5.05	1.81	0.163654	DKK1 MME TNFSF10
138	western	4	4	3	499	3451	3.03	6.21	5.02	1.81	0.163654	DKK1 GRP MME TNFSF10
139	designated	3	3	4	241	3709	2.99	6.18	5	1.81	0.163654	DKK1 MME TNFSF10
140	endothelin	2	2	5	71	3879	2.97	6.18	5.01	1.81	0.163654	DKK1 MME
141	monocytes	3	3	4	243	3707	2.97	6.18	4.98	1.81	0.163654	DKK1 MME TNFSF10
142	blocking	3	3	4	244	3706	2.96	6.1	4.97	1.81	0.163654	DKK1 MME TNFSF10
143	mononuclear cells	3	3	3	239	2841	2.95	5.74	4.83	1.81	0.163654	DKK1 MME TNFSF10
144	transient	4	4	3	512	3438	2.94	6.1	4.93	1.81	0.163654	DKK1 GRP MME TNFSF10
145	bcl	2	2	5	72	3878	2.94	6.1	4.99	1.81	0.163654	MME TNFSF10
146	conjugate	2	2	5	72	3878	2.94	6.1	4.99	1.81	0.163654	DKK1 MME
147	multiple myeloma	2	2	4	71	3009	2.94	5.74	4.86	1.81	0.163654	MME TNFSF10
148	ala ala	1	1	5	3	3077	2.91	5.74	4.86	1.81	0.163654	MME
149	histamine h2	1	1	5	3	3077	2.91	5.74	4.86	1.81	0.163654	DKK1
150	lineage cells	1	1	5	3	3077	2.91	5.74	4.86	1.81	0.163654	MME
151	lymphatic leukemia	1	1	5	3	3077	2.91	5.74	4.86	1.81	0.163654	MME
152	lymphoblastic leukemias	1	1	5	3	3077	2.91	5.74	4.86	1.81	0.163654	MME
153	malt lymphoma	1	1	5	3	3077	2.91	5.74	4.86	1.81	0.163654	MME
154	malt lymphomas	1	1	5	3	3077	2.91	5.74	4.86	1.81	0.163654	MME
155	new member	1	1	5	3	3077	2.91	5.74	4.86	1.81	0.163654	TNFSF10
156	ph1 positive	1	1	5	3	3077	2.91	5.74	4.86	1.81	0.163654	MME
157	q13 q32	1	1	5	3	3077	2.91	5.74	4.86	1.81	0.163654	MME
158	sk mel	1	1	5	3	3077	2.91	5.74	4.86	1.81	0.163654	DKK1
159	sudan black	1	1	5	3	3077	2.91	5.74	4.86	1.81	0.163654	MME
160	surface ig	1	1	5	3	3077	2.91	5.74	4.86	1.81	0.163654	MME
161	thrombolytic treatment	1	1	5	3	3077	2.91	5.74	4.86	1.81	0.163654	DKK1
162	breakpoint cluster	1	1	5	3	3077	2.91	5.74	4.86	1.81	0.163654	MME
163	delta opioid	1	1	5	3	3077	2.91	5.74	4.86	1.81	0.163654	DKK1
164	efficiently	3	3	4	248	3702	2.91	6.04	4.92	1.81	0.163654	DKK1 MME TNFSF10
165	ni2	1	1	6	3	3947	2.88	6.04	4.95	1.81	0.163654	DKK1
166	macroglobulinemia	1	1	6	3	3947	2.88	6.04	4.95	1.81	0.163654	MME
167	logs	1	1	6	3	3947	2.88	6.04	4.95	1.81	0.163654	MME
168	keratoses	1	1	6	3	3947	2.88	6.04	4.95	1.81	0.163654	DKK1
169	neuromedin	1	1	6	3	3947	2.88	6.04	4.95	1.81	0.163654	GRP
170	lymphoepithelial	1	1	6	3	3947	2.88	6.04	4.95	1.81	0.163654	MME
171	lymphopoiesis	1	1	6	3	3947	2.88	6.04	4.95	1.81	0.163654	MME
172	endopeptidases	1	1	6	3	3947	2.88	6.04	4.95	1.81	0.163654	MME
173	dlbcl	1	1	6	3	3947	2.88	6.04	4.95	1.81	0.163654	MME
174	ovcar	1	1	6	3	3947	2.88	6.04	4.95	1.81	0.163654	DKK1
175	centroblastic	1	1	6	3	3947	2.88	6.04	4.95	1.81	0.163654	MME
176	unclassifiable	1	1	6	3	3947	2.88	6.04	4.95	1.81	0.163654	MME
177	hyperdiploidy	1	1	6	3	3947	2.88	6.04	4.95	1.81	0.163654	MME
178	internalization	2	2	5	75	3875	2.87	6.04	4.91	1.81	0.163654	DKK1 MME
179	human tumor	2	2	4	74	3006	2.86	5.71	4.78	1.81	0.163654	DKK1 TNFSF10
180	breast	4	4	3	526	3424	2.85	6.01	4.83	1.81	0.163654	DKK1 GRP MME TNFSF10
181	upregulated	2	2	5	77	3873	2.82	6.01	4.86	1.81	0.163654	MME TNFSF10
182	cells express	2	2	4	76	3004	2.81	5.64	4.73	1.81	0.163654	MME TNFSF10
183	protease	3	3	4	258	3692	2.81	5.92	4.81	1.81	0.163654	DKK1 MME TNFSF10
184	rt pcr	3	3	3	252	2828	2.8	5.61	4.68	1.81	0.163654	DKK1 MME TNFSF10
185	glioma	2	2	5	78	3872	2.79	5.92	4.84	1.81	0.163654	DKK1 TNFSF10
186	interestingly	3	3	4	262	3688	2.76	5.92	4.77	1.81	0.163654	DKK1 MME TNFSF10
187	hepatocytes	2	2	5	80	3870	2.75	5.89	4.79	1.81	0.163654	DKK1 TNFSF10
189	initiated	3	3	4	265	3685	2.73	5.89	4.74	1.81	0.163654	DKK1 MME TNFSF10
190	respective	3	3	4	268	3682	2.7	5.82	4.71	1.81	0.163654	DKK1 MME TNFSF10
191	colonies	2	2	5	82	3868	2.7	5.82	4.74	1.81	0.163654	DKK1 MME
192	undifferentiated	2	2	5	82	3868	2.7	5.82	4.74	1.81	0.163654	DKK1 MME
195	gastrin releasing	1	1	5	4	3076	2.69	5.5	4.64	1.81	0.163654	GRP
196	lymphoid leukemia	1	1	5	4	3076	2.69	5.5	4.64	1.81	0.163654	MME
197	mantle zone	1	1	5	4	3076	2.69	5.5	4.64	1.81	0.163654	MME
198	marrow aspirate	1	1	5	4	3076	2.69	5.5	4.64	1.81	0.163654	MME
199	mediastinal mass	1	1	5	4	3076	2.69	5.5	4.64	1.81	0.163654	MME
200	mu opioid	1	1	5	4	3076	2.69	5.5	4.64	1.81	0.163654	DKK1
201	peptide substrates	1	1	5	4	3076	2.69	5.5	4.64	1.81	0.163654	MME
202	store operated	1	1	5	4	3076	2.69	5.5	4.64	1.81	0.163654	DKK1
203	surface igm	1	1	5	4	3076	2.69	5.5	4.64	1.81	0.163654	MME
204	thrombolytic agents	1	1	5	4	3076	2.69	5.5	4.64	1.81	0.163654	DKK1
205	bm cells	1	1	5	4	3076	2.69	5.5	4.64	1.81	0.163654	MME
207	regulates	3	3	4	272	3678	2.66	5.82	4.67	1.81	0.163654	DKK1 MME TNFSF10
209	dz	1	1	6	4	3946	2.66	5.77	4.73	1.81	0.163654	DKK1
210	enkephalins	1	1	6	4	3946	2.66	5.77	4.73	1.81	0.163654	MME
211	tachykinins	1	1	6	4	3946	2.66	5.77	4.73	1.81	0.163654	MME
212	keratosis	1	1	6	4	3946	2.66	5.77	4.73	1.81	0.163654	DKK1
213	ng108	1	1	6	4	3946	2.66	5.77	4.73	1.81	0.163654	DKK1
214	unclassified	1	1	6	4	3946	2.66	5.77	4.73	1.81	0.163654	MME
215	reocclusion	1	1	6	4	3946	2.66	5.77	4.73	1.81	0.163654	DKK1
216	imr	1	1	6	4	3946	2.66	5.77	4.73	1.81	0.163654	DKK1
217	decoy	1	1	6	4	3946	2.66	5.77	4.73	1.81	0.163654	TNFSF10
218	asialoglycoprotein	1	1	6	4	3946	2.66	5.77	4.73	1.81	0.163654	DKK1
219	multiparameter	1	1	6	4	3946	2.66	5.77	4.73	1.81	0.163654	MME
220	nasa	1	1	6	4	3946	2.66	5.77	4.73	1.81	0.163654	NR2E1
221	q34	1	1	6	4	3946	2.66	5.77	4.73	1.81	0.163654	MME
222	zvad	1	1	6	4	3946	2.66	5.77	4.73	1.81	0.163654	TNFSF10
223	immunophenotypes	1	1	6	4	3946	2.66	5.77	4.73	1.81	0.163654	MME
224	ectoenzyme	1	1	6	4	3946	2.66	5.77	4.73	1.81	0.163654	MME
225	hyperleukocytosis	1	1	6	4	3946	2.66	5.77	4.73	1.81	0.163654	MME
226	inducer	2	2	5	84	3866	2.66	5.77	4.7	1.81	0.163654	MME TNFSF10
227	immunodeficiency	3	3	4	273	3677	2.65	5.77	4.65	1.81	0.163654	DKK1 MME TNFSF10
228	translocation	3	3	4	273	3677	2.65	5.77	4.65	1.81	0.163654	DKK1 MME TNFSF10
229	cytometry	3	3	4	274	3676	2.64	5.77	4.64	1.81	0.163654	DKK1 MME TNFSF10
230	panel	3	3	4	274	3676	2.64	5.77	4.64	1.81	0.163654	DKK1 MME TNFSF10
188	growth factor	4	4	2	532	2548	2.74	5.58	4.6	1.8	0.165299	DKK1 GRP MME TNFSF10
193	cancer cells	3	3	3	262	2818	2.7	5.5	4.58	1.8	0.165299	DKK1 GRP TNFSF10
194	gene therapy	2	2	4	81	2999	2.7	5.5	4.61	1.8	0.165299	DKK1 TNFSF10
206	flow cytometry	3	3	3	264	2816	2.68	5.5	4.55	1.8	0.165299	DKK1 MME TNFSF10
208	necrosis factor	3	3	3	266	2814	2.66	5.5	4.53	1.8	0.165299	DKK1 MME TNFSF10
231	transformed	3	3	4	278	3672	2.61	5.68	4.6	1.8	0.165299	DKK1 MME TNFSF10
232	exposed	4	4	3	565	3385	2.6	5.68	4.57	1.8	0.165299	DKK1 GRP MME TNFSF10
233	understanding	4	4	3	565	3385	2.6	5.68	4.57	1.8	0.165299	DKK1 GRP MME TNFSF10
234	ic	2	2	5	87	3863	2.59	5.68	4.63	1.8	0.165299	DKK1 MME
235	regulating	3	3	4	280	3670	2.58	5.68	4.58	1.8	0.165299	DKK1 MME TNFSF10
236	phorbol ester	2	2	4	87	2993	2.56	5.37	4.47	1.8	0.165299	DKK1 MME
237	lacking	3	3	4	283	3667	2.56	5.6	4.56	1.8	0.165299	DKK1 MME TNFSF10
238	hepatocellular carcinoma	2	2	4	88	2992	2.54	5.33	4.45	1.8	0.165299	DKK1 TNFSF10
239	polypeptide	3	3	4	286	3664	2.53	5.6	4.53	1.8	0.165299	DKK1 GRP MME
240	fas apo	1	1	5	5	3075	2.51	5.33	4.46	1.8	0.165299	TNFSF10
241	follicular lymphomas	1	1	5	5	3075	2.51	5.33	4.46	1.8	0.165299	MME
242	ig heavy	1	1	5	5	3075	2.51	5.33	4.46	1.8	0.165299	MME
243	inducing apoptosis	1	1	5	5	3075	2.51	5.33	4.46	1.8	0.165299	TNFSF10
244	injection drug	1	1	5	5	3075	2.51	5.33	4.46	1.8	0.165299	MME
245	like peptides	1	1	5	5	3075	2.51	5.33	4.46	1.8	0.165299	GRP
246	lymphoblastic lymphoma	1	1	5	5	3075	2.51	5.33	4.46	1.8	0.165299	MME
247	lymphocytic lymphoma	1	1	5	5	3075	2.51	5.33	4.46	1.8	0.165299	MME
248	myeloid lineage	1	1	5	5	3075	2.51	5.33	4.46	1.8	0.165299	MME
249	skin testing	1	1	5	5	3075	2.51	5.33	4.46	1.8	0.165299	DKK1
250	caspase inhibitor	1	1	5	5	3075	2.51	5.33	4.46	1.8	0.165299	TNFSF10
251	caspase inhibitors	1	1	5	5	3075	2.51	5.33	4.46	1.8	0.165299	TNFSF10
252	degrading enzymes	1	1	5	5	3075	2.51	5.33	4.46	1.8	0.165299	MME
253	selectively	3	3	4	289	3661	2.5	5.56	4.5	1.8	0.165299	DKK1 MME TNFSF10
254	contain	4	4	3	583	3367	2.49	5.56	4.46	1.8	0.165299	DKK1 GRP MME TNFSF10
255	regulatory	4	4	3	584	3366	2.48	5.56	4.45	1.8	0.165299	DKK1 GRP MME TNFSF10
256	ligands	3	3	4	291	3659	2.48	5.56	4.48	1.8	0.165299	DKK1 MME TNFSF10
258	ut	1	1	6	5	3945	2.48	5.56	4.55	1.8	0.165299	DKK1
259	idus	1	1	6	5	3945	2.48	5.56	4.55	1.8	0.165299	MME
260	ov	1	1	6	5	3945	2.48	5.56	4.55	1.8	0.165299	DKK1
261	reinfarction	1	1	6	5	3945	2.48	5.56	4.55	1.8	0.165299	DKK1
262	sensitizes	1	1	6	5	3945	2.48	5.56	4.55	1.8	0.165299	TNFSF10
263	lymphomatous	1	1	6	5	3945	2.48	5.56	4.55	1.8	0.165299	MME
264	plasmacytoid	1	1	6	5	3945	2.48	5.56	4.55	1.8	0.165299	MME
265	coexpressing	1	1	6	5	3945	2.48	5.56	4.55	1.8	0.165299	MME
266	centrocytic	1	1	6	5	3945	2.48	5.56	4.55	1.8	0.165299	MME
267	bn	1	1	6	5	3945	2.48	5.56	4.55	1.8	0.165299	GRP
268	pathways	4	4	3	585	3365	2.48	5.56	4.45	1.8	0.165299	DKK1 GRP MME TNFSF10
269	cytotoxicity	3	3	4	294	3656	2.46	5.53	4.45	1.8	0.165299	DKK1 MME TNFSF10
272	freshly	2	2	5	94	3856	2.45	5.53	4.48	1.8	0.165299	MME TNFSF10
275	anticancer	2	2	5	95	3855	2.43	5.53	4.46	1.8	0.165299	DKK1 TNFSF10
276	upregulation	2	2	5	96	3854	2.41	5.48	4.44	1.8	0.165299	MME TNFSF10
271	alterations	4	4	3	589	3361	2.45	5.53	4.42	1.79	0.16696	DKK1 GRP MME TNFSF10
273	unique	4	4	3	592	3358	2.44	5.53	4.41	1.79	0.16696	DKK1 GRP MME TNFSF10
274	lymphoma	3	3	4	297	3653	2.43	5.53	4.42	1.79	0.16696	DKK1 MME TNFSF10
301	syringe	1	1	6	6	3944	2.32	5.44	4.4	1.79	0.16696	MME
302	sudan	1	1	6	6	3944	2.32	5.44	4.4	1.79	0.16696	MME
303	baltimore	1	1	6	6	3944	2.32	5.44	4.4	1.79	0.16696	MME
304	fmk	1	1	6	6	3944	2.32	5.44	4.4	1.79	0.16696	TNFSF10
305	kills	1	1	6	6	3944	2.32	5.44	4.4	1.79	0.16696	TNFSF10
306	purged	1	1	6	6	3944	2.32	5.44	4.4	1.79	0.16696	MME
307	needles	1	1	6	6	3944	2.32	5.44	4.4	1.79	0.16696	MME
257	cultured cells	2	2	4	91	2989	2.48	5.28	4.39	1.78	0.168638	DKK1 MME
270	normal human	3	3	3	287	2793	2.45	5.22	4.32	1.78	0.168638	DKK1 MME TNFSF10
277	infected cells	2	2	4	95	2985	2.4	5.17	4.3	1.78	0.168638	DKK1 TNFSF10
278	surface expression	2	2	4	95	2985	2.4	5.17	4.3	1.78	0.168638	MME TNFSF10
279	cell types	3	3	3	294	2786	2.39	5.17	4.26	1.78	0.168638	DKK1 MME TNFSF10
280	exogenous	3	3	4	303	3647	2.38	5.48	4.37	1.78	0.168638	DKK1 MME TNFSF10
281	cytokines	3	3	4	304	3646	2.37	5.48	4.36	1.78	0.168638	DKK1 MME TNFSF10
282	forskolin stimulated	1	1	5	6	3074	2.36	5.17	4.3	1.78	0.168638	DKK1
283	immunoglobulin light	1	1	5	6	3074	2.36	5.17	4.3	1.78	0.168638	MME
284	lambda light	1	1	5	6	3074	2.36	5.17	4.3	1.78	0.168638	MME
285	lymphoid malignancies	1	1	5	6	3074	2.36	5.17	4.3	1.78	0.168638	MME
286	marrow aspirates	1	1	5	6	3074	2.36	5.17	4.3	1.78	0.168638	MME
287	morphologic features	1	1	5	6	3074	2.36	5.17	4.3	1.78	0.168638	MME
288	muscarinic cholinergic	1	1	5	6	3074	2.36	5.17	4.3	1.78	0.168638	DKK1
289	neutral endopeptidase	1	1	5	6	3074	2.36	5.17	4.3	1.78	0.168638	MME
290	pediatric oncology	1	1	5	6	3074	2.36	5.17	4.3	1.78	0.168638	MME
291	blast crisis	1	1	5	6	3074	2.36	5.17	4.3	1.78	0.168638	MME
292	calcium activated	1	1	5	6	3074	2.36	5.17	4.3	1.78	0.168638	DKK1
293	calcium entry	1	1	5	6	3074	2.36	5.17	4.3	1.78	0.168638	DKK1
294	configuration	2	2	5	99	3851	2.35	5.44	4.39	1.78	0.168638	DKK1 MME
295	immunotherapy	2	2	5	100	3850	2.34	5.44	4.37	1.78	0.168638	MME TNFSF10
296	autocrine	2	2	5	100	3850	2.34	5.44	4.37	1.78	0.168638	DKK1 GRP
297	epithelial	4	4	3	610	3340	2.33	5.44	4.3	1.78	0.168638	DKK1 GRP MME TNFSF10
298	progression	4	4	3	611	3339	2.33	5.44	4.29	1.78	0.168638	DKK1 GRP MME TNFSF10
299	induced apoptosis	2	2	4	99	2981	2.32	5.11	4.23	1.78	0.168638	DKK1 TNFSF10
300	prostate cancer	2	2	4	99	2981	2.32	5.11	4.23	1.78	0.168638	GRP TNFSF10
308	adenovirus	2	2	5	101	3849	2.32	5.44	4.35	1.78	0.168638	DKK1 TNFSF10
309	involving	4	4	3	617	3333	2.29	5.4	4.26	1.78	0.168638	DKK1 GRP MME TNFSF10
310	activating	3	3	4	313	3637	2.29	5.4	4.28	1.78	0.168638	DKK1 MME TNFSF10
312	serine	3	3	4	314	3636	2.28	5.4	4.27	1.78	0.168638	DKK1 MME TNFSF10
313	dominant negative	2	2	4	102	2978	2.27	5.07	4.17	1.78	0.168638	DKK1 TNFSF10
314	nude mice	2	2	4	102	2978	2.27	5.07	4.17	1.78	0.168638	DKK1 GRP
315	mononuclear	3	3	4	315	3635	2.27	5.4	4.26	1.78	0.168638	DKK1 MME TNFSF10
316	neuroblastoma	2	2	5	104	3846	2.26	5.4	4.29	1.78	0.168638	DKK1 MME
317	lymphocytes	4	4	3	624	3326	2.26	5.33	4.22	1.78	0.168638	DKK1 MME NR2E1 TNFSF10
319	largely	3	3	4	318	3632	2.25	5.33	4.24	1.78	0.168638	DKK1 MME TNFSF10
320	histamine	2	2	5	105	3845	2.24	5.33	4.27	1.78	0.168638	DKK1 MME
321	antibody	5	5	2	1019	2931	2.24	5.33	4.2	1.78	0.168638	CXCL14 DKK1 GRP MME TNFSF10
322	adverse prognostic	1	1	5	7	3073	2.23	5	4.17	1.78	0.168638	MME
323	immunoglobulin gene	1	1	5	7	3073	2.23	5	4.17	1.78	0.168638	MME
324	infarct related	1	1	5	7	3073	2.23	5	4.17	1.78	0.168638	DKK1
325	leukocyte counts	1	1	5	7	3073	2.23	5	4.17	1.78	0.168638	MME
326	marginal zone	1	1	5	7	3073	2.23	5	4.17	1.78	0.168638	MME
327	mucosa associated	1	1	5	7	3073	2.23	5	4.17	1.78	0.168638	MME
328	myelocytic leukemia	1	1	5	7	3073	2.23	5	4.17	1.78	0.168638	MME
329	myoepithelial cells	1	1	5	7	3073	2.23	5	4.17	1.78	0.168638	MME
330	neuronal differentiation	1	1	5	7	3073	2.23	5	4.17	1.78	0.168638	DKK1
331	peptidase iv	1	1	5	7	3073	2.23	5	4.17	1.78	0.168638	MME
332	philadelphia chromosome	1	1	5	7	3073	2.23	5	4.17	1.78	0.168638	MME
333	pro apoptotic	1	1	5	7	3073	2.23	5	4.17	1.78	0.168638	TNFSF10
334	regulated protein	1	1	5	7	3073	2.23	5	4.17	1.78	0.168638	GRP
335	sy5y cells	1	1	5	7	3073	2.23	5	4.17	1.78	0.168638	DKK1
336	tcr delta	1	1	5	7	3073	2.23	5	4.17	1.78	0.168638	MME
337	caspase activation	1	1	5	7	3073	2.23	5	4.17	1.78	0.168638	TNFSF10
338	acute leukaemia	1	1	5	7	3073	2.23	5	4.17	1.78	0.168638	MME
339	cdna	4	4	3	630	3320	2.22	5.33	4.18	1.78	0.168638	DKK1 GRP MME TNFSF10
343	prevented	3	3	4	324	3626	2.2	5.3	4.18	1.78	0.168638	DKK1 MME TNFSF10
344	lo	1	1	6	7	3943	2.19	5.3	4.26	1.78	0.168638	DKK1
345	mibg	1	1	6	7	3943	2.19	5.3	4.26	1.78	0.168638	DKK1
346	ph1	1	1	6	7	3943	2.19	5.3	4.26	1.78	0.168638	MME
347	sig	1	1	6	7	3943	2.19	5.3	4.26	1.78	0.168638	MME
348	sensitize	1	1	6	7	3943	2.19	5.3	4.26	1.78	0.168638	TNFSF10
349	peptidases	1	1	6	7	3943	2.19	5.3	4.26	1.78	0.168638	MME
350	marrows	1	1	6	7	3943	2.19	5.3	4.26	1.78	0.168638	MME
351	ol	1	1	6	7	3943	2.19	5.3	4.26	1.78	0.168638	DKK1
352	gastric	3	3	4	325	3625	2.19	5.3	4.18	1.78	0.168638	DKK1 GRP MME
353	myeloma	2	2	5	109	3841	2.17	5.3	4.2	1.78	0.168638	MME TNFSF10
354	phenylalanine	2	2	5	109	3841	2.17	5.3	4.2	1.78	0.168638	DKK1 MME
311	cell cycle	3	3	3	306	2774	2.28	5.07	4.15	1.77	0.170333	DKK1 MME TNFSF10
318	natural killer	2	2	4	103	2977	2.25	5	4.15	1.77	0.170333	MME TNFSF10
340	receptor mediated	2	2	4	105	2975	2.22	5	4.12	1.77	0.170333	DKK1 TNFSF10
341	patients died	2	2	4	106	2974	2.2	4.95	4.1	1.77	0.170333	DKK1 MME
342	potent	4	4	3	634	3316	2.2	5.3	4.16	1.77	0.170333	DKK1 GRP MME TNFSF10
355	receptor gene	2	2	4	108	2972	2.17	4.95	4.06	1.77	0.170333	DKK1 MME
356	antibodies	5	5	2	1038	2912	2.17	5.3	4.12	1.77	0.170333	DKK1 GRP MME NR2E1 TNFSF10
357	include	4	4	3	641	3309	2.16	5.3	4.12	1.77	0.170333	DKK1 GRP MME TNFSF10
358	transduction	3	3	4	329	3621	2.16	5.3	4.14	1.77	0.170333	DKK1 MME TNFSF10
359	very similar	2	2	4	109	2971	2.15	4.9	4.05	1.77	0.170333	DKK1 MME
360	regulated	4	4	3	645	3305	2.14	5.21	4.1	1.77	0.170333	DKK1 GRP MME TNFSF10
361	french american	1	1	5	8	3072	2.11	4.9	4.05	1.77	0.170333	MME
362	american british	1	1	5	8	3072	2.11	4.9	4.05	1.77	0.170333	MME
363	kappa light	1	1	5	8	3072	2.11	4.9	4.05	1.77	0.170333	MME
364	leukemic blasts	1	1	5	8	3072	2.11	4.9	4.05	1.77	0.170333	MME
365	apoptosis induction	1	1	5	8	3072	2.11	4.9	4.05	1.77	0.170333	TNFSF10
366	apoptotic pathway	1	1	5	8	3072	2.11	4.9	4.05	1.77	0.170333	TNFSF10
367	phosphoinositide hydrolysis	1	1	5	8	3072	2.11	4.9	4.05	1.77	0.170333	DKK1
368	stimulated camp	1	1	5	8	3072	2.11	4.9	4.05	1.77	0.170333	DKK1
369	bcl xl	1	1	5	8	3072	2.11	4.9	4.05	1.77	0.170333	TNFSF10
370	burkitt lymphoma	1	1	5	8	3072	2.11	4.9	4.05	1.77	0.170333	MME
371	cases studied	1	1	5	8	3072	2.11	4.9	4.05	1.77	0.170333	MME
372	chromosomal abnormality	1	1	5	8	3072	2.11	4.9	4.05	1.77	0.170333	MME
373	clonogenic assay	1	1	5	8	3072	2.11	4.9	4.05	1.77	0.170333	DKK1
374	delayed hypersensitivity	1	1	5	8	3072	2.11	4.9	4.05	1.77	0.170333	DKK1
375	dendritic	2	2	5	113	3837	2.11	5.21	4.14	1.77	0.170333	MME TNFSF10
376	pma	2	2	5	113	3837	2.11	5.21	4.14	1.77	0.170333	DKK1 MME
377	inhibit	4	4	3	652	3298	2.11	5.16	4.06	1.77	0.170333	DKK1 GRP MME TNFSF10
378	hepatocellular	2	2	5	114	3836	2.09	5.16	4.12	1.77	0.170333	DKK1 TNFSF10
379	inhibitory	4	4	3	656	3294	2.08	5.16	4.04	1.77	0.170333	DKK1 GRP MME TNFSF10
380	cancers	3	3	4	339	3611	2.08	5.16	4.06	1.77	0.170333	DKK1 GRP TNFSF10
381	phe	2	2	5	115	3835	2.08	5.16	4.1	1.77	0.170333	DKK1 MME
382	proapoptotic	1	1	6	8	3942	2.08	5.16	4.15	1.77	0.170333	TNFSF10
383	cleavage	3	3	4	340	3610	2.07	5.16	4.05	1.77	0.170333	DKK1 MME TNFSF10
388	gly	2	2	5	118	3832	2.03	5.13	4.06	1.77	0.170333	DKK1 MME
407	derivation	1	1	6	9	3941	1.97	5.08	4.04	1.77	0.170333	MME
408	recanalization	1	1	6	9	3941	1.97	5.08	4.04	1.77	0.170333	DKK1
409	biodistribution	1	1	6	9	3941	1.97	5.08	4.04	1.77	0.170333	DKK1
410	tetrahydro	1	1	6	9	3941	1.97	5.08	4.04	1.77	0.170333	DKK1
411	hepatosplenomegaly	1	1	6	9	3941	1.97	5.08	4.04	1.77	0.170333	MME
412	leukaemias	1	1	6	9	3941	1.97	5.08	4.04	1.77	0.170333	MME
413	tnfr	1	1	6	9	3941	1.97	5.08	4.04	1.77	0.170333	TNFSF10
414	monocytoid	1	1	6	9	3941	1.97	5.08	4.04	1.77	0.170333	MME
415	injecting	1	1	6	9	3941	1.97	5.08	4.04	1.77	0.170333	MME
384	induce	4	4	3	664	3286	2.04	5.13	4	1.75	0.173774	DKK1 GRP MME TNFSF10
385	cell mediated	2	2	4	116	2964	2.04	4.8	3.93	1.75	0.173774	DKK1 TNFSF10
386	pretreatment	3	3	4	345	3605	2.04	5.13	4.01	1.75	0.173774	DKK1 MME TNFSF10
387	hiv	3	3	4	345	3605	2.04	5.13	4.01	1.75	0.173774	DKK1 MME TNFSF10
389	dependent manner	3	3	3	337	2743	2.03	4.8	3.88	1.75	0.173774	DKK1 MME TNFSF10
390	follicular lymphoma	1	1	5	9	3071	2.01	4.8	3.95	1.75	0.173774	MME
391	natriuretic peptides	1	1	5	9	3071	2.01	4.8	3.95	1.75	0.173774	MME
392	neurite outgrowth	1	1	5	9	3071	2.01	4.8	3.95	1.75	0.173774	DKK1
393	opioid receptors	1	1	5	9	3071	2.01	4.8	3.95	1.75	0.173774	DKK1
394	primary cutaneous	1	1	5	9	3071	2.01	4.8	3.95	1.75	0.173774	MME
395	voltage gated	1	1	5	9	3071	2.01	4.8	3.95	1.75	0.173774	DKK1
396	calcium influx	1	1	5	9	3071	2.01	4.8	3.95	1.75	0.173774	DKK1
397	chemotherapeutic drugs	1	1	5	9	3071	2.01	4.8	3.95	1.75	0.173774	TNFSF10
398	chromosome analysis	1	1	5	9	3071	2.01	4.8	3.95	1.75	0.173774	MME
399	differentiation markers	1	1	5	9	3071	2.01	4.8	3.95	1.75	0.173774	MME
400	data suggest	4	4	2	655	2425	2.01	4.8	3.85	1.75	0.173774	DKK1 GRP MME TNFSF10
401	cell differentiation	2	2	4	118	2962	2	4.73	3.9	1.75	0.173774	DKK1 MME
402	cyclase	2	2	5	120	3830	2	5.08	4.02	1.75	0.173774	DKK1 MME
403	modulates	2	2	5	120	3830	2	5.08	4.02	1.75	0.173774	DKK1 MME
404	western blotting	2	2	4	119	2961	1.99	4.73	3.88	1.75	0.173774	DKK1 TNFSF10
405	proliferation	4	4	3	675	3275	1.99	5.08	3.94	1.75	0.173774	DKK1 GRP MME TNFSF10
406	conditioned	2	2	5	121	3829	1.98	5.08	4.01	1.75	0.173774	DKK1 MME
416	manner	4	4	3	679	3271	1.97	5.08	3.92	1.75	0.173774	DKK1 GRP MME TNFSF10
417	resistance	4	4	3	679	3271	1.97	5.08	3.92	1.75	0.173774	DKK1 GRP MME TNFSF10
418	ala	2	2	5	122	3828	1.97	5.08	3.99	1.75	0.173774	DKK1 MME
419	member	3	3	4	356	3594	1.95	5.04	3.93	1.75	0.173774	DKK1 GRP TNFSF10
421	modulation	3	3	4	358	3592	1.94	5.04	3.91	1.75	0.173774	DKK1 MME TNFSF10
422	cytosol	2	2	5	125	3825	1.92	5.04	3.95	1.75	0.173774	DKK1 TNFSF10
423	strategy	3	3	4	360	3590	1.92	5.04	3.9	1.75	0.173774	DKK1 MME TNFSF10
424	enhance	3	3	4	360	3590	1.92	5.04	3.9	1.75	0.173774	DKK1 MME TNFSF10
425	proximal	3	3	4	361	3589	1.92	5.04	3.89	1.75	0.173774	DKK1 MME TNFSF10
426	existence	3	3	4	361	3589	1.92	5.04	3.89	1.75	0.173774	DKK1 MME TNFSF10
427	involves	3	3	4	361	3589	1.92	5.04	3.89	1.75	0.173774	DKK1 MME TNFSF10
428	favorable prognosis	1	1	5	10	3070	1.91	4.68	3.85	1.75	0.173774	MME
429	h2 receptor	1	1	5	10	3070	1.91	4.68	3.85	1.75	0.173774	DKK1
430	intracellular stores	1	1	5	10	3070	1.91	4.68	3.85	1.75	0.173774	DKK1
431	leukaemic cells	1	1	5	10	3070	1.91	4.68	3.85	1.75	0.173774	MME
432	lymphoproliferative disorder	1	1	5	10	3070	1.91	4.68	3.85	1.75	0.173774	MME
433	malignant glioma	1	1	5	10	3070	1.91	4.68	3.85	1.75	0.173774	TNFSF10
434	mantle cell	1	1	5	10	3070	1.91	4.68	3.85	1.75	0.173774	MME
435	myocardial infarct	1	1	5	10	3070	1.91	4.68	3.85	1.75	0.173774	DKK1
436	negative pressure	1	1	5	10	3070	1.91	4.68	3.85	1.75	0.173774	MME
437	apoptosis inducing	1	1	5	10	3070	1.91	4.68	3.85	1.75	0.173774	TNFSF10
438	releasing peptide	1	1	5	10	3070	1.91	4.68	3.85	1.75	0.173774	GRP
439	small proportion	1	1	5	10	3070	1.91	4.68	3.85	1.75	0.173774	MME
440	bcr abl	1	1	5	10	3070	1.91	4.68	3.85	1.75	0.173774	MME
441	undergo apoptosis	1	1	5	10	3070	1.91	4.68	3.85	1.75	0.173774	TNFSF10
442	calcium channels	1	1	5	10	3070	1.91	4.68	3.85	1.75	0.173774	DKK1
443	cells displayed	1	1	5	10	3070	1.91	4.68	3.85	1.75	0.173774	MME
444	acute leukemias	1	1	5	10	3070	1.91	4.68	3.85	1.75	0.173774	MME
445	acute nonlymphocytic	1	1	5	10	3070	1.91	4.68	3.85	1.75	0.173774	MME
446	cytogenetic abnormalities	1	1	5	10	3070	1.91	4.68	3.85	1.75	0.173774	MME
447	cytosolic ca2	1	1	5	10	3070	1.91	4.68	3.85	1.75	0.173774	DKK1
448	variety	4	4	3	690	3260	1.91	5.04	3.86	1.75	0.173774	DKK1 GRP MME TNFSF10
449	killing	2	2	5	126	3824	1.91	5.04	3.93	1.75	0.173774	DKK1 TNFSF10
451	phosphatidylinositol	2	2	5	128	3822	1.88	4.95	3.9	1.75	0.173774	DKK1 TNFSF10
452	towards	3	3	4	366	3584	1.88	4.95	3.86	1.75	0.173774	DKK1 MME TNFSF10
454	malt	1	1	6	10	3940	1.88	4.95	3.95	1.75	0.173774	MME
455	expiration	1	1	6	10	3940	1.88	4.95	3.95	1.75	0.173774	MME
456	myoepithelial	1	1	6	10	3940	1.88	4.95	3.95	1.75	0.173774	MME
457	myelocytic	1	1	6	10	3940	1.88	4.95	3.95	1.75	0.173774	MME
458	q23	1	1	6	10	3940	1.88	4.95	3.95	1.75	0.173774	MME
459	clonally	1	1	6	10	3940	1.88	4.95	3.95	1.75	0.173774	MME
460	nonlymphocytic	1	1	6	10	3940	1.88	4.95	3.95	1.75	0.173774	MME
461	11q23	1	1	6	10	3940	1.88	4.95	3.95	1.75	0.173774	MME
462	big	1	1	6	10	3940	1.88	4.95	3.95	1.75	0.173774	MME
463	attendance	1	1	6	10	3940	1.88	4.95	3.95	1.75	0.173774	MME
467	interleukin	3	3	4	368	3582	1.87	4.95	3.84	1.75	0.173774	DKK1 MME TNFSF10
468	fusion	3	3	4	368	3582	1.87	4.95	3.84	1.75	0.173774	DKK1 MME TNFSF10
472	lysis	2	2	5	131	3819	1.84	4.88	3.86	1.75	0.173774	DKK1 MME
484	protected	2	2	5	132	3818	1.83	4.88	3.85	1.75	0.173774	DKK1 TNFSF10
486	characteristically	1	1	6	11	3939	1.79	4.84	3.86	1.75	0.173774	MME
487	asparaginase	1	1	6	11	3939	1.79	4.84	3.86	1.75	0.173774	MME
488	bystander	1	1	6	11	3939	1.79	4.84	3.86	1.75	0.173774	TNFSF10
489	m5	1	1	6	11	3939	1.79	4.84	3.86	1.75	0.173774	MME
490	metalloprotease	1	1	6	11	3939	1.79	4.84	3.86	1.75	0.173774	MME
491	immunomagnetic	1	1	6	11	3939	1.79	4.84	3.86	1.75	0.173774	MME
492	bk	1	1	6	11	3939	1.79	4.84	3.86	1.75	0.173774	DKK1
420	epithelial cells	3	3	3	349	2731	1.94	4.68	3.79	1.74	0.17552	DKK1 MME TNFSF10
450	membrane bound	2	2	4	126	2954	1.89	4.64	3.77	1.74	0.17552	MME TNFSF10
453	lung	4	4	3	697	3253	1.88	4.95	3.83	1.74	0.17552	DKK1 GRP MME TNFSF10
464	nor	4	4	3	698	3252	1.88	4.95	3.82	1.74	0.17552	DKK1 GRP MME TNFSF10
465	receptor antagonist	2	2	4	127	2953	1.87	4.64	3.76	1.74	0.17552	DKK1 MME
466	carcinoma cell	2	2	4	127	2953	1.87	4.64	3.76	1.74	0.17552	DKK1 TNFSF10
469	strategies	3	3	4	370	3580	1.85	4.88	3.83	1.74	0.17552	DKK1 MME TNFSF10
471	differentiation	4	4	3	705	3245	1.84	4.88	3.79	1.74	0.17552	DKK1 GRP MME TNFSF10
473	endometrial stromal	1	1	5	11	3069	1.83	4.6	3.77	1.74	0.17552	MME
474	expiratory pressure	1	1	5	11	3069	1.83	4.6	3.77	1.74	0.17552	MME
475	hep g2	1	1	5	11	3069	1.83	4.6	3.77	1.74	0.17552	DKK1
476	infarct size	1	1	5	11	3069	1.83	4.6	3.77	1.74	0.17552	DKK1
477	marrow involvement	1	1	5	11	3069	1.83	4.6	3.77	1.74	0.17552	MME
478	normal karyotype	1	1	5	11	3069	1.83	4.6	3.77	1.74	0.17552	MME
479	potent inducer	1	1	5	11	3069	1.83	4.6	3.77	1.74	0.17552	TNFSF10
480	wbc count	1	1	5	11	3069	1.83	4.6	3.77	1.74	0.17552	MME
481	blast cell	1	1	5	11	3069	1.83	4.6	3.77	1.74	0.17552	MME
482	acid schiff	1	1	5	11	3069	1.83	4.6	3.77	1.74	0.17552	MME
483	cytogenetic studies	1	1	5	11	3069	1.83	4.6	3.77	1.74	0.17552	MME
485	protect	2	2	5	134	3816	1.8	4.84	3.82	1.74	0.17552	DKK1 TNFSF10
493	independently	3	3	4	379	3571	1.79	4.84	3.76	1.74	0.17552	DKK1 MME TNFSF10
494	signalling	2	2	5	135	3815	1.79	4.84	3.8	1.74	0.17552	DKK1 TNFSF10
497	inferior	2	2	5	136	3814	1.77	4.84	3.79	1.74	0.17552	DKK1 MME
513	homo	1	1	6	12	3938	1.71	4.78	3.78	1.74	0.17552	DKK1
514	neurokinin	1	1	6	12	3938	1.71	4.78	3.78	1.74	0.17552	MME
515	igd	1	1	6	12	3938	1.71	4.78	3.78	1.74	0.17552	MME
516	xl	1	1	6	12	3938	1.71	4.78	3.78	1.74	0.17552	TNFSF10
517	m4	1	1	6	12	3938	1.71	4.78	3.78	1.74	0.17552	MME
518	ebna	1	1	6	12	3938	1.71	4.78	3.78	1.74	0.17552	MME
519	cytochemistry	1	1	6	12	3938	1.71	4.78	3.78	1.74	0.17552	MME
520	pluripotent	1	1	6	12	3938	1.71	4.78	3.78	1.74	0.17552	MME
521	dipeptidyl	1	1	6	12	3938	1.71	4.78	3.78	1.74	0.17552	MME
522	sy5y	1	1	6	12	3938	1.71	4.78	3.78	1.74	0.17552	DKK1
523	degrades	1	1	6	12	3938	1.71	4.78	3.78	1.74	0.17552	MME
524	hydrolyzes	1	1	6	12	3938	1.71	4.78	3.78	1.74	0.17552	MME
525	nephron	1	1	6	12	3938	1.71	4.78	3.78	1.74	0.17552	MME
496	solid	3	3	4	381	3569	1.78	4.84	3.75	1.73	0.177284	DKK1 GRP MME
470	previously shown	2	2	4	129	2951	1.84	4.6	3.73	1.72	0.179066	MME TNFSF10
495	intracellular	4	4	3	717	3233	1.79	4.84	3.73	1.72	0.179066	DKK1 GRP MME TNFSF10
498	end expiratory	1	1	5	12	3068	1.75	4.5	3.69	1.72	0.179066	MME
499	germinal center	1	1	5	12	3068	1.75	4.5	3.69	1.72	0.179066	MME
500	anti fas	1	1	5	12	3068	1.75	4.5	3.69	1.72	0.179066	TNFSF10
501	antigen positive	1	1	5	12	3068	1.75	4.5	3.69	1.72	0.179066	MME
502	opioid receptor	1	1	5	12	3068	1.75	4.5	3.69	1.72	0.179066	DKK1
503	associated lymphoid	1	1	5	12	3068	1.75	4.5	3.69	1.72	0.179066	MME
504	sh sy5y	1	1	5	12	3068	1.75	4.5	3.69	1.72	0.179066	DKK1
505	acute lymphocytic	1	1	5	12	3068	1.75	4.5	3.69	1.72	0.179066	MME
506	differentiation antigens	1	1	5	12	3068	1.75	4.5	3.69	1.72	0.179066	MME
507	cloned	3	3	4	388	3562	1.73	4.78	3.7	1.72	0.179066	DKK1 MME TNFSF10
509	sarcoma	2	2	5	140	3810	1.72	4.78	3.74	1.72	0.179066	DKK1 MME
510	shared	2	2	5	140	3810	1.72	4.78	3.74	1.72	0.179066	DKK1 MME
511	fully	3	3	4	390	3560	1.72	4.78	3.68	1.72	0.179066	DKK1 MME TNFSF10
512	mouse	3	3	4	390	3560	1.72	4.78	3.68	1.72	0.179066	DKK1 MME TNFSF10
534	ic50	2	2	5	143	3807	1.68	4.73	3.7	1.72	0.179066	DKK1 MME
550	antiserum	2	2	5	144	3806	1.67	4.73	3.68	1.72	0.179066	DKK1 MME
551	thirteen	2	2	5	144	3806	1.67	4.73	3.68	1.72	0.179066	DKK1 MME
558	philadelphia	1	1	6	13	3937	1.64	4.68	3.71	1.72	0.179066	MME
559	tonsillar	1	1	6	13	3937	1.64	4.68	3.71	1.72	0.179066	MME
560	seated	1	1	6	13	3937	1.64	4.68	3.71	1.72	0.179066	MME
561	nci	1	1	6	13	3937	1.64	4.68	3.71	1.72	0.179066	GRP
562	anll	1	1	6	13	3937	1.64	4.68	3.71	1.72	0.179066	MME
563	abmt	1	1	6	13	3937	1.64	4.68	3.71	1.72	0.179066	MME
564	q24	1	1	6	13	3937	1.64	4.68	3.71	1.72	0.179066	MME
565	streptokinase	1	1	6	13	3937	1.64	4.68	3.71	1.72	0.179066	DKK1
566	ontogeny	1	1	6	13	3937	1.64	4.68	3.71	1.72	0.179066	MME
526	release	4	4	3	735	3215	1.7	4.73	3.64	1.71	0.180866	DKK1 GRP MME TNFSF10
527	immunohistochemical	3	3	4	393	3557	1.7	4.73	3.66	1.71	0.180866	DKK1 GRP MME
528	apoptosis	3	3	4	393	3557	1.7	4.73	3.66	1.71	0.180866	DKK1 MME TNFSF10
530	cytotoxic	3	3	4	395	3555	1.69	4.73	3.65	1.71	0.180866	DKK1 MME TNFSF10
531	roles	3	3	4	395	3555	1.69	4.73	3.65	1.71	0.180866	DKK1 MME TNFSF10
535	drug users	1	1	5	13	3067	1.68	4.46	3.61	1.71	0.180866	MME
536	flow volume	1	1	5	13	3067	1.68	4.46	3.61	1.71	0.180866	MME
537	germinal centers	1	1	5	13	3067	1.68	4.46	3.61	1.71	0.180866	MME
538	hodgkin lymphoma	1	1	5	13	3067	1.68	4.46	3.61	1.71	0.180866	MME
539	ligand receptor	1	1	5	13	3067	1.68	4.46	3.61	1.71	0.180866	TNFSF10
540	marrow biopsy	1	1	5	13	3067	1.68	4.46	3.61	1.71	0.180866	MME
541	muscarinic receptor	1	1	5	13	3067	1.68	4.46	3.61	1.71	0.180866	DKK1
542	muscarinic receptors	1	1	5	13	3067	1.68	4.46	3.61	1.71	0.180866	DKK1
543	natriuretic factor	1	1	5	13	3067	1.68	4.46	3.61	1.71	0.180866	MME
544	remission induction	1	1	5	13	3067	1.68	4.46	3.61	1.71	0.180866	MME
545	tcr beta	1	1	5	13	3067	1.68	4.46	3.61	1.71	0.180866	MME
546	brush border	1	1	5	13	3067	1.68	4.46	3.61	1.71	0.180866	MME
547	camp accumulation	1	1	5	13	3067	1.68	4.46	3.61	1.71	0.180866	DKK1
548	cell precursors	1	1	5	13	3067	1.68	4.46	3.61	1.71	0.180866	MME
549	rich	3	3	4	397	3553	1.67	4.73	3.64	1.71	0.180866	DKK1 GRP MME
553	mrnas	2	2	5	145	3805	1.66	4.73	3.67	1.71	0.180866	DKK1 MME
555	selectivity	2	2	5	146	3804	1.65	4.68	3.66	1.71	0.180866	DKK1 MME
556	cd3	2	2	5	146	3804	1.65	4.68	3.66	1.71	0.180866	MME TNFSF10
557	synergistic	2	2	5	146	3804	1.65	4.68	3.66	1.71	0.180866	DKK1 TNFSF10
570	analogs	2	2	5	148	3802	1.62	4.68	3.63	1.71	0.180866	DKK1 GRP
578	indeed	2	2	5	149	3801	1.61	4.68	3.62	1.71	0.180866	DKK1 MME
586	thapsigargin	1	1	6	14	3936	1.57	4.63	3.64	1.71	0.180866	DKK1
587	nonselective	1	1	6	14	3936	1.57	4.63	3.64	1.71	0.180866	DKK1
588	tonsils	1	1	6	14	3936	1.57	4.63	3.64	1.71	0.180866	MME
589	blastic	1	1	6	14	3936	1.57	4.63	3.64	1.71	0.180866	MME
590	purging	1	1	6	14	3936	1.57	4.63	3.64	1.71	0.180866	MME
508	culture medium	2	2	4	138	2942	1.72	4.5	3.61	1.7	0.182684	DKK1 MME
552	frequently	4	4	3	745	3205	1.66	4.73	3.6	1.7	0.182684	DKK1 GRP MME TNFSF10
554	restricted	3	3	4	401	3549	1.65	4.68	3.61	1.7	0.182684	DKK1 MME TNFSF10
581	interpreted	2	2	5	151	3799	1.59	4.63	3.6	1.7	0.182684	DKK1 MME
582	triggered	2	2	5	151	3799	1.59	4.63	3.6	1.7	0.182684	DKK1 TNFSF10
529	studies suggest	2	2	4	140	2940	1.7	4.46	3.58	1.69	0.18452	DKK1 MME
532	northern blot	2	2	4	141	2939	1.68	4.46	3.57	1.69	0.18452	DKK1 MME
533	small cell	2	2	4	141	2939	1.68	4.46	3.57	1.69	0.18452	GRP MME
569	host	3	3	4	404	3546	1.63	4.68	3.59	1.69	0.18452	DKK1 MME TNFSF10
571	marrow	3	3	4	406	3544	1.62	4.68	3.58	1.69	0.18452	DKK1 MME TNFSF10
591	uterine	2	2	5	152	3798	1.57	4.63	3.58	1.69	0.18452	DKK1 MME
592	kappa	2	2	5	152	3798	1.57	4.63	3.58	1.69	0.18452	MME TNFSF10
593	bronchial	2	2	5	153	3797	1.56	4.63	3.57	1.69	0.18452	GRP MME
594	depleted	2	2	5	153	3797	1.56	4.63	3.57	1.69	0.18452	DKK1 MME
610	cleaving	1	1	6	15	3935	1.51	4.58	3.58	1.69	0.18452	MME
611	inactivates	1	1	6	15	3935	1.51	4.58	3.58	1.69	0.18452	MME
612	ikappab	1	1	6	15	3935	1.51	4.58	3.58	1.69	0.18452	TNFSF10
613	neuroblastomas	1	1	6	15	3935	1.51	4.58	3.58	1.69	0.18452	DKK1
572	growth pattern	1	1	5	14	3066	1.61	4.4	3.55	1.68	0.186374	MME
573	inositol phosphates	1	1	5	14	3066	1.61	4.4	3.55	1.68	0.186374	DKK1
574	ligand induced	1	1	5	14	3066	1.61	4.4	3.55	1.68	0.186374	TNFSF10
575	lymphoblastic leukaemia	1	1	5	14	3066	1.61	4.4	3.55	1.68	0.186374	MME
576	negative mutant	1	1	5	14	3066	1.61	4.4	3.55	1.68	0.186374	TNFSF10
577	p53 dependent	1	1	5	14	3066	1.61	4.4	3.55	1.68	0.186374	TNFSF10
580	newly	3	3	4	411	3539	1.59	4.63	3.55	1.68	0.186374	DKK1 MME TNFSF10
568	cells showed	2	2	4	145	2935	1.64	4.4	3.51	1.67	0.188247	DKK1 MME
579	tumors	4	4	3	761	3189	1.59	4.63	3.52	1.67	0.188247	DKK1 GRP MME TNFSF10
583	brain	4	4	3	763	3187	1.58	4.63	3.51	1.67	0.188247	DKK1 GRP MME TNFSF10
584	tumor	5	5	2	1193	2757	1.58	4.63	3.51	1.67	0.188247	CXCL14 DKK1 GRP MME TNFSF10
597	necrosis	3	3	4	417	3533	1.55	4.58	3.51	1.67	0.188247	DKK1 MME TNFSF10
608	immunity	2	2	5	157	3793	1.51	4.58	3.52	1.67	0.188247	DKK1 TNFSF10
609	oncogene	2	2	5	157	3793	1.51	4.58	3.52	1.67	0.188247	DKK1 MME
614	nonspecific	2	2	5	158	3792	1.5	4.58	3.51	1.67	0.188247	DKK1 MME
639	caspases	1	1	6	16	3934	1.45	4.46	3.52	1.67	0.188247	TNFSF10
640	tonsil	1	1	6	16	3934	1.45	4.46	3.52	1.67	0.188247	MME
641	coexpressed	1	1	6	16	3934	1.45	4.46	3.52	1.67	0.188247	MME
642	neuroectodermal	1	1	6	16	3934	1.45	4.46	3.52	1.67	0.188247	DKK1
643	antiapoptotic	1	1	6	16	3934	1.45	4.46	3.52	1.67	0.188247	TNFSF10
644	q32	1	1	6	16	3934	1.45	4.46	3.52	1.67	0.188247	MME
645	hsp	1	1	6	16	3934	1.45	4.46	3.52	1.67	0.188247	GRP
595	induction	4	4	3	768	3182	1.56	4.63	3.49	1.66	0.190139	DKK1 GRP MME TNFSF10
598	gene related	1	1	5	15	3065	1.55	4.31	3.48	1.66	0.190139	GRP
599	inositol phosphate	1	1	5	15	3065	1.55	4.31	3.48	1.66	0.190139	DKK1
600	surface immunoglobulin	1	1	5	15	3065	1.55	4.31	3.48	1.66	0.190139	MME
601	surface membrane	1	1	5	15	3065	1.55	4.31	3.48	1.66	0.190139	MME
602	domain containing	1	1	5	15	3065	1.55	4.31	3.48	1.66	0.190139	TNFSF10
629	antitumor	2	2	5	160	3790	1.48	4.51	3.49	1.66	0.190139	DKK1 TNFSF10
630	leukemic	2	2	5	160	3790	1.48	4.51	3.49	1.66	0.190139	MME TNFSF10
567	dose dependent	3	3	3	392	2688	1.64	4.4	3.48	1.65	0.19205	DKK1 MME TNFSF10
585	carcinoma cells	2	2	4	150	2930	1.57	4.35	3.45	1.65	0.19205	DKK1 TNFSF10
596	dose response	2	2	4	152	2928	1.55	4.31	3.43	1.65	0.19205	DKK1 MME
603	affect	4	4	3	772	3178	1.54	4.58	3.47	1.65	0.19205	DKK1 GRP MME TNFSF10
604	agents	4	4	3	774	3176	1.54	4.58	3.46	1.65	0.19205	DKK1 GRP MME TNFSF10
605	stimulated	4	4	3	776	3174	1.53	4.58	3.45	1.65	0.19205	DKK1 GRP MME TNFSF10
606	chromosome	4	4	3	776	3174	1.53	4.58	3.45	1.65	0.19205	DKK1 GRP MME TNFSF10
607	toxicity	3	3	4	422	3528	1.52	4.58	3.48	1.65	0.19205	DKK1 MME TNFSF10
615	mammalian	3	3	4	427	3523	1.49	4.51	3.44	1.65	0.19205	DKK1 GRP MME
616	dopamine receptor	1	1	5	16	3064	1.49	4.25	3.42	1.65	0.19205	DKK1
617	fas mediated	1	1	5	16	3064	1.49	4.25	3.42	1.65	0.19205	TNFSF10
618	intestinal polypeptide	1	1	5	16	3064	1.49	4.25	3.42	1.65	0.19205	GRP
619	mitochondrial membrane	1	1	5	16	3064	1.49	4.25	3.42	1.65	0.19205	TNFSF10
620	myeloma cells	1	1	5	16	3064	1.49	4.25	3.42	1.65	0.19205	TNFSF10
621	neuronal cells	1	1	5	16	3064	1.49	4.25	3.42	1.65	0.19205	DKK1
622	periodic acid	1	1	5	16	3064	1.49	4.25	3.42	1.65	0.19205	MME
623	receptor superfamily	1	1	5	16	3064	1.49	4.25	3.42	1.65	0.19205	TNFSF10
624	tcr gamma	1	1	5	16	3064	1.49	4.25	3.42	1.65	0.19205	MME
625	thrombolytic therapy	1	1	5	16	3064	1.49	4.25	3.42	1.65	0.19205	DKK1
626	channel blocker	1	1	5	16	3064	1.49	4.25	3.42	1.65	0.19205	DKK1
627	childhood acute	1	1	5	16	3064	1.49	4.25	3.42	1.65	0.19205	MME
628	diffuse large	1	1	5	16	3064	1.49	4.25	3.42	1.65	0.19205	MME
631	genomic	3	3	4	429	3521	1.48	4.51	3.43	1.65	0.19205	DKK1 MME TNFSF10
633	degradation	3	3	4	430	3520	1.47	4.51	3.43	1.65	0.19205	DKK1 MME TNFSF10
637	stromal	2	2	5	162	3788	1.46	4.51	3.47	1.65	0.19205	DKK1 MME
657	ad	2	2	5	166	3784	1.42	4.46	3.42	1.65	0.19205	DKK1 TNFSF10
658	modulated	2	2	5	166	3784	1.42	4.46	3.42	1.65	0.19205	DKK1 MME
663	karyotypes	1	1	6	17	3933	1.4	4.42	3.46	1.65	0.19205	MME
664	indolent	1	1	6	17	3933	1.4	4.42	3.46	1.65	0.19205	MME
665	q21	1	1	6	17	3933	1.4	4.42	3.46	1.65	0.19205	MME
666	store	1	1	6	17	3933	1.4	4.42	3.46	1.65	0.19205	DKK1
667	bombesin	1	1	6	17	3933	1.4	4.42	3.46	1.65	0.19205	GRP
632	functions	4	4	3	788	3162	1.48	4.51	3.4	1.64	0.19398	DKK1 GRP MME TNFSF10
636	fibroblasts	3	3	4	432	3518	1.46	4.51	3.41	1.64	0.19398	DKK1 MME TNFSF10
647	represents	3	3	4	434	3516	1.45	4.46	3.4	1.64	0.19398	DKK1 MME TNFSF10
694	mantle	1	1	6	18	3932	1.34	4.37	3.41	1.64	0.19398	MME
695	deoxynucleotidyl	1	1	6	18	3932	1.34	4.37	3.41	1.64	0.19398	MME
696	daudi	1	1	6	18	3932	1.34	4.37	3.41	1.64	0.19398	MME
697	adrenoceptors	1	1	6	18	3932	1.34	4.37	3.41	1.64	0.19398	DKK1
634	carcinoma	4	4	3	789	3161	1.47	4.51	3.4	1.63	0.19593	DKK1 GRP MME TNFSF10
635	biological	4	4	3	790	3160	1.47	4.51	3.39	1.63	0.19593	DKK1 GRP MME TNFSF10
638	much	4	4	3	791	3159	1.46	4.51	3.39	1.63	0.19593	DKK1 GRP MME TNFSF10
646	cultured human	2	2	4	161	2919	1.45	4.2	3.32	1.63	0.19593	DKK1 MME
649	intracellular free	1	1	5	17	3063	1.44	4.2	3.37	1.63	0.19593	DKK1
650	leukocyte count	1	1	5	17	3063	1.44	4.2	3.37	1.63	0.19593	MME
651	marrow stromal	1	1	5	17	3063	1.44	4.2	3.37	1.63	0.19593	MME
652	calcitonin gene	1	1	5	17	3063	1.44	4.2	3.37	1.63	0.19593	GRP
653	chain genes	1	1	5	17	3063	1.44	4.2	3.37	1.63	0.19593	MME
654	clinical remission	1	1	5	17	3063	1.44	4.2	3.37	1.63	0.19593	MME
655	acute myeloblastic	1	1	5	17	3063	1.44	4.2	3.37	1.63	0.19593	MME
656	deoxynucleotidyl transferase	1	1	5	17	3063	1.44	4.2	3.37	1.63	0.19593	MME
659	tumour	3	3	4	440	3510	1.41	4.46	3.37	1.63	0.19593	DKK1 MME TNFSF10
660	action	4	4	3	804	3146	1.41	4.46	3.33	1.63	0.19593	DKK1 GRP MME TNFSF10
662	down	3	3	4	442	3508	1.4	4.46	3.35	1.63	0.19593	DKK1 MME TNFSF10
668	kinase	4	4	3	807	3143	1.4	4.42	3.32	1.63	0.19593	DKK1 GRP MME TNFSF10
669	signal	4	4	3	809	3141	1.39	4.42	3.31	1.63	0.19593	DKK1 GRP MME TNFSF10
671	predominantly	3	3	4	445	3505	1.38	4.42	3.34	1.63	0.19593	DKK1 MME TNFSF10
672	agonist induced	1	1	5	18	3062	1.38	4.16	3.31	1.63	0.19593	DKK1
673	glioma cell	1	1	5	18	3062	1.38	4.16	3.31	1.63	0.19593	TNFSF10
674	hairy cell	1	1	5	18	3062	1.38	4.16	3.31	1.63	0.19593	MME
675	hematopoietic cell	1	1	5	18	3062	1.38	4.16	3.31	1.63	0.19593	MME
676	lines tested	1	1	5	18	3062	1.38	4.16	3.31	1.63	0.19593	DKK1
677	autocrine growth	1	1	5	18	3062	1.38	4.16	3.31	1.63	0.19593	GRP
678	terminal deoxynucleotidyl	1	1	5	18	3062	1.38	4.16	3.31	1.63	0.19593	MME
679	tnf receptor	1	1	5	18	3062	1.38	4.16	3.31	1.63	0.19593	TNFSF10
680	acid induced	1	1	5	18	3062	1.38	4.16	3.31	1.63	0.19593	DKK1
681	chronic myelogenous	1	1	5	18	3062	1.38	4.16	3.31	1.63	0.19593	MME
682	capable	3	3	4	447	3503	1.38	4.42	3.32	1.63	0.19593	DKK1 MME TNFSF10
683	log	2	2	5	170	3780	1.38	4.42	3.38	1.63	0.19593	DKK1 MME
684	synthesized	3	3	4	448	3502	1.37	4.42	3.32	1.63	0.19593	DKK1 GRP MME
686	ras	2	2	5	171	3779	1.37	4.42	3.37	1.63	0.19593	DKK1 GRP
687	utilizing	2	2	5	171	3779	1.37	4.42	3.37	1.63	0.19593	DKK1 MME
688	potentially	3	3	4	449	3501	1.37	4.42	3.31	1.63	0.19593	DKK1 MME TNFSF10
690	ng	3	3	4	450	3500	1.36	4.42	3.31	1.63	0.19593	DKK1 MME TNFSF10
693	substance	2	2	5	173	3777	1.34	4.37	3.34	1.63	0.19593	GRP MME
699	stimulatory	2	2	5	174	3776	1.34	4.37	3.33	1.63	0.19593	DKK1 MME
714	dr	2	2	5	177	3773	1.31	4.37	3.3	1.63	0.19593	MME TNFSF10
715	enriched	2	2	5	177	3773	1.31	4.37	3.3	1.63	0.19593	DKK1 MME
718	del	1	1	6	19	3931	1.29	4.34	3.36	1.63	0.19593	MME
719	agonistic	1	1	6	19	3931	1.29	4.34	3.36	1.63	0.19593	TNFSF10
720	leukocytosis	1	1	6	19	3931	1.29	4.34	3.36	1.63	0.19593	MME
721	extranodal	1	1	6	19	3931	1.29	4.34	3.36	1.63	0.19593	MME
722	cytogenetically	1	1	6	19	3931	1.29	4.34	3.36	1.63	0.19593	MME
723	sorter	1	1	6	19	3931	1.29	4.34	3.36	1.63	0.19593	MME
724	brush	1	1	6	19	3931	1.29	4.34	3.36	1.63	0.19593	MME
725	thrombolysis	1	1	6	19	3931	1.29	4.34	3.36	1.63	0.19593	DKK1
726	neurite	1	1	6	19	3931	1.29	4.34	3.36	1.63	0.19593	DKK1
727	scatter	1	1	6	19	3931	1.29	4.34	3.36	1.63	0.19593	MME
728	bl	1	1	6	19	3931	1.29	4.34	3.36	1.63	0.19593	MME
729	intracoronary	1	1	6	19	3931	1.29	4.34	3.36	1.63	0.19593	DKK1
730	bronchoconstriction	1	1	6	19	3931	1.29	4.34	3.36	1.63	0.19593	MME
757	endopeptidase	1	1	6	20	3930	1.25	4.28	3.31	1.63	0.19593	MME
758	dfs	1	1	6	20	3930	1.25	4.28	3.31	1.63	0.19593	MME
759	lymphocytosis	1	1	6	20	3930	1.25	4.28	3.31	1.63	0.19593	MME
760	clonality	1	1	6	20	3930	1.25	4.28	3.31	1.63	0.19593	MME
761	q11	1	1	6	20	3930	1.25	4.28	3.31	1.63	0.19593	MME
762	cd15	1	1	6	20	3930	1.25	4.28	3.31	1.63	0.19593	MME
763	pc12	1	1	6	20	3930	1.25	4.28	3.31	1.63	0.19593	DKK1
764	hairy	1	1	6	20	3930	1.25	4.28	3.31	1.63	0.19593	MME
661	reverse transcription	2	2	4	165	2915	1.4	4.2	3.28	1.62	0.197899	DKK1 MME
685	exposure	4	4	3	815	3135	1.37	4.42	3.29	1.62	0.197899	DKK1 GRP MME TNFSF10
689	nuclear	4	4	3	817	3133	1.36	4.42	3.28	1.62	0.197899	DKK1 GRP MME TNFSF10
691	culture	4	4	3	819	3131	1.35	4.37	3.27	1.62	0.197899	DKK1 GRP MME TNFSF10
692	currently	3	3	4	452	3498	1.35	4.37	3.29	1.62	0.197899	DKK1 MME TNFSF10
698	matrix	3	3	4	454	3496	1.34	4.37	3.28	1.62	0.197899	DKK1 MME TNFSF10
700	free ca2	1	1	5	19	3061	1.33	4.1	3.26	1.62	0.197899	DKK1
701	aml patients	1	1	5	19	3061	1.33	4.1	3.26	1.62	0.197899	MME
702	leu phe	1	1	5	19	3061	1.33	4.1	3.26	1.62	0.197899	MME
703	anti apoptotic	1	1	5	19	3061	1.33	4.1	3.26	1.62	0.197899	TNFSF10
704	very early	1	1	5	19	3061	1.33	4.1	3.26	1.62	0.197899	MME
705	achieved complete	1	1	5	19	3061	1.33	4.1	3.26	1.62	0.197899	MME
706	cell sorter	1	1	5	19	3061	1.33	4.1	3.26	1.62	0.197899	MME
707	chronic myeloid	1	1	5	19	3061	1.33	4.1	3.26	1.62	0.197899	MME
708	leukemia	3	3	4	456	3494	1.33	4.37	3.27	1.62	0.197899	DKK1 MME TNFSF10
709	accompanied	3	3	4	457	3493	1.32	4.37	3.27	1.62	0.197899	DKK1 MME TNFSF10
710	cytoplasmic	3	3	4	458	3492	1.32	4.37	3.26	1.62	0.197899	DKK1 MME TNFSF10
747	effector	2	2	5	180	3770	1.27	4.34	3.27	1.62	0.197899	DKK1 TNFSF10
748	possess	2	2	5	180	3770	1.27	4.34	3.27	1.62	0.197899	DKK1 MME
749	mediating	2	2	5	180	3770	1.27	4.34	3.27	1.62	0.197899	DKK1 TNFSF10
752	isoform	2	2	5	181	3769	1.27	4.34	3.26	1.62	0.197899	DKK1 MME
753	hela	2	2	5	181	3769	1.27	4.34	3.26	1.62	0.197899	DKK1 TNFSF10
784	rosettes	1	1	6	21	3929	1.2	4.28	3.26	1.62	0.197899	MME
785	karyotypic	1	1	6	21	3929	1.2	4.28	3.26	1.62	0.197899	MME
786	q13	1	1	6	21	3929	1.2	4.28	3.26	1.62	0.197899	MME
787	phenotyping	1	1	6	21	3929	1.2	4.28	3.26	1.62	0.197899	MME
648	cell line	4	4	2	775	2305	1.44	4.2	3.25	1.61	0.199888	DKK1 GRP MME TNFSF10
670	cell type	2	2	4	167	2913	1.39	4.16	3.25	1.61	0.199888	DKK1 MME
712	correlate	3	3	4	459	3491	1.31	4.37	3.25	1.61	0.199888	DKK1 MME TNFSF10
713	signaling	3	3	4	460	3490	1.31	4.37	3.25	1.61	0.199888	DKK1 GRP TNFSF10
716	implicated	3	3	4	461	3489	1.3	4.34	3.24	1.61	0.199888	DKK1 MME TNFSF10
717	pathway	4	4	3	833	3117	1.3	4.34	3.21	1.61	0.199888	DKK1 GRP MME TNFSF10
731	peptides	3	3	4	463	3487	1.29	4.34	3.23	1.61	0.199888	DKK1 GRP MME
732	extracellular ca2	1	1	5	20	3060	1.29	4.06	3.21	1.61	0.199888	DKK1
733	fas ligand	1	1	5	20	3060	1.29	4.06	3.21	1.61	0.199888	TNFSF10
734	hepatoma cell	1	1	5	20	3060	1.29	4.06	3.21	1.61	0.199888	DKK1
735	induction therapy	1	1	5	20	3060	1.29	4.06	3.21	1.61	0.199888	MME
736	initial diagnosis	1	1	5	20	3060	1.29	4.06	3.21	1.61	0.199888	MME
737	jurkat cells	1	1	5	20	3060	1.29	4.06	3.21	1.61	0.199888	TNFSF10
738	lymphoid cell	1	1	5	20	3060	1.29	4.06	3.21	1.61	0.199888	MME
739	anticancer drugs	1	1	5	20	3060	1.29	4.06	3.21	1.61	0.199888	TNFSF10
740	neuronal cell	1	1	5	20	3060	1.29	4.06	3.21	1.61	0.199888	DKK1
741	precursor cells	1	1	5	20	3060	1.29	4.06	3.21	1.61	0.199888	MME
742	specific expression	1	1	5	20	3060	1.29	4.06	3.21	1.61	0.199888	DKK1
743	surface marker	1	1	5	20	3060	1.29	4.06	3.21	1.61	0.199888	MME
744	cell development	1	1	5	20	3060	1.29	4.06	3.21	1.61	0.199888	MME
745	cell suspensions	1	1	5	20	3060	1.29	4.06	3.21	1.61	0.199888	MME
750	chemotherapy	3	3	4	466	3484	1.27	4.34	3.21	1.61	0.199888	DKK1 MME TNFSF10
766	shock	2	2	5	183	3767	1.25	4.28	3.24	1.61	0.199888	DKK1 GRP
767	targeted	2	2	5	183	3767	1.25	4.28	3.24	1.61	0.199888	DKK1 MME
768	differentiate	2	2	5	183	3767	1.25	4.28	3.24	1.61	0.199888	DKK1 MME
778	proteolytic	2	2	5	185	3765	1.23	4.28	3.22	1.61	0.199888	DKK1 MME
779	messenger	2	2	5	185	3765	1.23	4.28	3.22	1.61	0.199888	DKK1 MME
812	aspirate	1	1	6	22	3928	1.16	4.23	3.22	1.61	0.199888	MME
813	captopril	1	1	6	22	3928	1.16	4.23	3.22	1.61	0.199888	MME
814	thrombolytic	1	1	6	22	3928	1.16	4.23	3.22	1.61	0.199888	DKK1
746	affinity	4	4	3	836	3114	1.29	4.34	3.2	1.6	0.201897	DKK1 GRP MME TNFSF10
755	extensive	3	3	4	468	3482	1.26	4.34	3.2	1.6	0.201897	DKK1 MME TNFSF10
756	putative	3	3	4	470	3480	1.25	4.28	3.19	1.6	0.201897	DKK1 GRP MME
783	delivered	2	2	5	187	3763	1.21	4.28	3.2	1.6	0.201897	DKK1 MME
769	induced differentiation	1	1	5	21	3059	1.24	4	3.17	1.59	0.203926	DKK1
770	intestinal peptide	1	1	5	21	3059	1.24	4	3.17	1.59	0.203926	GRP
771	mice bearing	1	1	5	21	3059	1.24	4	3.17	1.59	0.203926	DKK1
772	novel mechanism	1	1	5	21	3059	1.24	4	3.17	1.59	0.203926	TNFSF10
773	cancer treatment	1	1	5	21	3059	1.24	4	3.17	1.59	0.203926	TNFSF10
774	cell sorting	1	1	5	21	3059	1.24	4	3.17	1.59	0.203926	MME
775	chromosomal translocation	1	1	5	21	3059	1.24	4	3.17	1.59	0.203926	MME
777	generation	3	3	4	473	3477	1.24	4.28	3.18	1.59	0.203926	DKK1 MME TNFSF10
841	xy	1	1	6	23	3927	1.12	4.19	3.18	1.59	0.203926	MME
842	fl	1	1	6	23	3927	1.12	4.19	3.18	1.59	0.203926	MME
843	splenomegaly	1	1	6	23	3927	1.12	4.19	3.18	1.59	0.203926	MME
711	results indicate	4	4	2	805	2275	1.31	4.1	3.12	1.58	0.205975	DKK1 GRP MME TNFSF10
751	concentration dependent	2	2	4	178	2902	1.27	4.06	3.14	1.58	0.205975	DKK1 MME
754	protein synthesis	2	2	4	179	2901	1.26	4.06	3.13	1.58	0.205975	DKK1 TNFSF10
765	bound	4	4	3	846	3104	1.25	4.28	3.16	1.58	0.205975	DKK1 GRP MME TNFSF10
780	viral	3	3	4	475	3475	1.23	4.28	3.16	1.58	0.205975	DKK1 MME TNFSF10
781	characterization	4	4	3	853	3097	1.22	4.28	3.13	1.58	0.205975	DKK1 GRP MME TNFSF10
782	cross	4	4	3	854	3096	1.22	4.28	3.13	1.58	0.205975	DKK1 MME NR2E1 TNFSF10
788	along	3	3	4	480	3470	1.2	4.28	3.14	1.58	0.205975	DKK1 MME TNFSF10
790	synthetic	3	3	4	481	3469	1.2	4.23	3.13	1.58	0.205975	DKK1 GRP MME
791	human kidney	1	1	5	22	3058	1.2	3.96	3.13	1.58	0.205975	MME
792	lymphoproliferative disorders	1	1	5	22	3058	1.2	3.96	3.13	1.58	0.205975	MME
793	minimal residual	1	1	5	22	3058	1.2	3.96	3.13	1.58	0.205975	MME
794	myeloid cell	1	1	5	22	3058	1.2	3.96	3.13	1.58	0.205975	MME
795	neuroblastoma cell	1	1	5	22	3058	1.2	3.96	3.13	1.58	0.205975	DKK1
796	oncology group	1	1	5	22	3058	1.2	3.96	3.13	1.58	0.205975	MME
797	pulmonary embolism	1	1	5	22	3058	1.2	3.96	3.13	1.58	0.205975	DKK1
798	related peptide	1	1	5	22	3058	1.2	3.96	3.13	1.58	0.205975	GRP
799	staining pattern	1	1	5	22	3058	1.2	3.96	3.13	1.58	0.205975	MME
800	term culture	1	1	5	22	3058	1.2	3.96	3.13	1.58	0.205975	MME
801	color flow	1	1	5	22	3058	1.2	3.96	3.13	1.58	0.205975	MME
803	underlying	3	3	4	483	3467	1.19	4.23	3.12	1.58	0.205975	DKK1 MME TNFSF10
820	radiotherapy	2	2	5	193	3757	1.16	4.23	3.14	1.58	0.205975	DKK1 MME
821	dogs	2	2	5	193	3757	1.16	4.23	3.14	1.58	0.205975	DKK1 MME
822	attenuated	2	2	5	194	3756	1.15	4.19	3.14	1.58	0.205975	DKK1 MME
823	radioimmunoassay	2	2	5	194	3756	1.15	4.19	3.14	1.58	0.205975	GRP MME
826	determinant	2	2	5	195	3755	1.14	4.19	3.13	1.58	0.205975	DKK1 MME
827	downstream	2	2	5	195	3755	1.14	4.19	3.13	1.58	0.205975	DKK1 TNFSF10
828	deletions	2	2	5	195	3755	1.14	4.19	3.13	1.58	0.205975	DKK1 MME
872	histogenesis	1	1	6	24	3926	1.08	4.12	3.14	1.58	0.205975	MME
873	histiocytic	1	1	6	24	3926	1.08	4.12	3.14	1.58	0.205975	MME
874	raji	1	1	6	24	3926	1.08	4.12	3.14	1.58	0.205975	MME
875	myeloblastic	1	1	6	24	3926	1.08	4.12	3.14	1.58	0.205975	MME
876	carbachol	1	1	6	24	3926	1.08	4.12	3.14	1.58	0.205975	DKK1
877	outgrowth	1	1	6	24	3926	1.08	4.12	3.14	1.58	0.205975	DKK1
802	therapeutic	4	4	3	861	3089	1.2	4.23	3.1	1.57	0.208045	DKK1 GRP MME TNFSF10
804	mrna	4	4	3	862	3088	1.19	4.23	3.1	1.57	0.208045	DKK1 GRP MME TNFSF10
805	responsible	4	4	3	862	3088	1.19	4.23	3.1	1.57	0.208045	DKK1 GRP MME TNFSF10
810	minimal	3	3	4	487	3463	1.16	4.23	3.1	1.57	0.208045	DKK1 MME TNFSF10
846	neutral	2	2	5	198	3752	1.11	4.19	3.1	1.57	0.208045	DKK1 MME
847	therapies	2	2	5	198	3752	1.11	4.19	3.1	1.57	0.208045	MME TNFSF10
848	representing	2	2	5	198	3752	1.11	4.19	3.1	1.57	0.208045	DKK1 MME
903	sorted	1	1	6	25	3925	1.04	4.07	3.1	1.57	0.208045	MME
904	ganglioside	1	1	6	25	3925	1.04	4.07	3.1	1.57	0.208045	DKK1
776	cell lines	4	4	2	823	2257	1.24	4	3.04	1.56	0.210136	DKK1 GRP MME TNFSF10
789	lung cancer	2	2	4	186	2894	1.2	3.96	3.06	1.56	0.210136	GRP TNFSF10
806	antigen	4	4	3	865	3085	1.18	4.23	3.09	1.56	0.210136	DKK1 GRP MME TNFSF10
807	stimulation	4	4	3	867	3083	1.17	4.23	3.08	1.56	0.210136	DKK1 GRP MME TNFSF10
808	polyacrylamide gel	2	2	4	189	2891	1.17	3.96	3.03	1.56	0.210136	DKK1 MME
809	findings suggest	3	3	3	474	2606	1.17	3.96	2.98	1.56	0.210136	DKK1 MME TNFSF10
811	closely related	2	2	4	190	2890	1.16	3.96	3.02	1.56	0.210136	DKK1 MME
815	dr antigens	1	1	5	23	3057	1.16	3.96	3.08	1.56	0.210136	MME
816	human malignant	1	1	5	23	3057	1.16	3.96	3.08	1.56	0.210136	DKK1
817	intensive chemotherapy	1	1	5	23	3057	1.16	3.96	3.08	1.56	0.210136	MME
818	normal bone	1	1	5	23	3057	1.16	3.96	3.08	1.56	0.210136	MME
819	soft agar	1	1	5	23	3057	1.16	3.96	3.08	1.56	0.210136	DKK1
824	inhibits	3	3	4	491	3459	1.15	4.19	3.08	1.56	0.210136	DKK1 MME TNFSF10
825	receptors	4	4	3	876	3074	1.14	4.19	3.04	1.56	0.210136	DKK1 GRP MME TNFSF10
829	cells expressing	2	2	4	193	2887	1.13	3.91	2.99	1.56	0.210136	DKK1 MME
830	experiments	4	4	3	881	3069	1.12	4.19	3.02	1.56	0.210136	DKK1 GRP MME TNFSF10
831	identification	4	4	3	881	3069	1.12	4.19	3.02	1.56	0.210136	DKK1 GRP MME TNFSF10
832	prolonged	3	3	4	496	3454	1.12	4.19	3.05	1.56	0.210136	DKK1 MME TNFSF10
833	lymphoma cell	1	1	5	24	3056	1.12	3.91	3.04	1.56	0.210136	MME
834	normal adult	1	1	5	24	3056	1.12	3.91	3.04	1.56	0.210136	MME
835	paraffin sections	1	1	5	24	3056	1.12	3.91	3.04	1.56	0.210136	MME
836	patch clamp	1	1	5	24	3056	1.12	3.91	3.04	1.56	0.210136	DKK1
837	pleural effusion	1	1	5	24	3056	1.12	3.91	3.04	1.56	0.210136	MME
838	treatment outcome	1	1	5	24	3056	1.12	3.91	3.04	1.56	0.210136	MME
839	cell apoptosis	1	1	5	24	3056	1.12	3.91	3.04	1.56	0.210136	TNFSF10
840	adrenergic receptors	1	1	5	24	3056	1.12	3.91	3.04	1.56	0.210136	DKK1
844	enhanced	4	4	3	882	3068	1.12	4.19	3.02	1.56	0.210136	DKK1 GRP MME TNFSF10
845	future	3	3	4	498	3452	1.11	4.19	3.04	1.56	0.210136	DKK1 MME TNFSF10
849	activities	4	4	3	884	3066	1.11	4.19	3.01	1.56	0.210136	DKK1 GRP MME TNFSF10
850	typical	3	3	4	500	3450	1.1	4.12	3.03	1.56	0.210136	DKK1 MME TNFSF10
851	hormone	3	3	4	500	3450	1.1	4.12	3.03	1.56	0.210136	DKK1 GRP MME
852	tissues	4	4	3	887	3063	1.1	4.12	3	1.56	0.210136	DKK1 GRP MME TNFSF10
853	thymidine	2	2	5	199	3751	1.1	4.12	3.09	1.56	0.210136	DKK1 MME
854	blot	3	3	4	501	3449	1.1	4.12	3.03	1.56	0.210136	DKK1 MME TNFSF10
855	transforming	2	2	5	200	3750	1.09	4.12	3.08	1.56	0.210136	DKK1 MME
856	mediates	2	2	5	200	3750	1.09	4.12	3.08	1.56	0.210136	DKK1 TNFSF10
857	endogenous	3	3	4	502	3448	1.09	4.12	3.02	1.56	0.210136	DKK1 MME TNFSF10
858	possibly	3	3	4	503	3447	1.09	4.12	3.02	1.56	0.210136	DKK1 MME TNFSF10
859	complementary	2	2	5	201	3749	1.09	4.12	3.07	1.56	0.210136	DKK1 MME
860	moderately	2	2	5	201	3749	1.09	4.12	3.07	1.56	0.210136	DKK1 MME
861	factor kappab	1	1	5	25	3055	1.08	3.86	3.01	1.56	0.210136	TNFSF10
862	hepatoma cells	1	1	5	25	3055	1.08	3.86	3.01	1.56	0.210136	DKK1
863	human hepatoma	1	1	5	25	3055	1.08	3.86	3.01	1.56	0.210136	DKK1
864	induces apoptosis	1	1	5	25	3055	1.08	3.86	3.01	1.56	0.210136	TNFSF10
865	muscle actin	1	1	5	25	3055	1.08	3.86	3.01	1.56	0.210136	MME
866	receptor ligand	1	1	5	25	3055	1.08	3.86	3.01	1.56	0.210136	TNFSF10
867	receptor subtype	1	1	5	25	3055	1.08	3.86	3.01	1.56	0.210136	DKK1
868	strongly positive	1	1	5	25	3055	1.08	3.86	3.01	1.56	0.210136	MME
869	cell killing	1	1	5	25	3055	1.08	3.86	3.01	1.56	0.210136	TNFSF10
870	cells isolated	1	1	5	25	3055	1.08	3.86	3.01	1.56	0.210136	MME
871	chromosomal abnormalities	1	1	5	25	3055	1.08	3.86	3.01	1.56	0.210136	MME
879	key	3	3	4	506	3444	1.07	4.12	3	1.56	0.210136	DKK1 MME TNFSF10
880	infected	3	3	4	506	3444	1.07	4.12	3	1.56	0.210136	DKK1 MME TNFSF10
881	activated	4	4	3	895	3055	1.07	4.12	2.97	1.56	0.210136	DKK1 GRP MME TNFSF10
882	coated	2	2	5	203	3747	1.07	4.12	3.05	1.56	0.210136	DKK1 MME
883	phosphorylation	3	3	4	508	3442	1.06	4.12	2.99	1.56	0.210136	DKK1 GRP TNFSF10
884	binds	3	3	4	509	3441	1.06	4.12	2.99	1.56	0.210136	DKK1 GRP TNFSF10
885	sufficient	3	3	4	510	3440	1.06	4.12	2.98	1.56	0.210136	DKK1 MME TNFSF10
886	nmol	2	2	5	205	3745	1.05	4.07	3.04	1.56	0.210136	DKK1 MME
887	drug use	1	1	5	26	3054	1.05	3.81	2.97	1.56	0.210136	MME
888	gene rearrangements	1	1	5	26	3054	1.05	3.81	2.97	1.56	0.210136	MME
889	germ line	1	1	5	26	3054	1.05	3.81	2.97	1.56	0.210136	MME
890	ic50 values	1	1	5	26	3054	1.05	3.81	2.97	1.56	0.210136	DKK1
891	murine monoclonal	1	1	5	26	3054	1.05	3.81	2.97	1.56	0.210136	MME
892	obstructive pulmonary	1	1	5	26	3054	1.05	3.81	2.97	1.56	0.210136	MME
893	patients achieved	1	1	5	26	3054	1.05	3.81	2.97	1.56	0.210136	MME
894	recently identified	1	1	5	26	3054	1.05	3.81	2.97	1.56	0.210136	TNFSF10
895	receptor signaling	1	1	5	26	3054	1.05	3.81	2.97	1.56	0.210136	TNFSF10
896	resistant cells	1	1	5	26	3054	1.05	3.81	2.97	1.56	0.210136	TNFSF10
897	terminal kinase	1	1	5	26	3054	1.05	3.81	2.97	1.56	0.210136	TNFSF10
898	adenylyl cyclase	1	1	5	26	3054	1.05	3.81	2.97	1.56	0.210136	DKK1
899	leads	3	3	4	512	3438	1.04	4.07	2.97	1.56	0.210136	DKK1 MME TNFSF10
901	segments	2	2	5	206	3744	1.04	4.07	3.03	1.56	0.210136	DKK1 MME
902	hormones	2	2	5	206	3744	1.04	4.07	3.03	1.56	0.210136	GRP MME
905	soluble	3	3	4	513	3437	1.04	4.07	2.97	1.56	0.210136	DKK1 MME TNFSF10
906	deaths	2	2	5	207	3743	1.03	4.07	3.02	1.56	0.210136	DKK1 MME
907	antigenic	2	2	5	207	3743	1.03	4.07	3.02	1.56	0.210136	DKK1 MME
908	phorbol	2	2	5	207	3743	1.03	4.07	3.02	1.56	0.210136	DKK1 MME
914	demonstration	2	2	5	208	3742	1.03	4.07	3.01	1.56	0.210136	DKK1 MME
918	activates	2	2	5	210	3740	1.01	4.07	2.99	1.56	0.210136	DKK1 TNFSF10
933	kcat	1	1	6	26	3924	1.01	4.07	3.06	1.56	0.210136	MME
934	daunorubicin	1	1	6	26	3924	1.01	4.07	3.06	1.56	0.210136	MME
935	cytogenetics	1	1	6	26	3924	1.01	4.07	3.06	1.56	0.210136	MME
936	mn2	1	1	6	26	3924	1.01	4.07	3.06	1.56	0.210136	DKK1
937	aminopeptidase	1	1	6	26	3924	1.01	4.07	3.06	1.56	0.210136	MME
938	tunel	1	1	6	26	3924	1.01	4.07	3.06	1.56	0.210136	TNFSF10
939	schiff	1	1	6	26	3924	1.01	4.07	3.06	1.56	0.210136	MME
940	cysteine	2	2	5	211	3739	1	4.07	2.98	1.56	0.210136	DKK1 TNFSF10
941	fall	2	2	5	211	3739	1	4.07	2.98	1.56	0.210136	DKK1 MME
942	namely	2	2	5	211	3739	1	4.07	2.98	1.56	0.210136	DKK1 MME
946	subtypes	2	2	5	213	3737	0.99	3.98	2.97	1.56	0.210136	DKK1 MME
959	degrade	1	1	6	27	3923	0.97	3.98	3.03	1.56	0.210136	MME
960	genotypic	1	1	6	27	3923	0.97	3.98	3.03	1.56	0.210136	MME
961	leukaemic	1	1	6	27	3923	0.97	3.98	3.03	1.56	0.210136	MME
962	cleaves	1	1	6	27	3923	0.97	3.98	3.03	1.56	0.210136	MME
963	tnfalpha	1	1	6	27	3923	0.97	3.98	3.03	1.56	0.210136	TNFSF10
964	imidazole	1	1	6	27	3923	0.97	3.98	3.03	1.56	0.210136	DKK1
965	innate	1	1	6	27	3923	0.97	3.98	3.03	1.56	0.210136	TNFSF10
966	hemopoietic	1	1	6	27	3923	0.97	3.98	3.03	1.56	0.210136	MME
984	cytarabine	1	1	6	28	3922	0.94	3.93	2.99	1.56	0.210136	MME
985	me	1	1	6	28	3922	0.94	3.93	2.99	1.56	0.210136	DKK1
986	3a	1	1	6	28	3922	0.94	3.93	2.99	1.56	0.210136	MME
987	trisphosphate	1	1	6	28	3922	0.94	3.93	2.99	1.56	0.210136	DKK1
988	villous	1	1	6	28	3922	0.94	3.93	2.99	1.56	0.210136	MME
989	athymic	1	1	6	28	3922	0.94	3.93	2.99	1.56	0.210136	DKK1
878	directed against	2	2	4	200	2880	1.07	3.86	2.92	1.55	0.212248	DKK1 MME
900	rapid	4	4	3	903	3047	1.04	4.07	2.94	1.55	0.212248	DKK1 GRP MME TNFSF10
909	inhibitor	4	4	3	906	3044	1.03	4.07	2.93	1.55	0.212248	DKK1 GRP MME TNFSF10
910	conclude	4	4	3	906	3044	1.03	4.07	2.93	1.55	0.212248	DKK1 GRP MME TNFSF10
912	secretion	3	3	4	515	3435	1.03	4.07	2.96	1.55	0.212248	DKK1 GRP MME
913	short	4	4	3	908	3042	1.03	4.07	2.92	1.55	0.212248	DKK1 GRP MME TNFSF10
916	reactive	3	3	4	518	3432	1.02	4.07	2.94	1.55	0.212248	DKK1 MME NR2E1
917	incubation	3	3	4	519	3431	1.01	4.07	2.94	1.55	0.212248	DKK1 MME TNFSF10
919	deletion	3	3	4	520	3430	1.01	4.07	2.93	1.55	0.212248	DKK1 MME TNFSF10
920	pulmonary	3	3	4	520	3430	1.01	4.07	2.93	1.55	0.212248	DKK1 GRP MME
921	fluorescence activated	1	1	5	27	3053	1.01	3.81	2.93	1.55	0.212248	MME
922	kappab activation	1	1	5	27	3053	1.01	3.81	2.93	1.55	0.212248	TNFSF10
923	lines derived	1	1	5	27	3053	1.01	3.81	2.93	1.55	0.212248	DKK1
924	partial remission	1	1	5	27	3053	1.01	3.81	2.93	1.55	0.212248	MME
925	vasoactive intestinal	1	1	5	27	3053	1.01	3.81	2.93	1.55	0.212248	GRP
926	cell lineage	1	1	5	27	3053	1.01	3.81	2.93	1.55	0.212248	MME
927	cell morphology	1	1	5	27	3053	1.01	3.81	2.93	1.55	0.212248	MME
928	cells revealed	1	1	5	27	3053	1.01	3.81	2.93	1.55	0.212248	MME
929	cross reactive	1	1	5	27	3053	1.01	3.81	2.93	1.55	0.212248	NR2E1
930	cytotoxic effects	1	1	5	27	3053	1.01	3.81	2.93	1.55	0.212248	DKK1
943	antigens	3	3	4	522	3428	1	3.98	2.92	1.55	0.212248	DKK1 MME NR2E1
944	plays	3	3	4	524	3426	0.99	3.98	2.91	1.55	0.212248	DKK1 MME TNFSF10
947	dominant	3	3	4	525	3425	0.98	3.98	2.91	1.55	0.212248	DKK1 MME TNFSF10
948	fragment	3	3	4	526	3424	0.98	3.98	2.9	1.55	0.212248	DKK1 GRP MME
949	models	3	3	4	526	3424	0.98	3.98	2.9	1.55	0.212248	DKK1 MME TNFSF10
950	antagonists	2	2	5	214	3736	0.98	3.98	2.96	1.55	0.212248	DKK1 GRP
951	arrest	2	2	5	214	3736	0.98	3.98	2.96	1.55	0.212248	DKK1 MME
952	event free	1	1	5	28	3052	0.98	3.76	2.9	1.55	0.212248	MME
953	immunoglobulin heavy	1	1	5	28	3052	0.98	3.76	2.9	1.55	0.212248	MME
954	nine cases	1	1	5	28	3052	0.98	3.76	2.9	1.55	0.212248	MME
955	receptor agonists	1	1	5	28	3052	0.98	3.76	2.9	1.55	0.212248	DKK1
956	stromal cell	1	1	5	28	3052	0.98	3.76	2.9	1.55	0.212248	MME
957	surface molecules	1	1	5	28	3052	0.98	3.76	2.9	1.55	0.212248	MME
958	cancer therapy	1	1	5	28	3052	0.98	3.76	2.9	1.55	0.212248	TNFSF10
967	actions	2	2	5	215	3735	0.97	3.98	2.95	1.55	0.212248	DKK1 MME
968	grown	2	2	5	215	3735	0.97	3.98	2.95	1.55	0.212248	DKK1 MME
970	enhances	2	2	5	217	3733	0.95	3.98	2.93	1.55	0.212248	DKK1 TNFSF10
982	lesser	2	2	5	219	3731	0.94	3.93	2.92	1.55	0.212248	DKK1 MME
983	mutated	2	2	5	219	3731	0.94	3.93	2.92	1.55	0.212248	DKK1 MME
992	mitogen	2	2	5	220	3730	0.93	3.93	2.91	1.55	0.212248	DKK1 MME
993	hypothesized	2	2	5	220	3730	0.93	3.93	2.91	1.55	0.212248	DKK1 MME
996	lymphoid	2	2	5	221	3729	0.92	3.93	2.9	1.55	0.212248	MME TNFSF10
1009	immunophenotyping	1	1	6	29	3921	0.91	3.93	2.96	1.55	0.212248	MME
1010	gated	1	1	6	29	3921	0.91	3.93	2.96	1.55	0.212248	DKK1
1011	chloro	1	1	6	29	3921	0.91	3.93	2.96	1.55	0.212248	DKK1
1012	clot	1	1	6	29	3921	0.91	3.93	2.96	1.55	0.212248	DKK1
1027	ami	1	1	6	30	3920	0.87	3.88	2.93	1.55	0.212248	DKK1
1028	paclitaxel	1	1	6	30	3920	0.87	3.88	2.93	1.55	0.212248	DKK1
1029	neurogenic	1	1	6	30	3920	0.87	3.88	2.93	1.55	0.212248	MME
1030	occluded	1	1	6	30	3920	0.87	3.88	2.93	1.55	0.212248	DKK1
1031	131i	1	1	6	30	3920	0.87	3.88	2.93	1.55	0.212248	DKK1
1032	fura	1	1	6	30	3920	0.87	3.88	2.93	1.55	0.212248	DKK1
1049	adaptor	1	1	6	31	3919	0.84	3.82	2.9	1.55	0.212248	TNFSF10
1050	cocaine	1	1	6	31	3919	0.84	3.82	2.9	1.55	0.212248	MME
1051	sharing	1	1	6	31	3919	0.84	3.82	2.9	1.55	0.212248	MME
1052	pas	1	1	6	31	3919	0.84	3.82	2.9	1.55	0.212248	MME
1053	adenylyl	1	1	6	31	3919	0.84	3.82	2.9	1.55	0.212248	DKK1
1054	consolidation	1	1	6	31	3919	0.84	3.82	2.9	1.55	0.212248	MME
1055	xenograft	1	1	6	31	3919	0.84	3.82	2.9	1.55	0.212248	DKK1
911	factor alpha	2	2	4	205	2875	1.03	3.81	2.88	1.54	0.214381	DKK1 TNFSF10
915	human immunodeficiency	2	2	4	206	2874	1.02	3.81	2.87	1.54	0.214381	DKK1 MME
945	distinct	4	4	3	919	3031	0.99	3.98	2.88	1.54	0.214381	DKK1 GRP MME TNFSF10
972	expiratory flow	1	1	5	29	3051	0.94	3.71	2.87	1.54	0.214381	MME
973	gene rearrangement	1	1	5	29	3051	0.94	3.71	2.87	1.54	0.214381	MME
974	hospital mortality	1	1	5	29	3051	0.94	3.71	2.87	1.54	0.214381	DKK1
975	less potent	1	1	5	29	3051	0.94	3.71	2.87	1.54	0.214381	DKK1
976	light chains	1	1	5	29	3051	0.94	3.71	2.87	1.54	0.214381	MME
977	apoptotic cell	1	1	5	29	3051	0.94	3.71	2.87	1.54	0.214381	TNFSF10
978	apoptotic cells	1	1	5	29	3051	0.94	3.71	2.87	1.54	0.214381	TNFSF10
979	progenitor cell	1	1	5	29	3051	0.94	3.71	2.87	1.54	0.214381	MME
980	autologous bone	1	1	5	29	3051	0.94	3.71	2.87	1.54	0.214381	MME
981	activation induced	1	1	5	29	3051	0.94	3.71	2.87	1.54	0.214381	TNFSF10
1000	depletion	2	2	5	222	3728	0.92	3.93	2.89	1.54	0.214381	DKK1 MME
1014	diverse	2	2	5	224	3726	0.9	3.88	2.88	1.54	0.214381	MME TNFSF10
1015	malignancies	2	2	5	224	3726	0.9	3.88	2.88	1.54	0.214381	MME TNFSF10
1079	myelomonocytic	1	1	6	32	3918	0.81	3.82	2.87	1.54	0.214381	MME
1080	cytochemical	1	1	6	32	3918	0.81	3.82	2.87	1.54	0.214381	MME
1081	degrading	1	1	6	32	3918	0.81	3.82	2.87	1.54	0.214381	MME
1082	granulocytic	1	1	6	32	3918	0.81	3.82	2.87	1.54	0.214381	MME
931	immunodeficiency virus	2	2	4	208	2872	1.01	3.81	2.85	1.53	0.216536	DKK1 MME
932	cell death	2	2	4	208	2872	1.01	3.81	2.85	1.53	0.216536	DKK1 TNFSF10
969	responses	4	4	3	926	3024	0.97	3.98	2.86	1.53	0.216536	DKK1 GRP MME TNFSF10
971	play	4	4	3	931	3019	0.95	3.93	2.84	1.53	0.216536	DKK1 GRP MME TNFSF10
991	calcium	3	3	4	537	3413	0.93	3.93	2.85	1.53	0.216536	DKK1 GRP MME
1001	expiratory volume	1	1	5	30	3050	0.91	3.71	2.83	1.53	0.216536	MME
1002	human neuroblastoma	1	1	5	30	3050	0.91	3.71	2.83	1.53	0.216536	DKK1
1003	nuclear antigen	1	1	5	30	3050	0.91	3.71	2.83	1.53	0.216536	MME
1004	receptor family	1	1	5	30	3050	0.91	3.71	2.83	1.53	0.216536	TNFSF10
1005	body irradiation	1	1	5	30	3050	0.91	3.71	2.83	1.53	0.216536	MME
1006	cell phenotype	1	1	5	30	3050	0.91	3.71	2.83	1.53	0.216536	MME
1018	malignancy	2	2	5	226	3724	0.88	3.88	2.86	1.53	0.216536	DKK1 MME
1026	injected	2	2	5	227	3723	0.88	3.88	2.85	1.53	0.216536	DKK1 MME
1033	potency	2	2	5	228	3722	0.87	3.88	2.84	1.53	0.216536	DKK1 MME
1035	labelled	2	2	5	229	3721	0.86	3.88	2.84	1.53	0.216536	DKK1 MME
1105	endogenously	1	1	6	33	3917	0.79	3.76	2.84	1.53	0.216536	DKK1
1106	inspiratory	1	1	6	33	3917	0.79	3.76	2.84	1.53	0.216536	MME
1107	1b	1	1	6	33	3917	0.79	3.76	2.84	1.53	0.216536	DKK1
1108	vasoconstrictor	1	1	6	33	3917	0.79	3.76	2.84	1.53	0.216536	MME
1109	permeable	1	1	6	33	3917	0.79	3.76	2.84	1.53	0.216536	DKK1
1110	peculiar	1	1	6	33	3917	0.79	3.76	2.84	1.53	0.216536	MME
1111	committed	1	1	6	33	3917	0.79	3.76	2.84	1.53	0.216536	MME
994	fold	4	4	3	938	3012	0.93	3.93	2.82	1.52	0.218712	DKK1 GRP MME TNFSF10
1007	partially	3	3	4	542	3408	0.91	3.93	2.83	1.52	0.218712	DKK1 MME TNFSF10
1008	reverse	3	3	4	542	3408	0.91	3.93	2.83	1.52	0.218712	DKK1 MME TNFSF10
1013	expressing	3	3	4	543	3407	0.9	3.93	2.82	1.52	0.218712	DKK1 MME TNFSF10
1016	wide	3	3	4	547	3403	0.89	3.88	2.8	1.52	0.218712	DKK1 MME TNFSF10
1017	wild	3	3	4	548	3402	0.88	3.88	2.8	1.52	0.218712	DKK1 MME TNFSF10
1019	eight cases	1	1	5	31	3049	0.88	3.67	2.8	1.52	0.218712	MME
1020	functional role	1	1	5	31	3049	0.88	3.67	2.8	1.52	0.218712	MME
1021	mediated apoptosis	1	1	5	31	3049	0.88	3.67	2.8	1.52	0.218712	TNFSF10
1022	membrane potential	1	1	5	31	3049	0.88	3.67	2.8	1.52	0.218712	DKK1
1023	apoptosis induced	1	1	5	31	3049	0.88	3.67	2.8	1.52	0.218712	TNFSF10
1024	positive cases	1	1	5	31	3049	0.88	3.67	2.8	1.52	0.218712	MME
1025	constitutively expressed	1	1	5	31	3049	0.88	3.67	2.8	1.52	0.218712	TNFSF10
1037	admission	2	2	5	230	3720	0.86	3.88	2.83	1.52	0.218712	DKK1 MME
1038	summary	2	2	5	230	3720	0.86	3.88	2.83	1.52	0.218712	DKK1 MME
1046	neutrophils	2	2	5	231	3719	0.85	3.82	2.82	1.52	0.218712	DKK1 MME
1047	leukocytes	2	2	5	231	3719	0.85	3.82	2.82	1.52	0.218712	DKK1 MME
1059	utility	2	2	5	233	3717	0.83	3.82	2.81	1.52	0.218712	DKK1 MME
1060	promising	2	2	5	233	3717	0.83	3.82	2.81	1.52	0.218712	DKK1 TNFSF10
1062	polyacrylamide	2	2	5	234	3716	0.83	3.82	2.8	1.52	0.218712	DKK1 MME
1127	potentiates	1	1	6	34	3916	0.76	3.76	2.81	1.52	0.218712	MME
1128	facs	1	1	6	34	3916	0.76	3.76	2.81	1.52	0.218712	MME
1129	depolarization	1	1	6	34	3916	0.76	3.76	2.81	1.52	0.218712	DKK1
1130	mc	1	1	6	34	3916	0.76	3.76	2.81	1.52	0.218712	DKK1
1131	phosphates	1	1	6	34	3916	0.76	3.76	2.81	1.52	0.218712	DKK1
1132	aspirates	1	1	6	34	3916	0.76	3.76	2.81	1.52	0.218712	MME
1034	accumulation	3	3	4	552	3398	0.87	3.88	2.78	1.51	0.22091	DKK1 GRP MME
1039	leukemic cell	1	1	5	32	3048	0.85	3.67	2.77	1.51	0.22091	MME
1040	lymphoid tissue	1	1	5	32	3048	0.85	3.67	2.77	1.51	0.22091	MME
1041	neuroblastoma cells	1	1	5	32	3048	0.85	3.67	2.77	1.51	0.22091	DKK1
1042	poor outcome	1	1	5	32	3048	0.85	3.67	2.77	1.51	0.22091	MME
1043	acute myelogenous	1	1	5	32	3048	0.85	3.67	2.77	1.51	0.22091	MME
1044	cyclin d1	1	1	5	32	3048	0.85	3.67	2.77	1.51	0.22091	MME
1070	growing	2	2	5	235	3715	0.82	3.82	2.79	1.51	0.22091	DKK1 MME
1071	responsiveness	2	2	5	235	3715	0.82	3.82	2.79	1.51	0.22091	DKK1 MME
1075	mol	2	2	5	236	3714	0.81	3.82	2.78	1.51	0.22091	DKK1 MME
1076	adenocarcinoma	2	2	5	236	3714	0.81	3.82	2.78	1.51	0.22091	DKK1 MME
1077	fresh	2	2	5	236	3714	0.81	3.82	2.78	1.51	0.22091	DKK1 MME
1152	patent	1	1	6	35	3915	0.73	3.72	2.78	1.51	0.22091	DKK1
1153	isotype	1	1	6	35	3915	0.73	3.72	2.78	1.51	0.22091	MME
1154	peptidase	1	1	6	35	3915	0.73	3.72	2.78	1.51	0.22091	MME
1155	staurosporine	1	1	6	35	3915	0.73	3.72	2.78	1.51	0.22091	DKK1
990	amino acid	4	4	2	906	2174	0.93	3.71	2.71	1.5	0.22313	DKK1 GRP MME TNFSF10
995	wild type	3	3	3	524	2556	0.93	3.71	2.72	1.5	0.22313	DKK1 MME TNFSF10
997	important role	3	3	3	525	2555	0.92	3.71	2.71	1.5	0.22313	DKK1 MME TNFSF10
998	amino acids	3	3	3	526	2554	0.92	3.71	2.71	1.5	0.22313	DKK1 MME TNFSF10
999	peripheral blood	3	3	3	526	2554	0.92	3.71	2.71	1.5	0.22313	DKK1 MME TNFSF10
1036	lines	4	4	3	959	2991	0.86	3.88	2.74	1.5	0.22313	DKK1 GRP MME TNFSF10
1045	cultures	3	3	4	556	3394	0.85	3.88	2.76	1.5	0.22313	DKK1 MME TNFSF10
1048	ligand	3	3	4	558	3392	0.84	3.82	2.75	1.5	0.22313	DKK1 MME TNFSF10
1057	production	4	4	3	966	2984	0.84	3.82	2.72	1.5	0.22313	DKK1 GRP MME TNFSF10
1058	appears	4	4	3	966	2984	0.84	3.82	2.72	1.5	0.22313	DKK1 GRP MME TNFSF10
1061	rapidly	3	3	4	560	3390	0.83	3.82	2.74	1.5	0.22313	DKK1 MME TNFSF10
1063	myeloid cells	1	1	5	33	3047	0.82	3.61	2.74	1.5	0.22313	MME
1064	cfu gm	1	1	5	33	3047	0.82	3.61	2.74	1.5	0.22313	MME
1065	activated cell	1	1	5	33	3047	0.82	3.61	2.74	1.5	0.22313	MME
1066	coronary angiography	1	1	5	33	3047	0.82	3.61	2.74	1.5	0.22313	DKK1
1067	adrenergic receptor	1	1	5	33	3047	0.82	3.61	2.74	1.5	0.22313	DKK1
1069	possibility	3	3	4	563	3387	0.82	3.82	2.73	1.5	0.22313	DKK1 MME TNFSF10
1072	recent	4	4	3	972	2978	0.82	3.82	2.7	1.5	0.22313	DKK1 GRP MME TNFSF10
1073	basal	3	3	4	564	3386	0.82	3.82	2.72	1.5	0.22313	DKK1 GRP MME
1086	physiological	3	3	4	566	3384	0.81	3.82	2.72	1.5	0.22313	DKK1 MME TNFSF10
1088	finally	3	3	4	568	3382	0.8	3.76	2.71	1.5	0.22313	DKK1 MME TNFSF10
1089	epidermal	2	2	5	238	3712	0.8	3.76	2.77	1.5	0.22313	DKK1 GRP
1090	fibroblast	2	2	5	238	3712	0.8	3.76	2.77	1.5	0.22313	DKK1 MME
1091	mitochondrial	2	2	5	238	3712	0.8	3.76	2.77	1.5	0.22313	DKK1 TNFSF10
1092	produce	3	3	4	569	3381	0.8	3.76	2.7	1.5	0.22313	DKK1 GRP MME
1093	human leukemia	1	1	5	34	3046	0.8	3.57	2.72	1.5	0.22313	MME
1094	integral membrane	1	1	5	34	3046	0.8	3.57	2.72	1.5	0.22313	MME
1095	antigen receptor	1	1	5	34	3046	0.8	3.57	2.72	1.5	0.22313	MME
1096	receptor beta	1	1	5	34	3046	0.8	3.57	2.72	1.5	0.22313	MME
1097	shock protein	1	1	5	34	3046	0.8	3.57	2.72	1.5	0.22313	GRP
1098	very rare	1	1	5	34	3046	0.8	3.57	2.72	1.5	0.22313	MME
1099	blast cells	1	1	5	34	3046	0.8	3.57	2.72	1.5	0.22313	MME
1100	cells compared	1	1	5	34	3046	0.8	3.57	2.72	1.5	0.22313	MME
1101	chain gene	1	1	5	34	3046	0.8	3.57	2.72	1.5	0.22313	MME
1103	pulse	2	2	5	239	3711	0.79	3.76	2.76	1.5	0.22313	DKK1 MME
1104	encoding	3	3	4	571	3379	0.79	3.76	2.69	1.5	0.22313	DKK1 MME TNFSF10
1112	hybrid	2	2	5	241	3709	0.78	3.76	2.74	1.5	0.22313	DKK1 MME
1113	responded	2	2	5	241	3709	0.78	3.76	2.74	1.5	0.22313	DKK1 MME
1114	combinations	2	2	5	241	3709	0.78	3.76	2.74	1.5	0.22313	DKK1 MME
1115	display	2	2	5	241	3709	0.78	3.76	2.74	1.5	0.22313	DKK1 MME
1116	crucial	2	2	5	241	3709	0.78	3.76	2.74	1.5	0.22313	DKK1 TNFSF10
1121	vector	2	2	5	242	3708	0.77	3.76	2.74	1.5	0.22313	DKK1 TNFSF10
1122	cervical	2	2	5	242	3708	0.77	3.76	2.74	1.5	0.22313	DKK1 MME
1123	cutaneous	2	2	5	243	3707	0.76	3.76	2.73	1.5	0.22313	DKK1 MME
1124	undergo	2	2	5	243	3707	0.76	3.76	2.73	1.5	0.22313	MME TNFSF10
1125	valuable	2	2	5	243	3707	0.76	3.76	2.73	1.5	0.22313	DKK1 MME
1126	hydrolysis	2	2	5	244	3706	0.76	3.76	2.72	1.5	0.22313	DKK1 MME
1134	beginning	2	2	5	245	3705	0.75	3.72	2.72	1.5	0.22313	DKK1 MME
1135	protective	2	2	5	246	3704	0.75	3.72	2.71	1.5	0.22313	DKK1 TNFSF10
1136	retained	2	2	5	246	3704	0.75	3.72	2.71	1.5	0.22313	DKK1 MME
1137	consensus	2	2	5	246	3704	0.75	3.72	2.71	1.5	0.22313	DKK1 MME
1138	fashion	2	2	5	246	3704	0.75	3.72	2.71	1.5	0.22313	DKK1 MME
1149	transcripts	2	2	5	247	3703	0.74	3.72	2.7	1.5	0.22313	DKK1 MME
1150	polyclonal	2	2	5	247	3703	0.74	3.72	2.7	1.5	0.22313	DKK1 MME
1156	dual	2	2	5	248	3702	0.73	3.72	2.69	1.5	0.22313	DKK1 MME
1157	precise	2	2	5	248	3702	0.73	3.72	2.69	1.5	0.22313	DKK1 MME
1158	enrolled	2	2	5	248	3702	0.73	3.72	2.69	1.5	0.22313	DKK1 MME
1177	lymphoblasts	1	1	6	36	3914	0.71	3.72	2.75	1.5	0.22313	MME
1178	immunophenotypic	1	1	6	36	3914	0.71	3.72	2.75	1.5	0.22313	MME
1179	proteasome	1	1	6	36	3914	0.71	3.72	2.75	1.5	0.22313	TNFSF10
1180	pan	1	1	6	36	3914	0.71	3.72	2.75	1.5	0.22313	MME
1181	potencies	1	1	6	36	3914	0.71	3.72	2.75	1.5	0.22313	DKK1
1201	cytological	1	1	6	37	3913	0.68	3.68	2.73	1.5	0.22313	MME
1202	akt	1	1	6	37	3913	0.68	3.68	2.73	1.5	0.22313	TNFSF10
1203	trophoblast	1	1	6	37	3913	0.68	3.68	2.73	1.5	0.22313	NR2E1
1204	mtt	1	1	6	37	3913	0.68	3.68	2.73	1.5	0.22313	DKK1
1205	myelodysplastic	1	1	6	37	3913	0.68	3.68	2.73	1.5	0.22313	MME
1206	phenotypically	1	1	6	37	3913	0.68	3.68	2.73	1.5	0.22313	MME
1218	cd45ra	1	1	6	38	3912	0.66	3.68	2.7	1.5	0.22313	MME
1219	embolism	1	1	6	38	3912	0.66	3.68	2.7	1.5	0.22313	DKK1
1220	nifedipine	1	1	6	38	3912	0.66	3.68	2.7	1.5	0.22313	DKK1
1221	fibrinolytic	1	1	6	38	3912	0.66	3.68	2.7	1.5	0.22313	DKK1
1222	ba	1	1	6	38	3912	0.66	3.68	2.7	1.5	0.22313	MME
1223	nih	1	1	6	38	3912	0.66	3.68	2.7	1.5	0.22313	DKK1
1224	plasmin	1	1	6	38	3912	0.66	3.68	2.7	1.5	0.22313	DKK1
1225	rosette	1	1	6	38	3912	0.66	3.68	2.7	1.5	0.22313	MME
1056	patients received	2	2	4	230	2850	0.84	3.61	2.67	1.49	0.225373	DKK1 MME
1074	linked	4	4	3	974	2976	0.81	3.82	2.69	1.49	0.225373	DKK1 GRP MME TNFSF10
1087	chronic	4	4	3	977	2973	0.8	3.82	2.68	1.49	0.225373	DKK1 GRP MME TNFSF10
1117	leading	3	3	4	575	3375	0.77	3.76	2.68	1.49	0.225373	DKK1 MME TNFSF10
1119	human bone	1	1	5	35	3045	0.77	3.57	2.69	1.49	0.225373	MME
1120	surface markers	1	1	5	35	3045	0.77	3.57	2.69	1.49	0.225373	MME
1161	ec	2	2	5	249	3701	0.72	3.72	2.69	1.49	0.225373	DKK1 MME
1174	murine	2	2	5	251	3699	0.71	3.72	2.67	1.49	0.225373	DKK1 MME
1175	substantially	2	2	5	251	3699	0.71	3.72	2.67	1.49	0.225373	DKK1 TNFSF10
1248	mediastinal	1	1	6	39	3911	0.63	3.63	2.68	1.49	0.225373	MME
1249	crisis	1	1	6	39	3911	0.63	3.63	2.68	1.49	0.225373	MME
1250	trisomy	1	1	6	39	3911	0.63	3.63	2.68	1.49	0.225373	MME
1251	burkitt	1	1	6	39	3911	0.63	3.63	2.68	1.49	0.225373	MME
1068	tumor necrosis	2	2	4	232	2848	0.82	3.61	2.66	1.48	0.227638	DKK1 TNFSF10
1078	findings indicate	2	2	4	233	2847	0.81	3.61	2.65	1.48	0.227638	DKK1 MME
1083	inhibitory effect	2	2	4	234	2846	0.81	3.61	2.64	1.48	0.227638	DKK1 MME
1084	type ii	2	2	4	234	2846	0.81	3.61	2.64	1.48	0.227638	MME TNFSF10
1085	central nervous	2	2	4	234	2846	0.81	3.61	2.64	1.48	0.227638	DKK1 MME
1102	will	4	4	3	980	2970	0.79	3.76	2.67	1.48	0.227638	DKK1 GRP MME TNFSF10
1118	combination	4	4	3	987	2963	0.77	3.76	2.65	1.48	0.227638	DKK1 GRP MME TNFSF10
1133	natural	3	3	4	580	3370	0.75	3.76	2.65	1.48	0.227638	DKK1 MME TNFSF10
1139	embedded tissue	1	1	5	36	3044	0.74	3.52	2.66	1.48	0.227638	MME
1140	forced expiratory	1	1	5	36	3044	0.74	3.52	2.66	1.48	0.227638	MME
1141	less likely	1	1	5	36	3044	0.74	3.52	2.66	1.48	0.227638	MME
1142	liquid chromatographic	1	1	5	36	3044	0.74	3.52	2.66	1.48	0.227638	DKK1
1143	residual disease	1	1	5	36	3044	0.74	3.52	2.66	1.48	0.227638	MME
1144	response curves	1	1	5	36	3044	0.74	3.52	2.66	1.48	0.227638	DKK1
1145	differential expression	1	1	5	36	3044	0.74	3.52	2.66	1.48	0.227638	MME
1148	variable	3	3	4	584	3366	0.74	3.72	2.64	1.48	0.227638	DKK1 MME TNFSF10
1159	kda	3	3	4	586	3364	0.73	3.72	2.63	1.48	0.227638	DKK1 GRP MME
1163	natriuretic peptide	1	1	5	37	3043	0.72	3.52	2.64	1.48	0.227638	MME
1164	p53 gene	1	1	5	37	3043	0.72	3.52	2.64	1.48	0.227638	DKK1
1165	associated antigens	1	1	5	37	3043	0.72	3.52	2.64	1.48	0.227638	MME
1166	seven cases	1	1	5	37	3043	0.72	3.52	2.64	1.48	0.227638	MME
1189	hamster	2	2	5	253	3697	0.7	3.68	2.66	1.48	0.227638	DKK1 GRP
1190	leukocyte	2	2	5	253	3697	0.7	3.68	2.66	1.48	0.227638	DKK1 MME
1191	demonstrating	2	2	5	253	3697	0.7	3.68	2.66	1.48	0.227638	DKK1 MME
1193	labeling	2	2	5	254	3696	0.69	3.68	2.65	1.48	0.227638	DKK1 MME
1195	ester	2	2	5	255	3695	0.68	3.68	2.64	1.48	0.227638	DKK1 MME
1196	hplc	2	2	5	255	3695	0.68	3.68	2.64	1.48	0.227638	DKK1 MME
1197	beneficial	2	2	5	255	3695	0.68	3.68	2.64	1.48	0.227638	DKK1 MME
1198	advantage	2	2	5	255	3695	0.68	3.68	2.64	1.48	0.227638	DKK1 MME
1199	transfection	2	2	5	255	3695	0.68	3.68	2.64	1.48	0.227638	DKK1 TNFSF10
1200	clarify	2	2	5	255	3695	0.68	3.68	2.64	1.48	0.227638	DKK1 MME
1209	clone	2	2	5	257	3693	0.67	3.68	2.63	1.48	0.227638	DKK1 MME
1263	rearranged	1	1	6	40	3910	0.61	3.63	2.65	1.48	0.227638	MME
1264	divalent	1	1	6	40	3910	0.61	3.63	2.65	1.48	0.227638	DKK1
1265	lineages	1	1	6	40	3910	0.61	3.63	2.65	1.48	0.227638	MME
1279	thymocytes	1	1	6	41	3909	0.59	3.58	2.63	1.48	0.227638	MME
1280	bridge	1	1	6	41	3909	0.59	3.58	2.63	1.48	0.227638	DKK1
1281	counterpart	1	1	6	41	3909	0.59	3.58	2.63	1.48	0.227638	MME
1282	hematopoiesis	1	1	6	41	3909	0.59	3.58	2.63	1.48	0.227638	MME
1283	moab	1	1	6	41	3909	0.59	3.58	2.63	1.48	0.227638	MME
1151	process	4	4	3	1000	2950	0.73	3.72	2.61	1.47	0.229925	DKK1 GRP MME TNFSF10
1160	led	3	3	4	587	3363	0.73	3.72	2.62	1.47	0.229925	DKK1 MME TNFSF10
1162	staining	3	3	4	588	3362	0.72	3.72	2.62	1.47	0.229925	DKK1 MME TNFSF10
1168	implications	3	3	4	589	3361	0.72	3.72	2.62	1.47	0.229925	DKK1 MME TNFSF10
1169	alternative	3	3	4	589	3361	0.72	3.72	2.62	1.47	0.229925	DKK1 MME TNFSF10
1170	localized	3	3	4	590	3360	0.71	3.72	2.61	1.47	0.229925	DKK1 GRP MME
1171	seven	4	4	3	1007	2943	0.71	3.72	2.58	1.47	0.229925	DKK1 GRP MME TNFSF10
1176	represent	3	3	4	592	3358	0.71	3.72	2.6	1.47	0.229925	DKK1 MME TNFSF10
1182	detectable	3	3	4	593	3357	0.7	3.72	2.6	1.47	0.229925	DKK1 MME TNFSF10
1184	generated	3	3	4	594	3356	0.7	3.68	2.59	1.47	0.229925	DKK1 MME TNFSF10
1185	g1 phase	1	1	5	38	3042	0.7	3.48	2.61	1.47	0.229925	DKK1
1186	malignant lymphoma	1	1	5	38	3042	0.7	3.48	2.61	1.47	0.229925	MME
1187	mediated cytotoxicity	1	1	5	38	3042	0.7	3.48	2.61	1.47	0.229925	TNFSF10
1188	programmed cell	1	1	5	38	3042	0.7	3.48	2.61	1.47	0.229925	TNFSF10
1192	inflammatory	3	3	4	596	3354	0.69	3.68	2.59	1.47	0.229925	DKK1 MME TNFSF10
1210	growth inhibitory	1	1	5	39	3041	0.67	3.48	2.59	1.47	0.229925	DKK1
1211	receptor activation	1	1	5	39	3041	0.67	3.48	2.59	1.47	0.229925	DKK1
1212	specific antigen	1	1	5	39	3041	0.67	3.48	2.59	1.47	0.229925	MME
1213	chemotherapeutic agents	1	1	5	39	3041	0.67	3.48	2.59	1.47	0.229925	TNFSF10
1214	migration	2	2	5	258	3692	0.67	3.68	2.62	1.47	0.229925	DKK1 MME
1216	involve	2	2	5	259	3691	0.66	3.68	2.62	1.47	0.229925	DKK1 TNFSF10
1217	exclusively	2	2	5	259	3691	0.66	3.68	2.62	1.47	0.229925	DKK1 MME
1230	original	2	2	5	260	3690	0.65	3.68	2.61	1.47	0.229925	DKK1 MME
1233	tumours	2	2	5	261	3689	0.65	3.63	2.6	1.47	0.229925	DKK1 MME
1238	cyclic	2	2	5	262	3688	0.64	3.63	2.6	1.47	0.229925	DKK1 MME
1239	colony	2	2	5	262	3688	0.64	3.63	2.6	1.47	0.229925	DKK1 MME
1240	derivative	2	2	5	262	3688	0.64	3.63	2.6	1.47	0.229925	DKK1 MME
1241	broad	2	2	5	262	3688	0.64	3.63	2.6	1.47	0.229925	DKK1 MME
1243	platelets	2	2	5	263	3687	0.63	3.63	2.59	1.47	0.229925	DKK1 MME
1244	immunoreactivity	2	2	5	263	3687	0.63	3.63	2.59	1.47	0.229925	GRP MME
1245	limiting	2	2	5	263	3687	0.63	3.63	2.59	1.47	0.229925	DKK1 MME
1253	reduces	2	2	5	264	3686	0.63	3.63	2.58	1.47	0.229925	DKK1 MME
1296	promyelocytic	1	1	6	42	3908	0.56	3.58	2.61	1.47	0.229925	MME
1297	calcitonin	1	1	6	42	3908	0.56	3.58	2.61	1.47	0.229925	GRP
1298	thrombus	1	1	6	42	3908	0.56	3.58	2.61	1.47	0.229925	DKK1
1299	tidal	1	1	6	42	3908	0.56	3.58	2.61	1.47	0.229925	MME
1300	earliest	1	1	6	42	3908	0.56	3.58	2.61	1.47	0.229925	MME
1301	ec50	1	1	6	42	3908	0.56	3.58	2.61	1.47	0.229925	DKK1
1302	bioactive	1	1	6	42	3908	0.56	3.58	2.61	1.47	0.229925	MME
1303	phosphoinositide	1	1	6	42	3908	0.56	3.58	2.61	1.47	0.229925	DKK1
1304	radioligand	1	1	6	42	3908	0.56	3.58	2.61	1.47	0.229925	DKK1
1305	engraftment	1	1	6	42	3908	0.56	3.58	2.61	1.47	0.229925	MME
1306	cognate	1	1	6	42	3908	0.56	3.58	2.61	1.47	0.229925	TNFSF10
1317	entities	1	1	6	43	3907	0.54	3.51	2.59	1.47	0.229925	MME
1318	cytostatic	1	1	6	43	3907	0.54	3.51	2.59	1.47	0.229925	DKK1
1146	smooth muscle	2	2	4	243	2837	0.74	3.52	2.58	1.46	0.232236	DKK1 MME
1147	cell carcinoma	2	2	4	243	2837	0.74	3.52	2.58	1.46	0.232236	DKK1 MME
1173	synthesis	4	4	3	1008	2942	0.71	3.72	2.58	1.46	0.232236	DKK1 GRP MME TNFSF10
1183	basis	4	4	3	1010	2940	0.7	3.72	2.57	1.46	0.232236	DKK1 GRP MME TNFSF10
1208	yet	3	3	4	600	3350	0.67	3.68	2.57	1.46	0.232236	DKK1 MME TNFSF10
1234	lymphoblastoid cell	1	1	5	40	3040	0.65	3.42	2.56	1.46	0.232236	MME
1235	chronic obstructive	1	1	5	40	3040	0.65	3.42	2.56	1.46	0.232236	MME
1236	dependent inhibition	1	1	5	40	3040	0.65	3.42	2.56	1.46	0.232236	DKK1
1260	macrophage	2	2	5	266	3684	0.62	3.63	2.57	1.46	0.232236	DKK1 MME
1261	csf	2	2	5	266	3684	0.62	3.63	2.57	1.46	0.232236	DKK1 MME
1262	responsive	2	2	5	267	3683	0.61	3.63	2.56	1.46	0.232236	DKK1 MME
1345	breakpoint	1	1	6	44	3906	0.52	3.51	2.56	1.46	0.232236	MME
1346	breakpoints	1	1	6	44	3906	0.52	3.51	2.56	1.46	0.232236	MME
1347	adrenoceptor	1	1	6	44	3906	0.52	3.51	2.56	1.46	0.232236	DKK1
1348	microtubule	1	1	6	44	3906	0.52	3.51	2.56	1.46	0.232236	DKK1
1349	identifies	1	1	6	44	3906	0.52	3.51	2.56	1.46	0.232236	MME
1350	displaying	1	1	6	44	3906	0.52	3.51	2.56	1.46	0.232236	MME
1167	transcription factor	2	2	4	247	2833	0.72	3.52	2.55	1.45	0.23457	DKK1 TNFSF10
1172	plasma membrane	2	2	4	248	2832	0.71	3.52	2.54	1.45	0.23457	DKK1 MME
1194	occurred	4	4	3	1015	2935	0.69	3.68	2.56	1.45	0.23457	DKK1 GRP MME TNFSF10
1215	agent	3	3	4	604	3346	0.66	3.68	2.55	1.45	0.23457	DKK1 MME TNFSF10
1231	resistant	3	3	4	606	3344	0.65	3.68	2.54	1.45	0.23457	DKK1 MME TNFSF10
1254	human ovarian	1	1	5	41	3039	0.63	3.42	2.54	1.45	0.23457	DKK1
1255	induce apoptosis	1	1	5	41	3039	0.63	3.42	2.54	1.45	0.23457	TNFSF10
1256	receptor subtypes	1	1	5	41	3039	0.63	3.42	2.54	1.45	0.23457	DKK1
1257	atrial natriuretic	1	1	5	41	3039	0.63	3.42	2.54	1.45	0.23457	MME
1258	dna content	1	1	5	41	3039	0.63	3.42	2.54	1.45	0.23457	MME
1272	complement	2	2	5	269	3681	0.6	3.58	2.55	1.45	0.23457	DKK1 MME
1273	recovered	2	2	5	269	3681	0.6	3.58	2.55	1.45	0.23457	DKK1 MME
1274	bearing	2	2	5	269	3681	0.6	3.58	2.55	1.45	0.23457	DKK1 MME
1275	southern	2	2	5	269	3681	0.6	3.58	2.55	1.45	0.23457	DKK1 MME
1277	exists	2	2	5	270	3680	0.59	3.58	2.54	1.45	0.23457	DKK1 MME
1284	shorter	2	2	5	271	3679	0.59	3.58	2.54	1.45	0.23457	DKK1 MME
1371	muscarinic	1	1	6	45	3905	0.5	3.44	2.54	1.45	0.23457	DKK1
1372	m3	1	1	6	45	3905	0.5	3.44	2.54	1.45	0.23457	DKK1
1373	resemble	1	1	6	45	3905	0.5	3.44	2.54	1.45	0.23457	MME
1374	mimicked	1	1	6	45	3905	0.5	3.44	2.54	1.45	0.23457	DKK1
1375	translocations	1	1	6	45	3905	0.5	3.44	2.54	1.45	0.23457	MME
1229	mechanisms	4	4	3	1027	2923	0.65	3.68	2.52	1.44	0.236928	DKK1 GRP MME TNFSF10
1247	hand	3	3	4	611	3339	0.63	3.63	2.52	1.44	0.236928	DKK1 MME TNFSF10
1266	needle aspiration	1	1	5	42	3038	0.6	3.42	2.52	1.44	0.236928	MME
1267	receptor agonist	1	1	5	42	3038	0.6	3.42	2.52	1.44	0.236928	DKK1
1268	second messenger	1	1	5	42	3038	0.6	3.42	2.52	1.44	0.236928	DKK1
1269	cell number	1	1	5	42	3038	0.6	3.42	2.52	1.44	0.236928	DKK1
1288	re	2	2	5	272	3678	0.58	3.58	2.53	1.44	0.236928	DKK1 MME
1307	respond	2	2	5	275	3675	0.56	3.58	2.51	1.44	0.236928	DKK1 MME
1308	macrophages	2	2	5	275	3675	0.56	3.58	2.51	1.44	0.236928	MME TNFSF10
1391	immunophenotype	1	1	6	46	3904	0.48	3.44	2.52	1.44	0.236928	MME
1392	astrocytes	1	1	6	46	3904	0.48	3.44	2.52	1.44	0.236928	DKK1
1393	border	1	1	6	46	3904	0.48	3.44	2.52	1.44	0.236928	MME
1394	zones	1	1	6	46	3904	0.48	3.44	2.52	1.44	0.236928	MME
1395	cytosine	1	1	6	46	3904	0.48	3.44	2.52	1.44	0.236928	DKK1
1396	lymphadenopathy	1	1	6	46	3904	0.48	3.44	2.52	1.44	0.236928	MME
1397	immunofluorescent	1	1	6	46	3904	0.48	3.44	2.52	1.44	0.236928	MME
1398	wbc	1	1	6	46	3904	0.48	3.44	2.52	1.44	0.236928	MME
1207	clinical trials	2	2	4	253	2827	0.68	3.48	2.5	1.43	0.239309	DKK1 TNFSF10
1227	antibodies against	2	2	4	257	2823	0.65	3.48	2.48	1.43	0.239309	DKK1 MME
1228	blood flow	2	2	4	257	2823	0.65	3.48	2.48	1.43	0.239309	DKK1 MME
1237	terminal	4	4	3	1032	2918	0.64	3.63	2.5	1.43	0.239309	DKK1 GRP MME TNFSF10
1242	confirmed	4	4	3	1034	2916	0.63	3.63	2.5	1.43	0.239309	DKK1 GRP MME TNFSF10
1246	might	4	4	3	1035	2915	0.63	3.63	2.49	1.43	0.239309	DKK1 GRP MME TNFSF10
1252	loss	4	4	3	1037	2913	0.63	3.63	2.49	1.43	0.239309	DKK1 GRP MME TNFSF10
1270	inhibited	4	4	3	1045	2905	0.6	3.63	2.46	1.43	0.239309	DKK1 GRP MME TNFSF10
1276	immune	3	3	4	622	3328	0.59	3.58	2.48	1.43	0.239309	DKK1 MME TNFSF10
1278	observations	3	3	4	623	3327	0.59	3.58	2.48	1.43	0.239309	DKK1 MME TNFSF10
1285	human melanoma	1	1	5	43	3037	0.58	3.38	2.49	1.43	0.239309	DKK1
1286	lymphoma cells	1	1	5	43	3037	0.58	3.38	2.49	1.43	0.239309	MME
1287	surface antigens	1	1	5	43	3037	0.58	3.38	2.49	1.43	0.239309	MME
1290	differential	3	3	4	626	3324	0.58	3.58	2.46	1.43	0.239309	DKK1 MME TNFSF10
1309	melanoma cell	1	1	5	44	3036	0.56	3.38	2.47	1.43	0.239309	DKK1
1310	model system	1	1	5	44	3036	0.56	3.38	2.47	1.43	0.239309	DKK1
1311	pulmonary disease	1	1	5	44	3036	0.56	3.38	2.47	1.43	0.239309	MME
1313	curves	2	2	5	276	3674	0.56	3.58	2.51	1.43	0.239309	DKK1 MME
1314	forming	2	2	5	276	3674	0.56	3.58	2.51	1.43	0.239309	DKK1 MME
1315	admitted	2	2	5	276	3674	0.56	3.58	2.51	1.43	0.239309	DKK1 MME
1319	constructed	2	2	5	278	3672	0.54	3.51	2.49	1.43	0.239309	DKK1 MME
1326	epithelium	2	2	5	279	3671	0.54	3.51	2.49	1.43	0.239309	GRP MME
1327	stimuli	2	2	5	279	3671	0.54	3.51	2.49	1.43	0.239309	MME TNFSF10
1333	heat	2	2	5	280	3670	0.53	3.51	2.48	1.43	0.239309	DKK1 GRP
1334	normally	2	2	5	280	3670	0.53	3.51	2.48	1.43	0.239309	DKK1 MME
1335	classical	2	2	5	280	3670	0.53	3.51	2.48	1.43	0.239309	DKK1 MME
1340	neoplastic	2	2	5	281	3669	0.52	3.51	2.47	1.43	0.239309	MME TNFSF10
1352	diminished	2	2	5	282	3668	0.52	3.51	2.47	1.43	0.239309	DKK1 MME
1353	inhibiting	2	2	5	282	3668	0.52	3.51	2.47	1.43	0.239309	DKK1 TNFSF10
1354	predominant	2	2	5	282	3668	0.52	3.51	2.47	1.43	0.239309	DKK1 MME
1355	mediate	2	2	5	282	3668	0.52	3.51	2.47	1.43	0.239309	DKK1 TNFSF10
1357	segment	2	2	5	283	3667	0.51	3.51	2.46	1.43	0.239309	DKK1 MME
1358	conversion	2	2	5	283	3667	0.51	3.51	2.46	1.43	0.239309	DKK1 MME
1359	fluorescent	2	2	5	283	3667	0.51	3.51	2.46	1.43	0.239309	DKK1 MME
1360	suppressor	2	2	5	283	3667	0.51	3.51	2.46	1.43	0.239309	DKK1 MME
1361	secreted	2	2	5	283	3667	0.51	3.51	2.46	1.43	0.239309	DKK1 MME
1412	splenic	1	1	6	47	3903	0.46	3.44	2.5	1.43	0.239309	MME
1413	patency	1	1	6	47	3903	0.46	3.44	2.5	1.43	0.239309	DKK1
1414	endocytosis	1	1	6	47	3903	0.46	3.44	2.5	1.43	0.239309	DKK1
1415	germinal	1	1	6	47	3903	0.46	3.44	2.5	1.43	0.239309	MME
1431	currents	1	1	6	48	3902	0.44	3.38	2.48	1.43	0.239309	DKK1
1432	british	1	1	6	48	3902	0.44	3.38	2.48	1.43	0.239309	MME
1433	microenvironment	1	1	6	48	3902	0.44	3.38	2.48	1.43	0.239309	MME
1455	infarct	1	1	6	49	3901	0.42	3.38	2.46	1.43	0.239309	DKK1
1456	verapamil	1	1	6	49	3901	0.42	3.38	2.46	1.43	0.239309	DKK1
1457	sensitization	1	1	6	49	3901	0.42	3.38	2.46	1.43	0.239309	TNFSF10
1458	natriuretic	1	1	6	49	3901	0.42	3.38	2.46	1.43	0.239309	MME
1459	papillomavirus	1	1	6	49	3901	0.42	3.38	2.46	1.43	0.239309	DKK1
1460	melanomas	1	1	6	49	3901	0.42	3.38	2.46	1.43	0.239309	DKK1
1461	kill	1	1	6	49	3901	0.42	3.38	2.46	1.43	0.239309	TNFSF10
1259	analysis revealed	2	2	4	262	2818	0.62	3.42	2.44	1.42	0.241714	DKK1 MME
1271	additional	4	4	3	1047	2903	0.6	3.58	2.46	1.42	0.241714	DKK1 GRP MME TNFSF10
1291	independent	4	4	3	1055	2895	0.58	3.58	2.43	1.42	0.241714	DKK1 GRP MME TNFSF10
1292	furthermore	4	4	3	1056	2894	0.57	3.58	2.43	1.42	0.241714	DKK1 GRP MME TNFSF10
1293	frequent	3	3	4	628	3322	0.57	3.58	2.46	1.42	0.241714	DKK1 MME TNFSF10
1295	cultured	3	3	4	630	3320	0.57	3.58	2.45	1.42	0.241714	DKK1 MME TNFSF10
1320	allogeneic bone	1	1	5	45	3035	0.54	3.32	2.45	1.42	0.241714	MME
1321	half maximal	1	1	5	45	3035	0.54	3.32	2.45	1.42	0.241714	DKK1
1322	intracellular ca2	1	1	5	45	3035	0.54	3.32	2.45	1.42	0.241714	DKK1
1323	pediatric patients	1	1	5	45	3035	0.54	3.32	2.45	1.42	0.241714	MME
1324	specific monoclonal	1	1	5	45	3035	0.54	3.32	2.45	1.42	0.241714	MME
1325	dna fragmentation	1	1	5	45	3035	0.54	3.32	2.45	1.42	0.241714	TNFSF10
1341	fine needle	1	1	5	46	3034	0.52	3.32	2.43	1.42	0.241714	MME
1342	human tumors	1	1	5	46	3034	0.52	3.32	2.43	1.42	0.241714	DKK1
1343	myelogenous leukemia	1	1	5	46	3034	0.52	3.32	2.43	1.42	0.241714	MME
1344	target cell	1	1	5	46	3034	0.52	3.32	2.43	1.42	0.241714	DKK1
1363	vessels	2	2	5	284	3666	0.51	3.51	2.46	1.42	0.241714	DKK1 MME
1364	abolished	2	2	5	285	3665	0.5	3.51	2.45	1.42	0.241714	DKK1 MME
1365	consistently	2	2	5	285	3665	0.5	3.51	2.45	1.42	0.241714	DKK1 MME
1376	lost	2	2	5	286	3664	0.5	3.44	2.44	1.42	0.241714	DKK1 MME
1381	clearance	2	2	5	287	3663	0.49	3.44	2.44	1.42	0.241714	DKK1 MME
1382	dynamic	2	2	5	288	3662	0.49	3.44	2.43	1.42	0.241714	DKK1 MME
1383	extremely	2	2	5	288	3662	0.49	3.44	2.43	1.42	0.241714	DKK1 MME
1384	exercise	2	2	5	288	3662	0.49	3.44	2.43	1.42	0.241714	DKK1 MME
1480	reperfusion	1	1	6	50	3900	0.41	3.38	2.44	1.42	0.241714	DKK1
1481	angioplasty	1	1	6	50	3900	0.41	3.38	2.44	1.42	0.241714	DKK1
1482	mi	1	1	6	50	3900	0.41	3.38	2.44	1.42	0.241714	DKK1
1483	thymic	1	1	6	50	3900	0.41	3.38	2.44	1.42	0.241714	MME
1484	amine	1	1	6	50	3900	0.41	3.38	2.44	1.42	0.241714	DKK1
1485	antagonized	1	1	6	50	3900	0.41	3.38	2.44	1.42	0.241714	DKK1
1486	robust	1	1	6	50	3900	0.41	3.38	2.44	1.42	0.241714	DKK1
1487	stains	1	1	6	50	3900	0.41	3.38	2.44	1.42	0.241714	MME
1226	polymerase chain	3	3	3	588	2492	0.66	3.48	2.42	1.41	0.244143	DKK1 MME TNFSF10
1232	chain reaction	3	3	3	590	2490	0.65	3.42	2.42	1.41	0.244143	DKK1 MME TNFSF10
1289	signal transduction	2	2	4	269	2811	0.58	3.38	2.4	1.41	0.244143	DKK1 MME
1294	resulted	4	4	3	1059	2891	0.57	3.58	2.42	1.41	0.244143	DKK1 GRP MME TNFSF10
1312	regulation	4	4	3	1061	2889	0.56	3.58	2.41	1.41	0.244143	DKK1 GRP MME TNFSF10
1316	seen	4	4	3	1065	2885	0.55	3.51	2.4	1.41	0.244143	DKK1 GRP MME TNFSF10
1328	contains	3	3	4	637	3313	0.54	3.51	2.42	1.41	0.244143	DKK1 MME TNFSF10
1329	bind	3	3	4	637	3313	0.54	3.51	2.42	1.41	0.244143	DKK1 MME TNFSF10
1330	class	3	3	4	637	3313	0.54	3.51	2.42	1.41	0.244143	DKK1 GRP MME
1331	members	3	3	4	638	3312	0.54	3.51	2.42	1.41	0.244143	DKK1 GRP TNFSF10
1332	chromatography	3	3	4	638	3312	0.54	3.51	2.42	1.41	0.244143	DKK1 GRP MME
1336	malignant	3	3	4	640	3310	0.53	3.51	2.41	1.41	0.244143	DKK1 MME TNFSF10
1351	neither	3	3	4	642	3308	0.52	3.51	2.4	1.41	0.244143	DKK1 MME TNFSF10
1356	conventional	3	3	4	643	3307	0.52	3.51	2.4	1.41	0.244143	DKK1 MME TNFSF10
1367	hematopoietic stem	1	1	5	47	3033	0.5	3.32	2.41	1.41	0.244143	MME
1368	leukemia cell	1	1	5	47	3033	0.5	3.32	2.41	1.41	0.244143	MME
1369	associated antigen	1	1	5	47	3033	0.5	3.32	2.41	1.41	0.244143	MME
1399	probes	2	2	5	290	3660	0.48	3.44	2.42	1.41	0.244143	DKK1 MME
1400	m2	2	2	5	291	3659	0.47	3.44	2.41	1.41	0.244143	DKK1 MME
1401	supported	2	2	5	291	3659	0.47	3.44	2.41	1.41	0.244143	DKK1 MME
1418	agonist	2	2	5	293	3657	0.46	3.44	2.4	1.41	0.244143	DKK1 GRP
1419	colon	2	2	5	293	3657	0.46	3.44	2.4	1.41	0.244143	DKK1 TNFSF10
1420	separation	2	2	5	293	3657	0.46	3.44	2.4	1.41	0.244143	DKK1 MME
1503	meta	1	1	6	51	3899	0.39	3.33	2.42	1.41	0.244143	DKK1
1504	desensitization	1	1	6	51	3899	0.39	3.33	2.42	1.41	0.244143	DKK1
1505	primitive	1	1	6	51	3899	0.39	3.33	2.42	1.41	0.244143	MME
1519	behaviors	1	1	6	52	3898	0.37	3.33	2.41	1.41	0.244143	MME
1520	hpv	1	1	6	52	3898	0.37	3.33	2.41	1.41	0.244143	DKK1
1521	mouth	1	1	6	52	3898	0.37	3.33	2.41	1.41	0.244143	MME
1522	irregular	1	1	6	52	3898	0.37	3.33	2.41	1.41	0.244143	MME
1523	estrogens	1	1	6	52	3898	0.37	3.33	2.41	1.41	0.244143	DKK1
1524	hepg2	1	1	6	52	3898	0.37	3.33	2.41	1.41	0.244143	DKK1
1337	double blind	2	2	4	278	2802	0.53	3.32	2.34	1.4	0.246597	DKK1 MME
1338	short term	2	2	4	278	2802	0.53	3.32	2.34	1.4	0.246597	DKK1 MME
1339	cellular	4	4	3	1074	2876	0.53	3.51	2.38	1.4	0.246597	DKK1 GRP MME TNFSF10
1362	ability	4	4	3	1078	2872	0.51	3.51	2.36	1.4	0.246597	DKK1 GRP MME TNFSF10
1366	pathogenesis	3	3	4	648	3302	0.5	3.51	2.38	1.4	0.246597	DKK1 MME TNFSF10
1377	majority	3	3	4	650	3300	0.5	3.44	2.37	1.4	0.246597	DKK1 MME TNFSF10
1378	lead	3	3	4	650	3300	0.5	3.44	2.37	1.4	0.246597	DKK1 MME TNFSF10
1379	does	4	4	3	1087	2863	0.49	3.44	2.34	1.4	0.246597	DKK1 GRP MME TNFSF10
1380	inhibitors	3	3	4	651	3299	0.49	3.44	2.37	1.4	0.246597	DKK1 MME TNFSF10
1385	cycle	3	3	4	652	3298	0.49	3.44	2.36	1.4	0.246597	DKK1 MME TNFSF10
1386	stage iv	1	1	5	48	3032	0.48	3.28	2.39	1.4	0.246597	MME
1387	transient transfection	1	1	5	48	3032	0.48	3.28	2.39	1.4	0.246597	DKK1
1388	cell subsets	1	1	5	48	3032	0.48	3.28	2.39	1.4	0.246597	MME
1389	cell tumors	1	1	5	48	3032	0.48	3.28	2.39	1.4	0.246597	MME
1402	events	3	3	4	658	3292	0.47	3.44	2.34	1.4	0.246597	DKK1 MME TNFSF10
1403	contained	3	3	4	658	3292	0.47	3.44	2.34	1.4	0.246597	DKK1 GRP MME
1404	freshly isolated	1	1	5	49	3031	0.47	3.28	2.37	1.4	0.246597	TNFSF10
1405	light microscopy	1	1	5	49	3031	0.47	3.28	2.37	1.4	0.246597	MME
1406	old girl	1	1	5	49	3031	0.47	3.28	2.37	1.4	0.246597	MME
1407	ovarian carcinoma	1	1	5	49	3031	0.47	3.28	2.37	1.4	0.246597	DKK1
1408	stably transfected	1	1	5	49	3031	0.47	3.28	2.37	1.4	0.246597	DKK1
1409	cell lymphomas	1	1	5	49	3031	0.47	3.28	2.37	1.4	0.246597	MME
1410	cell viability	1	1	5	49	3031	0.47	3.28	2.37	1.4	0.246597	DKK1
1411	dna sequences	1	1	5	49	3031	0.47	3.28	2.37	1.4	0.246597	DKK1
1416	quantitative	3	3	4	659	3291	0.46	3.44	2.34	1.4	0.246597	DKK1 MME TNFSF10
1421	molecule	3	3	4	661	3289	0.46	3.44	2.33	1.4	0.246597	DKK1 MME TNFSF10
1424	effectively	2	2	5	295	3655	0.45	3.38	2.39	1.4	0.246597	DKK1 TNFSF10
1425	induced increase	1	1	5	50	3030	0.45	3.23	2.35	1.4	0.246597	DKK1
1426	present work	1	1	5	50	3030	0.45	3.23	2.35	1.4	0.246597	DKK1
1427	acute leukemia	1	1	5	50	3030	0.45	3.23	2.35	1.4	0.246597	MME
1430	correlates	2	2	5	296	3654	0.44	3.38	2.38	1.4	0.246597	DKK1 MME
1434	heterogeneous	2	2	5	297	3653	0.44	3.38	2.38	1.4	0.246597	DKK1 MME
1439	introduced	2	2	5	298	3652	0.43	3.38	2.37	1.4	0.246597	DKK1 MME
1440	chinese	2	2	5	298	3652	0.43	3.38	2.37	1.4	0.246597	DKK1 MME
1441	absolute	2	2	5	298	3652	0.43	3.38	2.37	1.4	0.246597	DKK1 MME
1442	feature	2	2	5	298	3652	0.43	3.38	2.37	1.4	0.246597	DKK1 MME
1444	independent prognostic	1	1	5	51	3029	0.43	3.23	2.33	1.4	0.246597	MME
1445	normal tissues	1	1	5	51	3029	0.43	3.23	2.33	1.4	0.246597	TNFSF10
1446	patients studied	1	1	5	51	3029	0.43	3.23	2.33	1.4	0.246597	MME
1447	transformed cells	1	1	5	51	3029	0.43	3.23	2.33	1.4	0.246597	TNFSF10
1448	whole cell	1	1	5	51	3029	0.43	3.23	2.33	1.4	0.246597	DKK1
1452	smooth	2	2	5	299	3651	0.42	3.38	2.37	1.4	0.246597	DKK1 MME
1453	cardiovascular	2	2	5	299	3651	0.42	3.38	2.37	1.4	0.246597	DKK1 MME
1462	cloning	2	2	5	300	3650	0.42	3.38	2.36	1.4	0.246597	DKK1 MME
1463	aims	2	2	5	300	3650	0.42	3.38	2.36	1.4	0.246597	DKK1 MME
1464	additionally	2	2	5	300	3650	0.42	3.38	2.36	1.4	0.246597	DKK1 MME
1468	incorporation	2	2	5	301	3649	0.42	3.38	2.35	1.4	0.246597	DKK1 MME
1469	purification	2	2	5	302	3648	0.41	3.38	2.35	1.4	0.246597	DKK1 MME
1470	proliferative	2	2	5	302	3648	0.41	3.38	2.35	1.4	0.246597	DKK1 MME
1478	example	2	2	5	303	3647	0.41	3.38	2.34	1.4	0.246597	MME TNFSF10
1479	thereby	2	2	5	303	3647	0.41	3.38	2.34	1.4	0.246597	DKK1 MME
1491	yield	2	2	5	304	3646	0.4	3.38	2.34	1.4	0.246597	DKK1 MME
1492	unaffected	2	2	5	304	3646	0.4	3.38	2.34	1.4	0.246597	DKK1 MME
1493	targets	2	2	5	305	3645	0.4	3.33	2.33	1.4	0.246597	DKK1 TNFSF10
1494	serve	2	2	5	305	3645	0.4	3.33	2.33	1.4	0.246597	DKK1 MME
1533	africa	1	1	6	53	3897	0.35	3.33	2.39	1.4	0.246597	DKK1
1534	sh	1	1	6	53	3897	0.35	3.33	2.39	1.4	0.246597	DKK1
1535	topoisomerase	1	1	6	53	3897	0.35	3.33	2.39	1.4	0.246597	DKK1
1536	leukotriene	1	1	6	53	3897	0.35	3.33	2.39	1.4	0.246597	DKK1
1548	coexpression	1	1	6	54	3896	0.33	3.27	2.37	1.4	0.246597	MME
1549	noradrenaline	1	1	6	54	3896	0.33	3.27	2.37	1.4	0.246597	DKK1
1550	antagonism	1	1	6	54	3896	0.33	3.27	2.37	1.4	0.246597	DKK1
1551	adriamycin	1	1	6	54	3896	0.33	3.27	2.37	1.4	0.246597	MME
1552	redistribution	1	1	6	54	3896	0.33	3.27	2.37	1.4	0.246597	DKK1
1553	lytic	1	1	6	54	3896	0.33	3.27	2.37	1.4	0.246597	DKK1
1565	lymphatic	1	1	6	55	3895	0.32	3.27	2.35	1.4	0.246597	MME
1566	pharmacology	1	1	6	55	3895	0.32	3.27	2.35	1.4	0.246597	DKK1
1567	autoradiography	1	1	6	55	3895	0.32	3.27	2.35	1.4	0.246597	DKK1
1568	beads	1	1	6	55	3895	0.32	3.27	2.35	1.4	0.246597	MME
1569	myelogenous	1	1	6	55	3895	0.32	3.27	2.35	1.4	0.246597	MME
1570	potently	1	1	6	55	3895	0.32	3.27	2.35	1.4	0.246597	DKK1
1583	catecholamine	1	1	6	56	3894	0.3	3.27	2.34	1.4	0.246597	DKK1
1584	hcl	1	1	6	56	3894	0.3	3.27	2.34	1.4	0.246597	MME
1585	infancy	1	1	6	56	3894	0.3	3.27	2.34	1.4	0.246597	MME
1586	cytologic	1	1	6	56	3894	0.3	3.27	2.34	1.4	0.246597	MME
1587	a23187	1	1	6	56	3894	0.3	3.27	2.34	1.4	0.246597	GRP
1588	uniformly	1	1	6	56	3894	0.3	3.27	2.34	1.4	0.246597	MME
1589	metalloproteinase	1	1	6	56	3894	0.3	3.27	2.34	1.4	0.246597	MME
1590	germline	1	1	6	56	3894	0.3	3.27	2.34	1.4	0.246597	MME
1591	anaplastic	1	1	6	56	3894	0.3	3.27	2.34	1.4	0.246597	MME
1592	synergistically	1	1	6	56	3894	0.3	3.27	2.34	1.4	0.246597	TNFSF10
1370	cell growth	2	2	4	283	2797	0.5	3.28	2.31	1.39	0.249075	DKK1 MME
1417	being	4	4	3	1099	2851	0.46	3.44	2.3	1.39	0.249075	DKK1 GRP MME TNFSF10
1422	death	3	3	4	662	3288	0.46	3.44	2.33	1.39	0.249075	DKK1 MME TNFSF10
1443	capacity	3	3	4	669	3281	0.43	3.38	2.3	1.39	0.249075	DKK1 MME TNFSF10
1471	healthy donors	1	1	5	52	3028	0.41	3.23	2.31	1.39	0.249075	MME
1472	six cases	1	1	5	52	3028	0.41	3.23	2.31	1.39	0.249075	MME
1473	ventricular function	1	1	5	52	3028	0.41	3.23	2.31	1.39	0.249075	DKK1
1474	cases showed	1	1	5	52	3028	0.41	3.23	2.31	1.39	0.249075	MME
1475	different stages	1	1	5	52	3028	0.41	3.23	2.31	1.39	0.249075	MME
1498	encoded	2	2	5	306	3644	0.39	3.33	2.33	1.39	0.249075	DKK1 MME
1499	antagonist	2	2	5	306	3644	0.39	3.33	2.33	1.39	0.249075	DKK1 MME
1501	childhood	2	2	5	307	3643	0.39	3.33	2.32	1.39	0.249075	DKK1 MME
1502	amplification	2	2	5	307	3643	0.39	3.33	2.32	1.39	0.249075	DKK1 MME
1508	irradiation	2	2	5	308	3642	0.38	3.33	2.31	1.39	0.249075	DKK1 MME
1515	kb	2	2	5	309	3641	0.38	3.33	2.31	1.39	0.249075	DKK1 MME
1518	sustained	2	2	5	310	3640	0.37	3.33	2.3	1.39	0.249075	DKK1 MME
1612	cgmp	1	1	6	57	3893	0.29	3.22	2.32	1.39	0.249075	MME
1613	follicle	1	1	6	57	3893	0.29	3.22	2.32	1.39	0.249075	MME
1614	suspensions	1	1	6	57	3893	0.29	3.22	2.32	1.39	0.249075	MME
1615	limitation	1	1	6	57	3893	0.29	3.22	2.32	1.39	0.249075	MME
1616	revised	1	1	6	57	3893	0.29	3.22	2.32	1.39	0.249075	MME
1617	resembled	1	1	6	57	3893	0.29	3.22	2.32	1.39	0.249075	MME
1618	immunologically	1	1	6	57	3893	0.29	3.22	2.32	1.39	0.249075	MME
1619	triggers	1	1	6	57	3893	0.29	3.22	2.32	1.39	0.249075	TNFSF10
1637	propranolol	1	1	6	58	3892	0.27	3.22	2.3	1.39	0.249075	DKK1
1638	follicles	1	1	6	58	3892	0.27	3.22	2.3	1.39	0.249075	MME
1639	inhaled	1	1	6	58	3892	0.27	3.22	2.3	1.39	0.249075	MME
1640	null	1	1	6	58	3892	0.27	3.22	2.3	1.39	0.249075	MME
1641	sensitized	1	1	6	58	3892	0.27	3.22	2.3	1.39	0.249075	TNFSF10
1642	xenografts	1	1	6	58	3892	0.27	3.22	2.3	1.39	0.249075	DKK1
1390	electron microscopy	2	2	4	286	2794	0.48	3.28	2.29	1.38	0.251579	DKK1 MME
1423	types	4	4	3	1103	2847	0.45	3.38	2.29	1.38	0.251579	DKK1 GRP MME TNFSF10
1428	phase	4	4	3	1104	2846	0.45	3.38	2.29	1.38	0.251579	DKK1 GRP MME TNFSF10
1429	plasma	4	4	3	1104	2846	0.45	3.38	2.29	1.38	0.251579	DKK1 GRP MME TNFSF10
1436	anti	4	4	3	1108	2842	0.44	3.38	2.28	1.38	0.251579	DKK1 GRP MME TNFSF10
1437	line	4	4	3	1109	2841	0.44	3.38	2.27	1.38	0.251579	DKK1 GRP MME TNFSF10
1438	interaction	4	4	3	1110	2840	0.43	3.38	2.27	1.38	0.251579	DKK1 GRP MME TNFSF10
1449	vivo	4	4	3	1112	2838	0.43	3.38	2.27	1.38	0.251579	DKK1 GRP MME TNFSF10
1450	decrease	4	4	3	1112	2838	0.43	3.38	2.27	1.38	0.251579	DKK1 GRP MME TNFSF10
1451	caused	4	4	3	1112	2838	0.43	3.38	2.27	1.38	0.251579	DKK1 GRP MME TNFSF10
1466	medium	3	3	4	673	3277	0.42	3.38	2.29	1.38	0.251579	DKK1 GRP MME
1467	certain	3	3	4	673	3277	0.42	3.38	2.29	1.38	0.251579	DKK1 MME TNFSF10
1488	remains	3	3	4	677	3273	0.41	3.38	2.27	1.38	0.251579	DKK1 MME TNFSF10
1489	unknown	3	3	4	677	3273	0.41	3.38	2.27	1.38	0.251579	DKK1 MME TNFSF10
1495	monoclonal anti	1	1	5	53	3027	0.4	3.19	2.3	1.38	0.251579	MME
1496	structure activity	1	1	5	53	3027	0.4	3.19	2.3	1.38	0.251579	DKK1
1497	tumour necrosis	1	1	5	53	3027	0.4	3.19	2.3	1.38	0.251579	TNFSF10
1509	hematopoietic cells	1	1	5	54	3026	0.38	3.19	2.28	1.38	0.251579	MME
1510	intact cells	1	1	5	54	3026	0.38	3.19	2.28	1.38	0.251579	DKK1
1511	molecular analysis	1	1	5	54	3026	0.38	3.19	2.28	1.38	0.251579	MME
1512	per cell	1	1	5	54	3026	0.38	3.19	2.28	1.38	0.251579	MME
1513	surface receptors	1	1	5	54	3026	0.38	3.19	2.28	1.38	0.251579	TNFSF10
1514	colony forming	1	1	5	54	3026	0.38	3.19	2.28	1.38	0.251579	MME
1529	adjacent	2	2	5	312	3638	0.36	3.33	2.29	1.38	0.251579	DKK1 MME
1530	excess	2	2	5	313	3637	0.36	3.33	2.29	1.38	0.251579	DKK1 MME
1531	terminus	2	2	5	313	3637	0.36	3.33	2.29	1.38	0.251579	DKK1 MME
1538	alter	2	2	5	314	3636	0.35	3.33	2.28	1.38	0.251579	DKK1 MME
1539	reveal	2	2	5	314	3636	0.35	3.33	2.28	1.38	0.251579	DKK1 MME
1544	donor	2	2	5	317	3633	0.33	3.27	2.27	1.38	0.251579	DKK1 MME
1545	core	2	2	5	317	3633	0.33	3.27	2.27	1.38	0.251579	DKK1 MME
1546	continued	2	2	5	317	3633	0.33	3.27	2.27	1.38	0.251579	DKK1 MME
1547	differed	2	2	5	317	3633	0.33	3.27	2.27	1.38	0.251579	DKK1 MME
1666	yl	1	1	6	59	3891	0.25	3.22	2.29	1.38	0.251579	DKK1
1667	microglobulin	1	1	6	59	3891	0.25	3.22	2.29	1.38	0.251579	MME
1668	machinery	1	1	6	59	3891	0.25	3.22	2.29	1.38	0.251579	TNFSF10
1677	fev1	1	1	6	60	3890	0.24	3.17	2.27	1.38	0.251579	MME
1678	supine	1	1	6	60	3890	0.24	3.17	2.27	1.38	0.251579	MME
1679	protects	1	1	6	60	3890	0.24	3.17	2.27	1.38	0.251579	TNFSF10
1680	relapses	1	1	6	60	3890	0.24	3.17	2.27	1.38	0.251579	MME
1435	situ hybridization	2	2	4	294	2786	0.44	3.23	2.24	1.37	0.254107	DKK1 MME
1465	change	4	4	3	1113	2837	0.42	3.38	2.26	1.37	0.254107	DKK1 GRP MME TNFSF10
1490	produced	4	4	3	1121	2829	0.4	3.38	2.24	1.37	0.254107	DKK1 GRP MME TNFSF10
1507	rna	3	3	4	685	3265	0.38	3.33	2.24	1.37	0.254107	DKK1 MME TNFSF10
1528	examination revealed	1	1	5	55	3025	0.36	3.19	2.26	1.37	0.254107	MME
1542	malignant melanoma	1	1	5	56	3024	0.35	3.15	2.25	1.37	0.254107	DKK1
1558	morphological	2	2	5	318	3632	0.33	3.27	2.26	1.37	0.254107	DKK1 MME
1559	mature	2	2	5	318	3632	0.33	3.27	2.26	1.37	0.254107	DKK1 MME
1560	intestinal	2	2	5	318	3632	0.33	3.27	2.26	1.37	0.254107	GRP MME
1562	persistent	2	2	5	320	3630	0.32	3.27	2.25	1.37	0.254107	DKK1 MME
1563	exist	2	2	5	320	3630	0.32	3.27	2.25	1.37	0.254107	DKK1 MME
1576	depending	2	2	5	321	3629	0.32	3.27	2.24	1.37	0.254107	DKK1 MME
1578	organ	2	2	5	322	3628	0.31	3.27	2.24	1.37	0.254107	DKK1 MME
1696	cholinergic	1	1	6	61	3889	0.23	3.17	2.26	1.37	0.254107	DKK1
1697	disc	1	1	6	61	3889	0.23	3.17	2.26	1.37	0.254107	TNFSF10
1698	forskolin	1	1	6	61	3889	0.23	3.17	2.26	1.37	0.254107	DKK1
1699	smears	1	1	6	61	3889	0.23	3.17	2.26	1.37	0.254107	MME
1700	glucocorticoids	1	1	6	61	3889	0.23	3.17	2.26	1.37	0.254107	MME
1710	candida	1	1	6	62	3888	0.21	3.17	2.24	1.37	0.254107	DKK1
1711	opening	1	1	6	62	3888	0.21	3.17	2.24	1.37	0.254107	MME
1712	effusion	1	1	6	62	3888	0.21	3.17	2.24	1.37	0.254107	MME
1713	nodular	1	1	6	62	3888	0.21	3.17	2.24	1.37	0.254107	MME
1714	sorting	1	1	6	62	3888	0.21	3.17	2.24	1.37	0.254107	MME
1715	infiltrates	1	1	6	62	3888	0.21	3.17	2.24	1.37	0.254107	MME
1716	infiltrate	1	1	6	62	3888	0.21	3.17	2.24	1.37	0.254107	MME
1717	lymphoproliferative	1	1	6	62	3888	0.21	3.17	2.24	1.37	0.254107	MME
1718	proliferate	1	1	6	62	3888	0.21	3.17	2.24	1.37	0.254107	MME
1719	jurkat	1	1	6	62	3888	0.21	3.17	2.24	1.37	0.254107	TNFSF10
1476	six patients	2	2	4	299	2781	0.41	3.23	2.21	1.36	0.256661	DKK1 MME
1477	blood pressure	2	2	4	299	2781	0.41	3.23	2.21	1.36	0.256661	DKK1 MME
1500	suggests	4	4	3	1127	2823	0.39	3.33	2.22	1.36	0.256661	DKK1 GRP MME TNFSF10
1506	chain	4	4	3	1129	2821	0.38	3.33	2.22	1.36	0.256661	DKK1 GRP MME TNFSF10
1516	surface	4	4	3	1133	2817	0.37	3.33	2.21	1.36	0.256661	DKK1 GRP MME TNFSF10
1525	lack	3	3	4	689	3261	0.37	3.33	2.23	1.36	0.256661	DKK1 MME TNFSF10
1527	occurs	3	3	4	690	3260	0.37	3.33	2.23	1.36	0.256661	DKK1 MME TNFSF10
1532	phenotype	3	3	4	693	3257	0.36	3.33	2.22	1.36	0.256661	DKK1 MME TNFSF10
1540	specifically	3	3	4	696	3254	0.35	3.27	2.21	1.36	0.256661	DKK1 MME TNFSF10
1561	proto oncogene	1	1	5	57	3023	0.33	3.15	2.23	1.36	0.256661	DKK1
1571	further evidence	1	1	5	58	3022	0.32	3.15	2.21	1.36	0.256661	MME
1572	melanoma cells	1	1	5	58	3022	0.32	3.15	2.21	1.36	0.256661	DKK1
1573	physical examination	1	1	5	58	3022	0.32	3.15	2.21	1.36	0.256661	MME
1574	surface antigen	1	1	5	58	3022	0.32	3.15	2.21	1.36	0.256661	MME
1582	subset	2	2	5	323	3627	0.31	3.27	2.23	1.36	0.256661	MME TNFSF10
1599	hla	2	2	5	324	3626	0.3	3.22	2.23	1.36	0.256661	MME NR2E1
1600	metastatic	2	2	5	324	3626	0.3	3.22	2.23	1.36	0.256661	DKK1 MME
1607	toxic	2	2	5	325	3625	0.3	3.22	2.22	1.36	0.256661	DKK1 TNFSF10
1608	varying	2	2	5	325	3625	0.3	3.22	2.22	1.36	0.256661	DKK1 MME
1610	protection	2	2	5	326	3624	0.29	3.22	2.22	1.36	0.256661	DKK1 TNFSF10
1620	diameter	2	2	5	327	3623	0.29	3.22	2.21	1.36	0.256661	DKK1 MME
1621	inactivation	2	2	5	327	3623	0.29	3.22	2.21	1.36	0.256661	DKK1 MME
1622	twice	2	2	5	327	3623	0.29	3.22	2.21	1.36	0.256661	DKK1 MME
1739	rodent	1	1	6	63	3887	0.2	3.12	2.23	1.36	0.256661	DKK1
1740	cll	1	1	6	63	3887	0.2	3.12	2.23	1.36	0.256661	MME
1741	immuno	1	1	6	63	3887	0.2	3.12	2.23	1.36	0.256661	MME
1742	doubling	1	1	6	63	3887	0.2	3.12	2.23	1.36	0.256661	DKK1
1743	clinicopathologic	1	1	6	63	3887	0.2	3.12	2.23	1.36	0.256661	MME
1744	antiproliferative	1	1	6	63	3887	0.2	3.12	2.23	1.36	0.256661	DKK1
1745	monocytic	1	1	6	63	3887	0.2	3.12	2.23	1.36	0.256661	MME
1762	cfu	1	1	6	64	3886	0.19	3.12	2.21	1.36	0.256661	MME
1763	enlargement	1	1	6	64	3886	0.19	3.12	2.21	1.36	0.256661	MME
1764	multidrug	1	1	6	64	3886	0.19	3.12	2.21	1.36	0.256661	DKK1
1765	luciferase	1	1	6	64	3886	0.19	3.12	2.21	1.36	0.256661	DKK1
1766	predominance	1	1	6	64	3886	0.19	3.12	2.21	1.36	0.256661	MME
1454	results suggest	4	4	2	1070	2010	0.42	3.23	2.16	1.35	0.25924	DKK1 GRP MME TNFSF10
1517	indicated	4	4	3	1134	2816	0.37	3.33	2.2	1.35	0.25924	DKK1 GRP MME TNFSF10
1526	assay	4	4	3	1136	2814	0.37	3.33	2.2	1.35	0.25924	DKK1 GRP MME TNFSF10
1541	inhibition	4	4	3	1144	2806	0.35	3.27	2.18	1.35	0.25924	DKK1 GRP MME TNFSF10
1543	demonstrate	4	4	3	1148	2802	0.34	3.27	2.17	1.35	0.25924	DKK1 GRP MME TNFSF10
1554	application	3	3	4	700	3250	0.33	3.27	2.19	1.35	0.25924	DKK1 MME TNFSF10
1555	recently	4	4	3	1150	2800	0.33	3.27	2.16	1.35	0.25924	DKK1 GRP MME TNFSF10
1556	marked	3	3	4	700	3250	0.33	3.27	2.19	1.35	0.25924	DKK1 MME TNFSF10
1557	contribute	3	3	4	701	3249	0.33	3.27	2.19	1.35	0.25924	DKK1 MME TNFSF10
1564	particular	3	3	4	705	3245	0.32	3.27	2.18	1.35	0.25924	DKK1 MME TNFSF10
1577	mainly	3	3	4	707	3243	0.31	3.27	2.17	1.35	0.25924	DKK1 MME TNFSF10
1579	products	3	3	4	708	3242	0.31	3.27	2.17	1.35	0.25924	DKK1 GRP MME
1580	recombinant	3	3	4	709	3241	0.31	3.27	2.16	1.35	0.25924	DKK1 MME TNFSF10
1581	now	3	3	4	709	3241	0.31	3.27	2.16	1.35	0.25924	DKK1 GRP MME
1601	induced cell	1	1	5	59	3021	0.3	3.1	2.2	1.35	0.25924	TNFSF10
1602	transfected cells	1	1	5	59	3021	0.3	3.1	2.2	1.35	0.25924	DKK1
1603	clinical presentation	1	1	5	59	3021	0.3	3.1	2.2	1.35	0.25924	MME
1604	adenylate cyclase	1	1	5	59	3021	0.3	3.1	2.2	1.35	0.25924	DKK1
1624	dose related	1	1	5	60	3020	0.29	3.1	2.18	1.35	0.25924	DKK1
1625	free medium	1	1	5	60	3020	0.29	3.1	2.18	1.35	0.25924	DKK1
1626	cell specific	1	1	5	60	3020	0.29	3.1	2.18	1.35	0.25924	MME
1627	combination chemotherapy	1	1	5	60	3020	0.29	3.1	2.18	1.35	0.25924	MME
1630	suppressed	2	2	5	329	3621	0.28	3.22	2.2	1.35	0.25924	DKK1 TNFSF10
1631	yielded	2	2	5	329	3621	0.28	3.22	2.2	1.35	0.25924	DKK1 MME
1632	activate	2	2	5	329	3621	0.28	3.22	2.2	1.35	0.25924	DKK1 TNFSF10
1635	acetate	2	2	5	330	3620	0.27	3.22	2.2	1.35	0.25924	DKK1 MME
1636	blind	2	2	5	330	3620	0.27	3.22	2.2	1.35	0.25924	DKK1 MME
1643	human fetal	1	1	5	61	3019	0.27	3.1	2.17	1.35	0.25924	MME
1644	human neutrophils	1	1	5	61	3019	0.27	3.1	2.17	1.35	0.25924	MME
1645	antibodies directed	1	1	5	61	3019	0.27	3.1	2.17	1.35	0.25924	MME
1646	pertussis toxin	1	1	5	61	3019	0.27	3.1	2.17	1.35	0.25924	DKK1
1647	renal cell	1	1	5	61	3019	0.27	3.1	2.17	1.35	0.25924	MME
1648	binding studies	1	1	5	61	3019	0.27	3.1	2.17	1.35	0.25924	DKK1
1650	weak	2	2	5	331	3619	0.27	3.22	2.19	1.35	0.25924	DKK1 MME
1652	phenomenon	2	2	5	332	3618	0.26	3.22	2.19	1.35	0.25924	DKK1 MME
1653	itself	2	2	5	332	3618	0.26	3.22	2.19	1.35	0.25924	DKK1 MME
1654	concomitant	2	2	5	332	3618	0.26	3.22	2.19	1.35	0.25924	DKK1 MME
1655	assigned	2	2	5	332	3618	0.26	3.22	2.19	1.35	0.25924	DKK1 MME
1656	stimulate	2	2	5	332	3618	0.26	3.22	2.19	1.35	0.25924	DKK1 MME
1659	morphology	2	2	5	333	3617	0.26	3.22	2.18	1.35	0.25924	DKK1 MME
1660	enhancement	2	2	5	333	3617	0.26	3.22	2.18	1.35	0.25924	DKK1 TNFSF10
1661	chromosomal	2	2	5	333	3617	0.26	3.22	2.18	1.35	0.25924	DKK1 MME
1675	evident	2	2	5	336	3614	0.25	3.17	2.17	1.35	0.25924	DKK1 MME
1676	immunofluorescence	2	2	5	336	3614	0.25	3.17	2.17	1.35	0.25924	DKK1 MME
1681	benign	2	2	5	337	3613	0.24	3.17	2.16	1.35	0.25924	DKK1 MME
1682	transformation	2	2	5	337	3613	0.24	3.17	2.16	1.35	0.25924	DKK1 MME
1786	hemorrhagic	1	1	6	65	3885	0.17	3.12	2.2	1.35	0.25924	DKK1
1787	mesenchymal	1	1	6	65	3885	0.17	3.12	2.2	1.35	0.25924	MME
1794	marginal	1	1	6	66	3884	0.16	3.12	2.18	1.35	0.25924	MME
1795	bm	1	1	6	66	3884	0.16	3.12	2.18	1.35	0.25924	MME
1796	esterase	1	1	6	66	3884	0.16	3.12	2.18	1.35	0.25924	MME
1797	minority	1	1	6	66	3884	0.16	3.12	2.18	1.35	0.25924	MME
1798	resembling	1	1	6	66	3884	0.16	3.12	2.18	1.35	0.25924	MME
1812	conductance	1	1	6	67	3883	0.14	3.08	2.17	1.35	0.25924	DKK1
1813	ectopic	1	1	6	67	3883	0.14	3.08	2.17	1.35	0.25924	TNFSF10
1814	spindle	1	1	6	67	3883	0.14	3.08	2.17	1.35	0.25924	MME
1815	distinction	1	1	6	67	3883	0.14	3.08	2.17	1.35	0.25924	MME
1816	cytokeratin	1	1	6	67	3883	0.14	3.08	2.17	1.35	0.25924	MME
1537	blot analysis	2	2	4	311	2769	0.35	3.19	2.15	1.34	0.261846	DKK1 MME
1594	bone	3	3	4	711	3239	0.3	3.27	2.15	1.34	0.261846	DKK1 MME TNFSF10
1606	critical	3	3	4	712	3238	0.3	3.22	2.15	1.34	0.261846	DKK1 MME TNFSF10
1623	rather	3	3	4	716	3234	0.29	3.22	2.14	1.34	0.261846	DKK1 MME TNFSF10
1662	heat shock	1	1	5	62	3018	0.25	3.1	2.15	1.34	0.261846	GRP
1663	antigen expression	1	1	5	62	3018	0.25	3.1	2.15	1.34	0.261846	MME
1664	tissue sections	1	1	5	62	3018	0.25	3.1	2.15	1.34	0.261846	MME
1665	converting enzyme	1	1	5	62	3018	0.25	3.1	2.15	1.34	0.261846	MME
1688	replacement	2	2	5	339	3611	0.23	3.17	2.15	1.34	0.261846	DKK1 MME
1689	variants	2	2	5	339	3611	0.23	3.17	2.15	1.34	0.261846	DKK1 MME
1690	northern	2	2	5	339	3611	0.23	3.17	2.15	1.34	0.261846	DKK1 MME
1691	characterize	2	2	5	339	3611	0.23	3.17	2.15	1.34	0.261846	DKK1 MME
1692	exon	2	2	5	339	3611	0.23	3.17	2.15	1.34	0.261846	DKK1 MME
1693	nerve	2	2	5	339	3611	0.23	3.17	2.15	1.34	0.261846	DKK1 MME
1695	positively	2	2	5	340	3610	0.23	3.17	2.15	1.34	0.261846	DKK1 MME
1828	sized	1	1	6	68	3882	0.13	3.08	2.15	1.34	0.261846	MME
1829	hematological	1	1	6	68	3882	0.13	3.08	2.15	1.34	0.261846	MME
1830	overexpressing	1	1	6	68	3882	0.13	3.08	2.15	1.34	0.261846	DKK1
1847	round	1	1	6	69	3881	0.12	3.08	2.14	1.34	0.261846	MME
1848	bmt	1	1	6	69	3881	0.12	3.08	2.14	1.34	0.261846	MME
1849	proto	1	1	6	69	3881	0.12	3.08	2.14	1.34	0.261846	DKK1
1575	significantly reduced	2	2	4	318	2762	0.32	3.15	2.11	1.33	0.264477	DKK1 MME
1593	model	4	4	3	1163	2787	0.3	3.27	2.13	1.33	0.264477	DKK1 GRP MME TNFSF10
1595	many	4	4	3	1163	2787	0.3	3.27	2.13	1.33	0.264477	DKK1 GRP MME TNFSF10
1596	dose	4	4	3	1163	2787	0.3	3.27	2.13	1.33	0.264477	DKK1 GRP MME TNFSF10
1605	formation	4	4	3	1164	2786	0.3	3.22	2.12	1.33	0.264477	DKK1 GRP MME TNFSF10
1611	correlation	4	4	3	1167	2783	0.29	3.22	2.12	1.33	0.264477	DKK1 GRP MME TNFSF10
1629	species	3	3	4	717	3233	0.29	3.22	2.13	1.33	0.264477	DKK1 GRP MME
1633	efficacy	3	3	4	720	3230	0.28	3.22	2.12	1.33	0.264477	DKK1 MME TNFSF10
1634	particularly	3	3	4	720	3230	0.28	3.22	2.12	1.33	0.264477	DKK1 MME TNFSF10
1671	pcr	3	3	4	728	3222	0.25	3.22	2.1	1.33	0.264477	DKK1 MME TNFSF10
1683	immunohistochemical analysis	1	1	5	63	3017	0.24	3.05	2.13	1.33	0.264477	MME
1684	small number	1	1	5	63	3017	0.24	3.05	2.13	1.33	0.264477	MME
1703	gastrointestinal tract	1	1	5	64	3016	0.23	3.05	2.12	1.33	0.264477	MME
1704	like cells	1	1	5	64	3016	0.23	3.05	2.12	1.33	0.264477	MME
1705	marrow cells	1	1	5	64	3016	0.23	3.05	2.12	1.33	0.264477	MME
1706	dependent increase	1	1	5	64	3016	0.23	3.05	2.12	1.33	0.264477	DKK1
1708	distal	2	2	5	343	3607	0.22	3.17	2.13	1.33	0.264477	DKK1 MME
1709	phosphatase	2	2	5	343	3607	0.22	3.17	2.13	1.33	0.264477	DKK1 MME
1721	specific inhibitor	1	1	5	65	3015	0.21	3.05	2.11	1.33	0.264477	MME
1722	wide variety	1	1	5	65	3015	0.21	3.05	2.11	1.33	0.264477	TNFSF10
1723	producing	2	2	5	344	3606	0.21	3.17	2.13	1.33	0.264477	DKK1 MME
1724	acquired	2	2	5	344	3606	0.21	3.17	2.13	1.33	0.264477	DKK1 MME
1725	il	2	2	5	344	3606	0.21	3.17	2.13	1.33	0.264477	MME TNFSF10
1728	contribution	2	2	5	345	3605	0.2	3.17	2.12	1.33	0.264477	DKK1 MME
1729	clones	2	2	5	345	3605	0.2	3.17	2.12	1.33	0.264477	DKK1 MME
1730	curve	2	2	5	345	3605	0.2	3.17	2.12	1.33	0.264477	DKK1 MME
1731	kinetic	2	2	5	345	3605	0.2	3.17	2.12	1.33	0.264477	DKK1 MME
1732	affecting	2	2	5	346	3604	0.2	3.17	2.12	1.33	0.264477	DKK1 MME
1733	ventricular	2	2	5	346	3604	0.2	3.17	2.12	1.33	0.264477	DKK1 MME
1746	raised	2	2	5	347	3603	0.2	3.12	2.11	1.33	0.264477	DKK1 MME
1751	agreement	2	2	5	348	3602	0.19	3.12	2.11	1.33	0.264477	DKK1 MME
1752	animal	2	2	5	348	3602	0.19	3.12	2.11	1.33	0.264477	DKK1 MME
1753	placebo	2	2	5	348	3602	0.19	3.12	2.11	1.33	0.264477	DKK1 MME
1755	released	2	2	5	349	3601	0.19	3.12	2.1	1.33	0.264477	DKK1 MME
1767	benefit	2	2	5	350	3600	0.18	3.12	2.1	1.33	0.264477	DKK1 MME
1861	regeneration	1	1	6	70	3880	0.11	3.08	2.13	1.33	0.264477	MME
1862	visits	1	1	6	70	3880	0.11	3.08	2.13	1.33	0.264477	MME
1863	stores	1	1	6	70	3880	0.11	3.08	2.13	1.33	0.264477	DKK1
1864	diagnose	1	1	6	70	3880	0.11	3.08	2.13	1.33	0.264477	MME
1865	vincristine	1	1	6	70	3880	0.11	3.08	2.13	1.33	0.264477	MME
1866	lymphoblastoid	1	1	6	70	3880	0.11	3.08	2.13	1.33	0.264477	MME
1884	norepinephrine	1	1	6	71	3879	0.09	3.02	2.11	1.33	0.264477	DKK1
1885	leucocyte	1	1	6	71	3879	0.09	3.02	2.11	1.33	0.264477	MME
1886	leukemias	1	1	6	71	3879	0.09	3.02	2.11	1.33	0.264477	MME
1887	blasts	1	1	6	71	3879	0.09	3.02	2.11	1.33	0.264477	MME
1902	lv	1	1	6	72	3878	0.08	3.02	2.1	1.33	0.264477	DKK1
1903	efflux	1	1	6	72	3878	0.08	3.02	2.1	1.33	0.264477	DKK1
1904	hydrochloride	1	1	6	72	3878	0.08	3.02	2.1	1.33	0.264477	DKK1
1905	pertussis	1	1	6	72	3878	0.08	3.02	2.1	1.33	0.264477	DKK1
1906	forced	1	1	6	72	3878	0.08	3.02	2.1	1.33	0.264477	MME
1907	oncology	1	1	6	72	3878	0.08	3.02	2.1	1.33	0.264477	MME
1908	vmax	1	1	6	72	3878	0.08	3.02	2.1	1.33	0.264477	DKK1
1909	programmed	1	1	6	72	3878	0.08	3.02	2.1	1.33	0.264477	TNFSF10
1910	cycloheximide	1	1	6	72	3878	0.08	3.02	2.1	1.33	0.264477	TNFSF10
1911	distinguishing	1	1	6	72	3878	0.08	3.02	2.1	1.33	0.264477	MME
1597	previous studies	2	2	4	321	2759	0.3	3.15	2.09	1.32	0.267135	DKK1 MME
1598	results demonstrate	2	2	4	321	2759	0.3	3.15	2.09	1.32	0.267135	DKK1 MME
1609	breast cancer	2	2	4	323	2757	0.3	3.1	2.08	1.32	0.267135	DKK1 TNFSF10
1628	mg kg	2	2	4	325	2755	0.29	3.1	2.07	1.32	0.267135	DKK1 MME
1649	provide	4	4	3	1177	2773	0.27	3.22	2.09	1.32	0.267135	DKK1 GRP MME TNFSF10
1651	membrane	4	4	3	1179	2771	0.27	3.22	2.08	1.32	0.267135	DKK1 GRP MME TNFSF10
1658	multiple	4	4	3	1180	2770	0.26	3.22	2.08	1.32	0.267135	DKK1 GRP MME TNFSF10
1669	approximately	4	4	3	1183	2767	0.25	3.22	2.07	1.32	0.267135	DKK1 GRP MME TNFSF10
1670	cancer	4	4	3	1183	2767	0.25	3.22	2.07	1.32	0.267135	DKK1 GRP MME TNFSF10
1673	derived	4	4	3	1186	2764	0.25	3.17	2.07	1.32	0.267135	DKK1 GRP MME TNFSF10
1674	provides	3	3	4	729	3221	0.25	3.17	2.1	1.32	0.267135	DKK1 MME TNFSF10
1687	selective	3	3	4	735	3215	0.23	3.17	2.08	1.32	0.267135	DKK1 MME TNFSF10
1701	systems	3	3	4	736	3214	0.23	3.17	2.07	1.32	0.267135	DKK1 MME TNFSF10
1702	identical	3	3	4	737	3213	0.23	3.17	2.07	1.32	0.267135	DKK1 GRP MME
1707	despite	3	3	4	740	3210	0.22	3.17	2.06	1.32	0.267135	DKK1 MME TNFSF10
1734	patient died	1	1	5	66	3014	0.2	3.05	2.09	1.32	0.267135	MME
1735	platelet count	1	1	5	66	3014	0.2	3.05	2.09	1.32	0.267135	MME
1736	promoter region	1	1	5	66	3014	0.2	3.05	2.09	1.32	0.267135	DKK1
1737	cell membranes	1	1	5	66	3014	0.2	3.05	2.09	1.32	0.267135	DKK1
1757	large cell	1	1	5	67	3013	0.19	3	2.08	1.32	0.267135	MME
1758	light chain	1	1	5	67	3013	0.19	3	2.08	1.32	0.267135	MME
1759	stromal cells	1	1	5	67	3013	0.19	3	2.08	1.32	0.267135	MME
1760	survival time	1	1	5	67	3013	0.19	3	2.08	1.32	0.267135	MME
1761	cell leukemia	1	1	5	67	3013	0.19	3	2.08	1.32	0.267135	MME
1768	nearly	2	2	5	351	3599	0.18	3.12	2.09	1.32	0.267135	DKK1 MME
1771	differentiated	2	2	5	352	3598	0.18	3.12	2.09	1.32	0.267135	DKK1 MME
1772	3h	2	2	5	352	3598	0.18	3.12	2.09	1.32	0.267135	DKK1 MME
1775	factors associated	1	1	5	68	3012	0.17	3	2.06	1.32	0.267135	MME
1776	ifn gamma	1	1	5	68	3012	0.17	3	2.06	1.32	0.267135	TNFSF10
1777	intravenous infusion	1	1	5	68	3012	0.17	3	2.06	1.32	0.267135	DKK1
1778	studies revealed	1	1	5	68	3012	0.17	3	2.06	1.32	0.267135	MME
1779	univariate analysis	1	1	5	68	3012	0.17	3	2.06	1.32	0.267135	MME
1780	cell survival	1	1	5	68	3012	0.17	3	2.06	1.32	0.267135	TNFSF10
1782	invasive	2	2	5	353	3597	0.17	3.12	2.08	1.32	0.267135	DKK1 MME
1783	entire	2	2	5	353	3597	0.17	3.12	2.08	1.32	0.267135	DKK1 MME
1784	apparently	2	2	5	353	3597	0.17	3.12	2.08	1.32	0.267135	DKK1 MME
1789	exhibit	2	2	5	354	3596	0.17	3.12	2.08	1.32	0.267135	DKK1 MME
1793	urine	2	2	5	355	3595	0.16	3.12	2.07	1.32	0.267135	DKK1 MME
1801	suppression	2	2	5	357	3593	0.15	3.12	2.06	1.32	0.267135	DKK1 TNFSF10
1802	stimulating	2	2	5	357	3593	0.15	3.12	2.06	1.32	0.267135	DKK1 MME
1803	band	2	2	5	357	3593	0.15	3.12	2.06	1.32	0.267135	DKK1 MME
1804	maintenance	2	2	5	358	3592	0.15	3.12	2.06	1.32	0.267135	DKK1 MME
1805	profiles	2	2	5	358	3592	0.15	3.12	2.06	1.32	0.267135	DKK1 MME
1806	residual	2	2	5	358	3592	0.15	3.12	2.06	1.32	0.267135	DKK1 MME
1919	cytology	1	1	6	73	3877	0.07	3.02	2.09	1.32	0.267135	MME
1920	prednisone	1	1	6	73	3877	0.07	3.02	2.09	1.32	0.267135	MME
1943	inhalation	1	1	6	74	3876	0.05	3.02	2.08	1.32	0.267135	MME
1944	karyotype	1	1	6	74	3876	0.05	3.02	2.08	1.32	0.267135	MME
1945	preclinical	1	1	6	74	3876	0.05	3.02	2.08	1.32	0.267135	DKK1
1953	aspirin	1	1	6	75	3875	0.05	0	2.06	1.32	0.267135	DKK1
1954	simplex	1	1	6	75	3875	0.05	0	2.06	1.32	0.267135	DKK1
1955	luminal	1	1	6	75	3875	0.05	0	2.06	1.32	0.267135	MME
1956	reconstitution	1	1	6	75	3875	0.05	0	2.06	1.32	0.267135	MME
1657	nervous system	2	2	4	329	2751	0.26	3.1	2.05	1.31	0.26982	DKK1 MME
1672	previously reported	2	2	4	333	2747	0.25	3.05	2.03	1.31	0.26982	DKK1 MME
1685	structure	4	4	3	1192	2758	0.24	3.17	2.05	1.31	0.26982	DKK1 GRP MME TNFSF10
1686	sites	4	4	3	1192	2758	0.24	3.17	2.05	1.31	0.26982	DKK1 GRP MME TNFSF10
1694	suggesting	4	4	3	1194	2756	0.23	3.17	2.04	1.31	0.26982	DKK1 GRP MME TNFSF10
1720	involvement	3	3	4	742	3208	0.21	3.17	2.05	1.31	0.26982	DKK1 MME TNFSF10
1726	appear	3	3	4	744	3206	0.21	3.17	2.05	1.31	0.26982	DKK1 MME TNFSF10
1727	shows	3	3	4	744	3206	0.21	3.17	2.05	1.31	0.26982	DKK1 MME TNFSF10
1747	little	3	3	4	748	3202	0.2	3.12	2.03	1.31	0.26982	DKK1 MME TNFSF10
1748	administration	3	3	4	749	3201	0.19	3.12	2.03	1.31	0.26982	DKK1 MME TNFSF10
1749	mutant	3	3	4	749	3201	0.19	3.12	2.03	1.31	0.26982	DKK1 MME TNFSF10
1750	markers	3	3	4	749	3201	0.19	3.12	2.03	1.31	0.26982	DKK1 GRP MME
1807	significantly better	1	1	5	70	3010	0.15	3	2.04	1.31	0.26982	MME
1808	cells did	1	1	5	70	3010	0.15	3	2.04	1.31	0.26982	MME
1810	indirect	2	2	5	359	3591	0.15	3.08	2.05	1.31	0.26982	DKK1 MME
1818	five cases	1	1	5	71	3009	0.14	2.95	2.02	1.31	0.26982	MME
1819	herpes simplex	1	1	5	71	3009	0.14	2.95	2.02	1.31	0.26982	DKK1
1820	neoplastic cells	1	1	5	71	3009	0.14	2.95	2.02	1.31	0.26982	MME
1821	transcriptional activity	1	1	5	71	3009	0.14	2.95	2.02	1.31	0.26982	DKK1
1822	white blood	1	1	5	71	3009	0.14	2.95	2.02	1.31	0.26982	MME
1823	points	2	2	5	362	3588	0.14	3.08	2.04	1.31	0.26982	DKK1 MME
1824	equivalent	2	2	5	362	3588	0.14	3.08	2.04	1.31	0.26982	DKK1 MME
1825	incubated	2	2	5	362	3588	0.14	3.08	2.04	1.31	0.26982	DKK1 MME
1826	causing	2	2	5	362	3588	0.14	3.08	2.04	1.31	0.26982	DKK1 MME
1831	enzymatic	2	2	5	363	3587	0.13	3.08	2.04	1.31	0.26982	DKK1 MME
1835	demonstrates	2	2	5	364	3586	0.13	3.08	2.03	1.31	0.26982	DKK1 MME
1840	preparations	2	2	5	365	3585	0.12	3.08	2.03	1.31	0.26982	DKK1 MME
1841	location	2	2	5	365	3585	0.12	3.08	2.03	1.31	0.26982	DKK1 MME
1842	became	2	2	5	365	3585	0.12	3.08	2.03	1.31	0.26982	DKK1 MME
1845	adhesion	2	2	5	366	3584	0.12	3.08	2.02	1.31	0.26982	DKK1 MME
1846	nervous	2	2	5	366	3584	0.12	3.08	2.02	1.31	0.26982	DKK1 MME
1971	periodic	1	1	6	76	3874	0.03	0	2.05	1.31	0.26982	MME
1972	asthmatic	1	1	6	76	3874	0.03	0	2.05	1.31	0.26982	MME
1973	recognizes	1	1	6	76	3874	0.03	0	2.05	1.31	0.26982	DKK1
1990	patch	1	1	6	77	3873	0.02	0	2.04	1.31	0.26982	DKK1
1991	pleural	1	1	6	77	3873	0.02	0	2.04	1.31	0.26982	MME
1992	formulation	1	1	6	77	3873	0.02	0	2.04	1.31	0.26982	MME
1993	neuroendocrine	1	1	6	77	3873	0.02	0	2.04	1.31	0.26982	GRP
1994	girl	1	1	6	77	3873	0.02	0	2.04	1.31	0.26982	MME
1995	progenitors	1	1	6	77	3873	0.02	0	2.04	1.31	0.26982	MME
1996	devoid	1	1	6	77	3873	0.02	0	2.04	1.31	0.26982	MME
1997	triggering	1	1	6	77	3873	0.02	0	2.04	1.31	0.26982	TNFSF10
2007	da	1	1	6	78	3872	0.01	0	2.03	1.31	0.26982	DKK1
2008	cation	1	1	6	78	3872	0.01	0	2.03	1.31	0.26982	DKK1
2009	shifted	1	1	6	78	3872	0.01	0	2.03	1.31	0.26982	DKK1
2010	french	1	1	6	78	3872	0.01	0	2.03	1.31	0.26982	MME
2011	fluorouracil	1	1	6	78	3872	0.01	0	2.03	1.31	0.26982	DKK1
2012	diploid	1	1	6	78	3872	0.01	0	2.03	1.31	0.26982	MME
2013	ionophore	1	1	6	78	3872	0.01	0	2.03	1.31	0.26982	DKK1
2014	mcf	1	1	6	78	3872	0.01	0	2.03	1.31	0.26982	DKK1
2015	subpopulation	1	1	6	78	3872	0.01	0	2.03	1.31	0.26982	MME
1738	quot	4	4	3	1206	2744	0.2	3.17	2.01	1.3	0.272532	DKK1 GRP MME TNFSF10
1756	like	4	4	3	1213	2737	0.19	3.12	2	1.3	0.272532	DKK1 GRP MME TNFSF10
1790	able	3	3	4	759	3191	0.17	3.12	2	1.3	0.272532	DKK1 MME TNFSF10
1836	intracellular calcium	1	1	5	72	3008	0.12	2.95	2.01	1.3	0.272532	DKK1
1837	newly diagnosed	1	1	5	72	3008	0.12	2.95	2.01	1.3	0.272532	MME
1838	promoter activity	1	1	5	72	3008	0.12	2.95	2.01	1.3	0.272532	DKK1
1839	cell count	1	1	5	72	3008	0.12	2.95	2.01	1.3	0.272532	MME
1851	minutes	2	2	5	367	3583	0.11	3.08	2.02	1.3	0.272532	DKK1 MME
1852	protocol	2	2	5	367	3583	0.11	3.08	2.02	1.3	0.272532	DKK1 MME
1853	early stages	1	1	5	73	3007	0.11	2.95	2	1.3	0.272532	MME
1854	lymphoid cells	1	1	5	73	3007	0.11	2.95	2	1.3	0.272532	MME
1855	open reading	1	1	5	73	3007	0.11	2.95	2	1.3	0.272532	DKK1
1856	congestive heart	1	1	5	73	3007	0.11	2.95	2	1.3	0.272532	MME
1857	fractions	2	2	5	368	3582	0.11	3.08	2.01	1.3	0.272532	DKK1 MME
1858	untreated	2	2	5	368	3582	0.11	3.08	2.01	1.3	0.272532	DKK1 MME
1859	catalytic	2	2	5	368	3582	0.11	3.08	2.01	1.3	0.272532	DKK1 MME
1868	restriction	2	2	5	369	3581	0.1	3.08	2.01	1.3	0.272532	DKK1 MME
1869	coupled	2	2	5	369	3581	0.1	3.08	2.01	1.3	0.272532	DKK1 TNFSF10
1871	successfully	2	2	5	370	3580	0.1	3.08	2	1.3	0.272532	DKK1 MME
1880	reached	2	2	5	371	3579	0.1	3.02	2	1.3	0.272532	DKK1 MME
1881	composed	2	2	5	371	3579	0.1	3.02	2	1.3	0.272532	DKK1 MME
1882	igg	2	2	5	371	3579	0.1	3.02	2	1.3	0.272532	DKK1 MME
1883	modification	2	2	5	372	3578	0.09	3.02	1.99	1.3	0.272532	DKK1 MME
2024	adenylate	1	1	6	79	3871	0	0	2.02	1.3	0.272532	DKK1
2025	hypotension	1	1	6	79	3871	0	0	2.02	1.3	0.272532	DKK1
2026	indistinguishable	1	1	6	79	3871	0	0	2.02	1.3	0.272532	MME
2027	chemotaxis	1	1	6	79	3871	0	0	2.02	1.3	0.272532	MME
2035	users	1	1	6	80	3870	-0.01	0	2	1.3	0.272532	MME
2036	confocal	1	1	6	80	3870	-0.01	0	2	1.3	0.272532	DKK1
1754	gel electrophoresis	2	2	4	346	2734	0.19	3	1.97	1.29	0.275271	DKK1 MME
1769	patients treated	2	2	4	348	2732	0.18	3	1.96	1.29	0.275271	DKK1 MME
1770	long	4	4	3	1217	2733	0.18	3.12	1.99	1.29	0.275271	DKK1 GRP MME TNFSF10
1773	mediated	4	4	3	1219	2731	0.18	3.12	1.98	1.29	0.275271	DKK1 GRP MME TNFSF10
1774	conditions	4	4	3	1218	2732	0.18	3.12	1.98	1.29	0.275271	DKK1 GRP MME TNFSF10
1781	characterized	4	4	3	1221	2729	0.17	3.12	1.98	1.29	0.275271	DKK1 GRP MME TNFSF10
1788	serum	4	4	3	1222	2728	0.17	3.12	1.97	1.29	0.275271	DKK1 GRP MME TNFSF10
1791	concentrations	4	4	3	1224	2726	0.16	3.12	1.97	1.29	0.275271	DKK1 GRP MME TNFSF10
1792	result	4	4	3	1224	2726	0.16	3.12	1.97	1.29	0.275271	DKK1 GRP MME TNFSF10
1799	components	3	3	4	763	3187	0.16	3.12	1.99	1.29	0.275271	DKK1 MME TNFSF10
1800	liver	3	3	4	764	3186	0.15	3.12	1.98	1.29	0.275271	DKK1 MME TNFSF10
1811	acids	3	3	4	767	3183	0.14	3.08	1.98	1.29	0.275271	DKK1 MME TNFSF10
1817	subsequent	3	3	4	768	3182	0.14	3.08	1.97	1.29	0.275271	DKK1 MME TNFSF10
1832	drugs	3	3	4	773	3177	0.13	3.08	1.96	1.29	0.275271	DKK1 MME TNFSF10
1833	relatively	3	3	4	773	3177	0.13	3.08	1.96	1.29	0.275271	DKK1 MME TNFSF10
1876	nf kappab	1	1	5	74	3006	0.1	2.95	1.99	1.29	0.275271	TNFSF10
1877	biologically active	1	1	5	74	3006	0.1	2.95	1.99	1.29	0.275271	MME
1878	cells transfected	1	1	5	74	3006	0.1	2.95	1.99	1.29	0.275271	DKK1
1888	intervals	2	2	5	373	3577	0.09	3.02	1.99	1.29	0.275271	DKK1 MME
1889	substantial	2	2	5	373	3577	0.09	3.02	1.99	1.29	0.275271	DKK1 MME
1890	monitored	2	2	5	373	3577	0.09	3.02	1.99	1.29	0.275271	DKK1 MME
1891	lymphocytic leukemia	1	1	5	75	3005	0.09	2.89	1.97	1.29	0.275271	MME
1892	naturally occurring	1	1	5	75	3005	0.09	2.89	1.97	1.29	0.275271	DKK1
1893	previous reports	1	1	5	75	3005	0.09	2.89	1.97	1.29	0.275271	MME
1894	prognostic factor	1	1	5	75	3005	0.09	2.89	1.97	1.29	0.275271	MME
1898	accurate	2	2	5	374	3576	0.08	3.02	1.99	1.29	0.275271	DKK1 MME
1899	though	2	2	5	374	3576	0.08	3.02	1.99	1.29	0.275271	DKK1 MME
1901	regard	2	2	5	375	3575	0.08	3.02	1.98	1.29	0.275271	DKK1 MME
1912	immediately	2	2	5	376	3574	0.08	3.02	1.98	1.29	0.275271	DKK1 MME
1913	formalin fixed	1	1	5	76	3004	0.08	2.89	1.96	1.29	0.275271	MME
1914	microg ml	1	1	5	76	3004	0.08	2.89	1.96	1.29	0.275271	DKK1
1915	stage iii	1	1	5	76	3004	0.08	2.89	1.96	1.29	0.275271	MME
1918	simultaneous	2	2	5	377	3573	0.07	3.02	1.97	1.29	0.275271	DKK1 MME
1922	across	2	2	5	378	3572	0.07	3.02	1.97	1.29	0.275271	DKK1 MME
1924	histological	2	2	5	379	3571	0.07	3.02	1.96	1.29	0.275271	DKK1 MME
1925	isolation	2	2	5	379	3571	0.07	3.02	1.96	1.29	0.275271	DKK1 MME
2045	phenyl	1	1	6	81	3869	-0.02	0	1.99	1.29	0.275271	DKK1
2046	airways	1	1	6	81	3869	-0.02	0	1.99	1.29	0.275271	MME
2047	neoplasm	1	1	6	81	3869	-0.02	0	1.99	1.29	0.275271	MME
2056	nacl	1	1	6	82	3868	-0.03	0	1.98	1.29	0.275271	DKK1
2057	nodules	1	1	6	82	3868	-0.03	0	1.98	1.29	0.275271	MME
2058	kappab	1	1	6	82	3868	-0.03	0	1.98	1.29	0.275271	TNFSF10
2059	ia	1	1	6	82	3868	-0.03	0	1.98	1.29	0.275271	MME
2060	loaded	1	1	6	82	3868	-0.03	0	1.98	1.29	0.275271	DKK1
2061	aberrations	1	1	6	82	3868	-0.03	0	1.98	1.29	0.275271	MME
2062	nh2	1	1	6	82	3868	-0.03	0	1.98	1.29	0.275271	DKK1
2063	reacting	1	1	6	82	3868	-0.03	0	1.98	1.29	0.275271	MME
2070	neuron	1	1	6	83	3867	-0.04	0	1.97	1.29	0.275271	DKK1
2071	converting	1	1	6	83	3867	-0.04	0	1.97	1.29	0.275271	MME
2072	agar	1	1	6	83	3867	-0.04	0	1.97	1.29	0.275271	DKK1
2073	retinoic	1	1	6	83	3867	-0.04	0	1.97	1.29	0.275271	DKK1
2083	la	1	1	6	84	3866	-0.05	0	1.96	1.29	0.275271	MME
2084	blocker	1	1	6	84	3866	-0.05	0	1.96	1.29	0.275271	DKK1
2085	expiratory	1	1	6	84	3866	-0.05	0	1.96	1.29	0.275271	MME
1785	ng ml	2	2	4	351	2729	0.17	3	1.94	1.28	0.278037	DKK1 TNFSF10
1809	least	4	4	3	1233	2717	0.15	3.08	1.95	1.28	0.278037	DKK1 GRP MME TNFSF10
1834	therapy	4	4	3	1242	2708	0.13	3.08	1.92	1.28	0.278037	DKK1 GRP MME TNFSF10
1843	genes	4	4	3	1245	2705	0.12	3.08	1.92	1.28	0.278037	DKK1 GRP MME TNFSF10
1844	occur	3	3	4	776	3174	0.12	3.08	1.95	1.28	0.278037	DKK1 MME TNFSF10
1850	assays	3	3	4	778	3172	0.12	3.08	1.94	1.28	0.278037	DKK1 MME TNFSF10
1870	virus	3	3	4	783	3167	0.1	3.08	1.93	1.28	0.278037	DKK1 MME TNFSF10
1872	moreover	3	3	4	784	3166	0.1	3.08	1.92	1.28	0.278037	DKK1 MME TNFSF10
1873	peptide	3	3	4	784	3166	0.1	3.08	1.92	1.28	0.278037	DKK1 GRP MME
1874	elevated	3	3	4	784	3166	0.1	3.08	1.92	1.28	0.278037	DKK1 GRP MME
1875	especially	3	3	4	784	3166	0.1	3.08	1.92	1.28	0.278037	DKK1 MME TNFSF10
1926	protein coupled	1	1	5	77	3003	0.07	2.89	1.95	1.28	0.278037	DKK1
1930	block	2	2	5	381	3569	0.06	3.02	1.95	1.28	0.278037	DKK1 TNFSF10
1931	remain	2	2	5	381	3569	0.06	3.02	1.95	1.28	0.278037	DKK1 MME
1933	human lung	1	1	5	78	3002	0.06	2.89	1.94	1.28	0.278037	GRP
1934	leukemic cells	1	1	5	78	3002	0.06	2.89	1.94	1.28	0.278037	MME
1935	potent inhibitor	1	1	5	78	3002	0.06	2.89	1.94	1.28	0.278037	DKK1
1936	total body	1	1	5	78	3002	0.06	2.89	1.94	1.28	0.278037	MME
1937	chronic lymphocytic	1	1	5	78	3002	0.06	2.89	1.94	1.28	0.278037	MME
1938	directed mutagenesis	1	1	5	78	3002	0.06	2.89	1.94	1.28	0.278037	MME
1940	exchange	2	2	5	382	3568	0.06	3.02	1.95	1.28	0.278037	DKK1 MME
1941	sections	2	2	5	382	3568	0.06	3.02	1.95	1.28	0.278037	DKK1 MME
1942	final	2	2	5	382	3568	0.06	3.02	1.95	1.28	0.278037	DKK1 MME
1946	dimensional	2	2	5	383	3567	0.05	3.02	1.95	1.28	0.278037	DKK1 MME
1947	superior	2	2	5	383	3567	0.05	3.02	1.95	1.28	0.278037	DKK1 MME
1948	simultaneously	2	2	5	383	3567	0.05	3.02	1.95	1.28	0.278037	DKK1 MME
1949	radiation	2	2	5	383	3567	0.05	3.02	1.95	1.28	0.278037	DKK1 TNFSF10
1951	suitable	2	2	5	384	3566	0.05	0	1.94	1.28	0.278037	DKK1 MME
1952	reflect	2	2	5	384	3566	0.05	0	1.94	1.28	0.278037	DKK1 MME
1957	reducing	2	2	5	385	3565	0.04	0	1.94	1.28	0.278037	DKK1 MME
1958	immunohistochemical study	1	1	5	79	3001	0.04	0	1.92	1.28	0.278037	MME
1959	leukemia cells	1	1	5	79	3001	0.04	0	1.92	1.28	0.278037	MME
1960	colon cancer	1	1	5	79	3001	0.04	0	1.92	1.28	0.278037	TNFSF10
1962	delayed	2	2	5	386	3564	0.04	0	1.93	1.28	0.278037	DKK1 MME
1963	interest	2	2	5	386	3564	0.04	0	1.93	1.28	0.278037	DKK1 MME
1964	al	2	2	5	387	3563	0.04	0	1.93	1.28	0.278037	DKK1 MME
1965	establish	2	2	5	387	3563	0.04	0	1.93	1.28	0.278037	DKK1 MME
1966	rat	2	2	5	387	3563	0.04	0	1.93	1.28	0.278037	DKK1 MME
1967	spontaneous	2	2	5	387	3563	0.04	0	1.93	1.28	0.278037	DKK1 MME
1969	ejection fraction	1	1	5	80	3000	0.03	0	1.91	1.28	0.278037	DKK1
1970	much less	1	1	5	80	3000	0.03	0	1.91	1.28	0.278037	DKK1
1974	deficient	2	2	5	388	3562	0.03	0	1.92	1.28	0.278037	DKK1 TNFSF10
1975	extracts	2	2	5	388	3562	0.03	0	1.92	1.28	0.278037	DKK1 MME
1976	view	2	2	5	388	3562	0.03	0	1.92	1.28	0.278037	DKK1 MME
1977	probe	2	2	5	388	3562	0.03	0	1.92	1.28	0.278037	DKK1 MME
1978	mutants	2	2	5	388	3562	0.03	0	1.92	1.28	0.278037	DKK1 MME
[truncated: 1,820 more rows]

## Sheet: MEDLINE_DOWN_42_vs_H9
#	Annotation	Total Genes With Ann	Your Genes (With Ann)	Your Genes (No Ann)	Genome (With Ann)	Genome (No Ann)	ln(Bayes factor)	neg ln(p value)	FE: neg ln(p value)	FE: neg ln(FDR)	FE.FDR	Genes
1	haemolytic anaemia	2	2	6	4	3074	7.15	10.29	9.34	1.11	0.329559	A4GALT HP
2	reticulocytes	2	2	11	13	3931	4.26	7.59	6.89	1.11	0.329559	A4GALT HP
3	kinase domain	2	2	6	24	3054	4.11	7.04	6.29	1.11	0.329559	A4GALT NTRK1
4	tumor marker	2	2	6	27	3051	3.89	6.78	6.07	1.11	0.329559	A4GALT NTRK1
5	antichymotrypsin	2	2	11	17	3927	3.79	7.07	6.41	1.11	0.329559	HP SERPINA3
6	hemolytic anemia	2	2	6	29	3049	3.76	6.63	5.94	1.11	0.329559	A4GALT HP
7	dsb repair	1	1	7	0	3078	3.76	6.63	5.96	1.11	0.329559	A4GALT
8	pk pd	1	1	7	0	3078	3.76	6.63	5.96	1.11	0.329559	A4GALT
9	2ss	1	1	12	0	3944	3.08	6.24	5.72	1.11	0.329559	HP
10	bz	1	1	12	0	3944	3.08	6.24	5.72	1.11	0.329559	A4GALT
11	2fs	1	1	12	0	3944	3.08	6.24	5.72	1.11	0.329559	HP
12	cch	1	1	12	0	3944	3.08	6.24	5.72	1.11	0.329559	NTRK1
13	irrs	1	1	12	0	3944	3.08	6.24	5.72	1.11	0.329559	INSRR
14	2ff	1	1	12	0	3944	3.08	6.24	5.72	1.11	0.329559	HP
15	hp1s	1	1	12	0	3944	3.08	6.24	5.72	1.11	0.329559	HP
16	1f	1	1	12	0	3944	3.08	6.24	5.72	1.11	0.329559	HP
17	habitus	1	1	12	0	3944	3.08	6.24	5.72	1.11	0.329559	NTRK1
18	goldman	1	1	12	0	3944	3.08	6.24	5.72	1.11	0.329559	A4GALT
19	trephination	1	1	12	0	3944	3.08	6.24	5.72	1.11	0.329559	A4GALT
20	ro5	1	1	12	0	3944	3.08	6.24	5.72	1.11	0.329559	A4GALT
21	anhidrosis	1	1	12	0	3944	3.08	6.24	5.72	1.11	0.329559	NTRK1
22	us3	1	1	12	0	3944	3.08	6.24	5.72	1.11	0.329559	USH2A
23	seromucoid	1	1	12	0	3944	3.08	6.24	5.72	1.11	0.329559	HP
24	mtcs	1	1	12	0	3944	3.08	6.24	5.72	1.11	0.329559	NTRK1
25	trimethoxyphenyl	1	1	12	0	3944	3.08	6.24	5.72	1.11	0.329559	NTRK1
26	nonmechanical	1	1	12	0	3944	3.08	6.24	5.72	1.11	0.329559	A4GALT
27	us1	1	1	12	0	3944	3.08	6.24	5.72	1.11	0.329559	USH2A
28	myotonin	1	1	12	0	3944	3.08	6.24	5.72	1.11	0.329559	A4GALT
29	coeruloplasmin	1	1	12	0	3944	3.08	6.24	5.72	1.11	0.329559	HP
30	ganglioneuromatosis	1	1	12	0	3944	3.08	6.24	5.72	1.11	0.329559	NTRK1
31	hypercalcitoninemia	1	1	12	0	3944	3.08	6.24	5.72	1.11	0.329559	NTRK1
32	dosing regimens	1	1	7	1	3077	3.07	5.91	5.26	1.11	0.329559	A4GALT
33	pharmacokinetic model	1	1	7	1	3077	3.07	5.91	5.26	1.11	0.329559	A4GALT
34	pharmacokinetic pharmacodynamic	1	1	7	1	3077	3.07	5.91	5.26	1.11	0.329559	A4GALT
35	physiologically based	1	1	7	1	3077	3.07	5.91	5.26	1.11	0.329559	A4GALT
36	resting potential	1	1	7	1	3077	3.07	5.91	5.26	1.11	0.329559	A4GALT
37	rk shiley	1	1	7	1	3077	3.07	5.91	5.26	1.11	0.329559	HP
38	benzodiazepine binding	1	1	7	1	3077	3.07	5.91	5.26	1.11	0.329559	A4GALT
39	bullous keratopathy	1	1	7	1	3077	3.07	5.91	5.26	1.11	0.329559	A4GALT
40	adjusted incidence	1	1	7	1	3077	3.07	5.91	5.26	1.11	0.329559	INSRR
41	haemolytic	2	2	11	26	3918	3.02	6.18	5.63	1.11	0.329559	A4GALT HP
42	normal range	3	3	5	155	2923	2.97	5.8	5.1	1.11	0.329559	A4GALT HP NTRK1
43	reticulocyte	2	2	11	28	3916	2.89	6.04	5.49	1.11	0.329559	A4GALT HP
44	echo images	1	1	7	2	3076	2.67	5.5	4.86	1.11	0.329559	NTRK1
45	end joining	1	1	7	2	3076	2.67	5.5	4.86	1.11	0.329559	A4GALT
46	mass transfer	1	1	7	2	3076	2.67	5.5	4.86	1.11	0.329559	NTRK1
47	parameter estimates	1	1	7	2	3076	2.67	5.5	4.86	1.11	0.329559	A4GALT
48	peripheral benzodiazepine	1	1	7	2	3076	2.67	5.5	4.86	1.11	0.329559	A4GALT
49	population pharmacokinetic	1	1	7	2	3076	2.67	5.5	4.86	1.11	0.329559	A4GALT
50	reticuloendothelial system	1	1	7	2	3076	2.67	5.5	4.86	1.11	0.329559	HP
51	reversal potential	1	1	7	2	3076	2.67	5.5	4.86	1.11	0.329559	A4GALT
52	autoimmune hemolytic	1	1	7	2	3076	2.67	5.5	4.86	1.11	0.329559	HP
53	131i mibg	1	1	7	2	3076	2.67	5.5	4.86	1.11	0.329559	NTRK1
54	type benzodiazepine	1	1	7	2	3076	2.67	5.5	4.86	1.11	0.329559	A4GALT
55	usher syndrome	1	1	7	2	3076	2.67	5.5	4.86	1.11	0.329559	USH2A
56	clinical pharmacology	1	1	7	2	3076	2.67	5.5	4.86	1.11	0.329559	A4GALT
57	complement c3	1	1	7	2	3076	2.67	5.5	4.86	1.11	0.329559	HP
58	corneal topography	1	1	7	2	3076	2.67	5.5	4.86	1.11	0.329559	A4GALT
59	current voltage	1	1	7	2	3076	2.67	5.5	4.86	1.11	0.329559	A4GALT
60	dimercaptosuccinic acid	1	1	7	2	3076	2.67	5.5	4.86	1.11	0.329559	NTRK1
61	direct antiglobulin	1	1	7	2	3076	2.67	5.5	4.86	1.11	0.329559	HP
62	dna pkcs	1	1	7	2	3076	2.67	5.5	4.86	1.11	0.329559	A4GALT
63	simplex virus	2	2	6	54	3024	2.61	5.43	4.77	1.11	0.329559	A4GALT USH2A
64	deaminase	2	2	11	33	3911	2.58	5.68	5.19	1.11	0.329559	GDA HP
65	red cells	2	2	6	58	3020	2.48	5.28	4.64	1.11	0.329559	A4GALT HP
66	positron emission	2	2	6	59	3019	2.45	5.22	4.61	1.11	0.329559	A4GALT NTRK1
67	mmf	1	1	12	1	3943	2.39	5.48	5.03	1.11	0.329559	A4GALT
68	m918t	1	1	12	1	3943	2.39	5.48	5.03	1.11	0.329559	NTRK1
69	emax	1	1	12	1	3943	2.39	5.48	5.03	1.11	0.329559	A4GALT
70	bj	1	1	12	1	3943	2.39	5.48	5.03	1.11	0.329559	HP
71	permeabilities	1	1	12	1	3943	2.39	5.48	5.03	1.11	0.329559	A4GALT
72	pradesh	1	1	12	1	3943	2.39	5.48	5.03	1.11	0.329559	HP
73	pks	1	1	12	1	3943	2.39	5.48	5.03	1.11	0.329559	A4GALT
74	fuchs	1	1	12	1	3943	2.39	5.48	5.03	1.11	0.329559	A4GALT
75	parafollicular	1	1	12	1	3943	2.39	5.48	5.03	1.11	0.329559	NTRK1
76	caeruloplasmin	1	1	12	1	3943	2.39	5.48	5.03	1.11	0.329559	HP
77	us11	1	1	12	1	3943	2.39	5.48	5.03	1.11	0.329559	USH2A
78	hp2	1	1	12	1	3943	2.39	5.48	5.03	1.11	0.329559	HP
79	haptoglobins	1	1	12	1	3943	2.39	5.48	5.03	1.11	0.329559	HP
80	fmtc	1	1	12	1	3943	2.39	5.48	5.03	1.11	0.329559	NTRK1
81	haemopexin	1	1	12	1	3943	2.39	5.48	5.03	1.11	0.329559	HP
82	marfanoid	1	1	12	1	3943	2.39	5.48	5.03	1.11	0.329559	NTRK1
83	10q11	1	1	12	1	3943	2.39	5.48	5.03	1.11	0.329559	NTRK1
84	men2	1	1	12	1	3943	2.39	5.48	5.03	1.11	0.329559	NTRK1
85	dosing interval	1	1	7	3	3075	2.38	5.17	4.57	1.11	0.329559	A4GALT
86	hellp syndrome	1	1	7	3	3075	2.38	5.17	4.57	1.11	0.329559	HP
87	intravascular hemolysis	1	1	7	3	3075	2.38	5.17	4.57	1.11	0.329559	HP
88	llc pk1	1	1	7	3	3075	2.38	5.17	4.57	1.11	0.329559	A4GALT
89	magnetization transfer	1	1	7	3	3075	2.38	5.17	4.57	1.11	0.329559	NTRK1
90	men 2a	1	1	7	3	3075	2.38	5.17	4.57	1.11	0.329559	NTRK1
91	mm kcl	1	1	7	3	3075	2.38	5.17	4.57	1.11	0.329559	A4GALT
92	open probability	1	1	7	3	3075	2.38	5.17	4.57	1.11	0.329559	A4GALT
93	parathyroid adenoma	1	1	7	3	3075	2.38	5.17	4.57	1.11	0.329559	NTRK1
94	pharmacokinetic data	1	1	7	3	3075	2.38	5.17	4.57	1.11	0.329559	A4GALT
95	planar lipid	1	1	7	3	3075	2.38	5.17	4.57	1.11	0.329559	A4GALT
96	protein fractions	1	1	7	3	3075	2.38	5.17	4.57	1.11	0.329559	HP
97	syndrome characterized	1	1	7	3	3075	2.38	5.17	4.57	1.11	0.329559	NTRK1
98	thyroid nodule	1	1	7	3	3075	2.38	5.17	4.57	1.11	0.329559	NTRK1
99	benzodiazepine receptors	1	1	7	3	3075	2.38	5.17	4.57	1.11	0.329559	A4GALT
100	venous catheterization	1	1	7	3	3075	2.38	5.17	4.57	1.11	0.329559	NTRK1
101	absorption rate	1	1	7	3	3075	2.38	5.17	4.57	1.11	0.329559	A4GALT
103	hemolysis	2	2	11	38	3906	2.33	5.44	4.93	1.11	0.329559	A4GALT HP
120	coagulation	3	3	10	135	3809	2.15	5.21	4.69	1.11	0.329559	A4GALT HP NTRK1
123	alzheimer	3	3	10	138	3806	2.09	5.16	4.63	1.11	0.329559	A4GALT HP SERPINA3
125	electrogenic	1	1	12	2	3942	1.99	5.08	4.62	1.11	0.329559	A4GALT
126	flunitrazepam	1	1	12	2	3942	1.99	5.08	4.62	1.11	0.329559	A4GALT
127	agp	1	1	12	2	3942	1.99	5.08	4.62	1.11	0.329559	HP
128	bioequivalence	1	1	12	2	3942	1.99	5.08	4.62	1.11	0.329559	A4GALT
129	shiley	1	1	12	2	3942	1.99	5.08	4.62	1.11	0.329559	HP
130	keratopathy	1	1	12	2	3942	1.99	5.08	4.62	1.11	0.329559	A4GALT
131	dsbs	1	1	12	2	3942	1.99	5.08	4.62	1.11	0.329559	A4GALT
132	pseudophakic	1	1	12	2	3942	1.99	5.08	4.62	1.11	0.329559	A4GALT
133	2cl	1	1	12	2	3942	1.99	5.08	4.62	1.11	0.329559	SLC12A1
134	immunoelectrophoretic	1	1	12	2	3942	1.99	5.08	4.62	1.11	0.329559	HP
135	metaiodobenzylguanidine	1	1	12	2	3942	1.99	5.08	4.62	1.11	0.329559	NTRK1
136	dimercaptosuccinic	1	1	12	2	3942	1.99	5.08	4.62	1.11	0.329559	NTRK1
137	bloodstains	1	1	12	2	3942	1.99	5.08	4.62	1.11	0.329559	HP
138	nonmem	1	1	12	2	3942	1.99	5.08	4.62	1.11	0.329559	A4GALT
139	pentetreotide	1	1	12	2	3942	1.99	5.08	4.62	1.11	0.329559	NTRK1
140	nonspherocytic	1	1	12	2	3942	1.99	5.08	4.62	1.11	0.329559	A4GALT
102	binding capacity	2	2	6	63	3015	2.33	5.11	4.49	1.09	0.336216	A4GALT HP
104	emission tomography	2	2	6	65	3013	2.28	5.07	4.43	1.09	0.336216	A4GALT NTRK1
105	plasma levels	3	3	5	203	2875	2.25	5	4.36	1.09	0.336216	A4GALT HP NTRK1
106	drug development	1	1	7	4	3074	2.16	4.95	4.35	1.09	0.336216	A4GALT
107	haemoglobin concentration	1	1	7	4	3074	2.16	4.95	4.35	1.09	0.336216	HP
108	alpha1 antitrypsin	1	1	7	4	3074	2.16	4.95	4.35	1.09	0.336216	HP
109	multiple dose	1	1	7	4	3074	2.16	4.95	4.35	1.09	0.336216	A4GALT
110	antiglobulin test	1	1	7	4	3074	2.16	4.95	4.35	1.09	0.336216	HP
111	anti xa	1	1	7	4	3074	2.16	4.95	4.35	1.09	0.336216	A4GALT
112	ret proto	1	1	7	4	3074	2.16	4.95	4.35	1.09	0.336216	NTRK1
113	somatostatin receptors	1	1	7	4	3074	2.16	4.95	4.35	1.09	0.336216	NTRK1
114	benzodiazepine receptor	1	1	7	4	3074	2.16	4.95	4.35	1.09	0.336216	A4GALT
115	break repair	1	1	7	4	3074	2.16	4.95	4.35	1.09	0.336216	A4GALT
116	cataract extraction	1	1	7	4	3074	2.16	4.95	4.35	1.09	0.336216	A4GALT
117	deaminase activity	1	1	7	4	3074	2.16	4.95	4.35	1.09	0.336216	GDA
118	distance runners	1	1	7	4	3074	2.16	4.95	4.35	1.09	0.336216	HP
119	dna molecules	1	1	7	4	3074	2.16	4.95	4.35	1.09	0.336216	A4GALT
159	iia	2	2	11	49	3895	1.87	4.95	4.46	1.09	0.336216	A4GALT NTRK1
172	rbc	2	2	11	52	3892	1.76	4.84	4.35	1.09	0.336216	A4GALT HP
176	1s	1	1	12	3	3941	1.71	4.78	4.34	1.09	0.336216	HP
177	reticuloendothelial	1	1	12	3	3941	1.71	4.78	4.34	1.09	0.336216	HP
178	clonazepam	1	1	12	3	3941	1.71	4.78	4.34	1.09	0.336216	A4GALT
179	hellp	1	1	12	3	3941	1.71	4.78	4.34	1.09	0.336216	HP
180	isoquinoline	1	1	12	3	3941	1.71	4.78	4.34	1.09	0.336216	A4GALT
181	aucs	1	1	12	3	3941	1.71	4.78	4.34	1.09	0.336216	A4GALT
182	nephelometry	1	1	12	3	3941	1.71	4.78	4.34	1.09	0.336216	HP
183	noncompartmental	1	1	12	3	3941	1.71	4.78	4.34	1.09	0.336216	A4GALT
184	reticulocytosis	1	1	12	3	3941	1.71	4.78	4.34	1.09	0.336216	HP
185	spherocytic	1	1	12	3	3941	1.71	4.78	4.34	1.09	0.336216	A4GALT
121	herpes simplex	2	2	6	70	3008	2.14	4.9	4.29	1.08	0.339596	A4GALT USH2A
122	open reading	2	2	6	72	3006	2.09	4.84	4.24	1.08	0.339596	A4GALT USH2A
124	elevated serum	2	2	6	74	3004	2.04	4.8	4.18	1.08	0.339596	HP NTRK1
141	affected members	1	1	7	5	3073	1.98	4.73	4.17	1.08	0.339596	NTRK1
142	excimer laser	1	1	7	5	3073	1.98	4.73	4.17	1.08	0.339596	A4GALT
143	alpha2 macroglobulin	1	1	7	5	3073	1.98	4.73	4.17	1.08	0.339596	HP
144	maximum concentration	1	1	7	5	3073	1.98	4.73	4.17	1.08	0.339596	A4GALT
145	mycophenolate mofetil	1	1	7	5	3073	1.98	4.73	4.17	1.08	0.339596	A4GALT
146	new drug	1	1	7	5	3073	1.98	4.73	4.17	1.08	0.339596	A4GALT
147	pentagastrin stimulated	1	1	7	5	3073	1.98	4.73	4.17	1.08	0.339596	NTRK1
148	rate ratio	1	1	7	5	3073	1.98	4.73	4.17	1.08	0.339596	INSRR
149	reticulocyte count	1	1	7	5	3073	1.98	4.73	4.17	1.08	0.339596	HP
150	serum lactate	1	1	7	5	3073	1.98	4.73	4.17	1.08	0.339596	HP
151	somatostatin receptor	1	1	7	5	3073	1.98	4.73	4.17	1.08	0.339596	NTRK1
152	therapeutic drug	1	1	7	5	3073	1.98	4.73	4.17	1.08	0.339596	A4GALT
153	thyroid glands	1	1	7	5	3073	1.98	4.73	4.17	1.08	0.339596	NTRK1
154	cea levels	1	1	7	5	3073	1.98	4.73	4.17	1.08	0.339596	NTRK1
155	cell attached	1	1	7	5	3073	1.98	4.73	4.17	1.08	0.339596	A4GALT
156	dna pk	1	1	7	5	3073	1.98	4.73	4.17	1.08	0.339596	A4GALT
175	saturation	3	3	10	160	3784	1.71	4.78	4.24	1.08	0.339596	A4GALT HP NTRK1
192	postoperatively	3	3	10	167	3777	1.6	4.63	4.12	1.08	0.339596	A4GALT HP NTRK1
193	anaemia	2	2	11	57	3887	1.6	4.63	4.18	1.08	0.339596	A4GALT HP
194	indication	3	3	10	168	3776	1.58	4.63	4.11	1.08	0.339596	A4GALT HP NTRK1
218	pipette	1	1	12	4	3940	1.49	4.51	4.11	1.08	0.339596	A4GALT
219	llc	1	1	12	4	3940	1.49	4.51	4.11	1.08	0.339596	A4GALT
220	globulins	1	1	12	4	3940	1.49	4.51	4.11	1.08	0.339596	HP
221	compartmental	1	1	12	4	3940	1.49	4.51	4.11	1.08	0.339596	A4GALT
222	dmsa	1	1	12	4	3940	1.49	4.51	4.11	1.08	0.339596	NTRK1
223	dsb	1	1	12	4	3940	1.49	4.51	4.11	1.08	0.339596	A4GALT
224	keratoconus	1	1	12	4	3940	1.49	4.51	4.11	1.08	0.339596	A4GALT
225	clarity	1	1	12	4	3940	1.49	4.51	4.11	1.08	0.339596	A4GALT
226	neuromas	1	1	12	4	3940	1.49	4.51	4.11	1.08	0.339596	NTRK1
227	sporadically	1	1	12	4	3940	1.49	4.51	4.11	1.08	0.339596	NTRK1
228	prekallikrein	1	1	12	4	3940	1.49	4.51	4.11	1.08	0.339596	A4GALT
229	pkcs	1	1	12	4	3940	1.49	4.51	4.11	1.08	0.339596	A4GALT
230	usher	1	1	12	4	3940	1.49	4.51	4.11	1.08	0.339596	USH2A
231	keratometry	1	1	12	4	3940	1.49	4.51	4.11	1.08	0.339596	A4GALT
157	serum levels	3	3	5	231	2847	1.92	4.68	4.01	1.05	0.349938	A4GALT HP NTRK1
158	type ii	3	3	5	233	2845	1.9	4.64	3.99	1.05	0.349938	A4GALT NTRK1 USH2A
160	early diagnosis	2	2	6	82	2996	1.85	4.6	3.99	1.05	0.349938	HP NTRK1
161	drug monitoring	1	1	7	6	3072	1.83	4.6	4.02	1.05	0.349938	A4GALT
162	interindividual variability	1	1	7	6	3072	1.83	4.6	4.02	1.05	0.349938	A4GALT
163	kinase gene	1	1	7	6	3072	1.83	4.6	4.02	1.05	0.349938	A4GALT
164	neck dissection	1	1	7	6	3072	1.83	4.6	4.02	1.05	0.349938	NTRK1
165	penetrating keratoplasty	1	1	7	6	3072	1.83	4.6	4.02	1.05	0.349938	A4GALT
166	poisson regression	1	1	7	6	3072	1.83	4.6	4.02	1.05	0.349938	INSRR
167	abo blood	1	1	7	6	3072	1.83	4.6	4.02	1.05	0.349938	HP
168	underwent total	1	1	7	6	3072	1.83	4.6	4.02	1.05	0.349938	NTRK1
169	contact lenses	1	1	7	6	3072	1.83	4.6	4.02	1.05	0.349938	A4GALT
170	acute viral	1	1	7	6	3072	1.83	4.6	4.02	1.05	0.349938	HP
171	plasma samples	2	2	6	86	2992	1.77	4.57	3.91	1.05	0.349938	A4GALT HP
173	electrophoretic mobility	2	2	6	87	2991	1.75	4.5	3.88	1.05	0.349938	A4GALT HP
174	seven patients	3	3	5	250	2828	1.72	4.5	3.8	1.05	0.349938	A4GALT HP NTRK1
186	factor xii	1	1	7	7	3071	1.7	4.46	3.88	1.05	0.349938	A4GALT
187	iron binding	1	1	7	7	3071	1.7	4.46	3.88	1.05	0.349938	HP
188	papillary thyroid	1	1	7	7	3071	1.7	4.46	3.88	1.05	0.349938	NTRK1
189	casein kinase	1	1	7	7	3071	1.7	4.46	3.88	1.05	0.349938	A4GALT
190	contact lens	1	1	7	7	3071	1.7	4.46	3.88	1.05	0.349938	A4GALT
191	adenylate kinase	1	1	7	7	3071	1.7	4.46	3.88	1.05	0.349938	HP
195	drug exposure	1	1	7	8	3070	1.58	4.35	3.77	1.05	0.349938	A4GALT
196	drug interaction	1	1	7	8	3070	1.58	4.35	3.77	1.05	0.349938	A4GALT
197	familial cases	1	1	7	8	3070	1.58	4.35	3.77	1.05	0.349938	NTRK1
198	genetic marker	1	1	7	8	3070	1.58	4.35	3.77	1.05	0.349938	HP
199	genotype phenotype	1	1	7	8	3070	1.58	4.35	3.77	1.05	0.349938	NTRK1
200	iron stores	1	1	7	8	3070	1.58	4.35	3.77	1.05	0.349938	HP
201	kinase ii	1	1	7	8	3070	1.58	4.35	3.77	1.05	0.349938	A4GALT
202	lactic dehydrogenase	1	1	7	8	3070	1.58	4.35	3.77	1.05	0.349938	HP
203	anterior chamber	1	1	7	8	3070	1.58	4.35	3.77	1.05	0.349938	A4GALT
204	anti cea	1	1	7	8	3070	1.58	4.35	3.77	1.05	0.349938	NTRK1
205	pharmacokinetic study	1	1	7	8	3070	1.58	4.35	3.77	1.05	0.349938	A4GALT
206	phase reactant	1	1	7	8	3070	1.58	4.35	3.77	1.05	0.349938	HP
207	phase reactants	1	1	7	8	3070	1.58	4.35	3.77	1.05	0.349938	HP
208	starch gel	1	1	7	8	3070	1.58	4.35	3.77	1.05	0.349938	HP
209	thyroid nodules	1	1	7	8	3070	1.58	4.35	3.77	1.05	0.349938	NTRK1
210	total thyroidectomy	1	1	7	8	3070	1.58	4.35	3.77	1.05	0.349938	NTRK1
211	type 2a	1	1	7	8	3070	1.58	4.35	3.77	1.05	0.349938	NTRK1
212	type iib	1	1	7	8	3070	1.58	4.35	3.77	1.05	0.349938	NTRK1
213	weinberg equilibrium	1	1	7	8	3070	1.58	4.35	3.77	1.05	0.349938	HP
214	dimensional electrophoresis	1	1	7	8	3070	1.58	4.35	3.77	1.05	0.349938	HP
215	plasma concentration	2	2	6	97	2981	1.55	4.31	3.68	1.05	0.349938	A4GALT HP
216	red cell	2	2	6	97	2981	1.55	4.31	3.68	1.05	0.349938	A4GALT HP
232	intraocular lens	1	1	7	9	3069	1.48	4.25	3.66	1.05	0.349938	A4GALT
233	iron status	1	1	7	9	3069	1.48	4.25	3.66	1.05	0.349938	HP
234	sodium channel	1	1	7	9	3069	1.48	4.25	3.66	1.05	0.349938	SCN1A
235	threonine protein	1	1	7	9	3069	1.48	4.25	3.66	1.05	0.349938	A4GALT
236	transferrin saturation	1	1	7	9	3069	1.48	4.25	3.66	1.05	0.349938	HP
237	best corrected	1	1	7	9	3069	1.48	4.25	3.66	1.05	0.349938	A4GALT
238	voltage gated	1	1	7	9	3069	1.48	4.25	3.66	1.05	0.349938	SCN1A
239	cervical lymph	1	1	7	9	3069	1.48	4.25	3.66	1.05	0.349938	NTRK1
240	channel activity	1	1	7	9	3069	1.48	4.25	3.66	1.05	0.349938	A4GALT
241	crossed immunoelectrophoresis	1	1	7	9	3069	1.48	4.25	3.66	1.05	0.349938	HP
244	behaviour	3	3	10	178	3766	1.44	4.46	3.95	1.05	0.349938	A4GALT HP NTRK1
245	helpful	3	3	10	178	3766	1.44	4.46	3.95	1.05	0.349938	A4GALT HP NTRK1
247	positron	2	2	11	64	3880	1.39	4.42	3.96	1.05	0.349938	A4GALT NTRK1
255	coefficients	3	3	10	183	3761	1.37	4.42	3.88	1.05	0.349938	A4GALT HP NTRK1
257	creatine	2	2	11	65	3879	1.36	4.42	3.94	1.05	0.349938	A4GALT HP
259	hb	2	2	11	67	3877	1.31	4.37	3.88	1.05	0.349938	A4GALT HP
260	conductances	1	1	12	5	3939	1.31	4.37	3.93	1.05	0.349938	A4GALT
261	hk	1	1	12	5	3939	1.31	4.37	3.93	1.05	0.349938	A4GALT
262	ku	1	1	12	5	3939	1.31	4.37	3.93	1.05	0.349938	A4GALT
263	1p	1	1	12	5	3939	1.31	4.37	3.93	1.05	0.349938	NTRK1
264	mofetil	1	1	12	5	3939	1.31	4.37	3.93	1.05	0.349938	A4GALT
265	phaeochromocytoma	1	1	12	5	3939	1.31	4.37	3.93	1.05	0.349938	NTRK1
266	microheterogeneity	1	1	12	5	3939	1.31	4.37	3.93	1.05	0.349938	HP
267	coombs	1	1	12	5	3939	1.31	4.37	3.93	1.05	0.349938	HP
268	c3c	1	1	12	5	3939	1.31	4.37	3.93	1.05	0.349938	HP
269	nephelometric	1	1	12	5	3939	1.31	4.37	3.93	1.05	0.349938	HP
270	sutures	1	1	12	5	3939	1.31	4.37	3.93	1.05	0.349938	A4GALT
283	creatinine	3	3	10	193	3751	1.24	4.28	3.74	1.05	0.349938	A4GALT HP NTRK1
302	probability	3	3	10	196	3748	1.2	4.23	3.7	1.05	0.349938	A4GALT HP NTRK1
304	hereditary	3	3	10	197	3747	1.19	4.23	3.69	1.05	0.349938	A4GALT HP NTRK1
306	cellulose	2	2	11	72	3872	1.18	4.23	3.75	1.05	0.349938	A4GALT HP
307	streptococcus	2	2	11	73	3871	1.16	4.23	3.72	1.05	0.349938	A4GALT HP
308	magnetization	1	1	12	6	3938	1.16	4.23	3.78	1.05	0.349938	NTRK1
309	methemoglobin	1	1	12	6	3938	1.16	4.23	3.78	1.05	0.349938	HP
310	paternity	1	1	12	6	3938	1.16	4.23	3.78	1.05	0.349938	HP
311	sigmoidal	1	1	12	6	3938	1.16	4.23	3.78	1.05	0.349938	A4GALT
312	hemoglobinuria	1	1	12	6	3938	1.16	4.23	3.78	1.05	0.349938	HP
313	propositus	1	1	12	6	3938	1.16	4.23	3.78	1.05	0.349938	A4GALT
314	sigmoid	1	1	12	6	3938	1.16	4.23	3.78	1.05	0.349938	A4GALT
319	cartilage	2	2	11	74	3870	1.14	4.19	3.7	1.05	0.349938	FMOD NTRK1
320	simplex	2	2	11	74	3870	1.14	4.19	3.7	1.05	0.349938	A4GALT USH2A
323	hemolytic	2	2	11	75	3869	1.11	4.19	3.67	1.05	0.349938	A4GALT HP
324	heterozygotes	2	2	11	75	3869	1.11	4.19	3.67	1.05	0.349938	A4GALT HP
343	mibg	1	1	12	7	3937	1.02	4.07	3.65	1.05	0.349938	NTRK1
344	excimer	1	1	12	7	3937	1.02	4.07	3.65	1.05	0.349938	A4GALT
345	bayesian	1	1	12	7	3937	1.02	4.07	3.65	1.05	0.349938	A4GALT
346	johnson	1	1	12	7	3937	1.02	4.07	3.65	1.05	0.349938	HP
347	extrapolated	1	1	12	7	3937	1.02	4.07	3.65	1.05	0.349938	A4GALT
348	hirschsprung	1	1	12	7	3937	1.02	4.07	3.65	1.05	0.349938	NTRK1
349	mycophenolate	1	1	12	7	3937	1.02	4.07	3.65	1.05	0.349938	A4GALT
350	isradipine	1	1	12	7	3937	1.02	4.07	3.65	1.05	0.349938	STOML3
351	transthyretin	1	1	12	7	3937	1.02	4.07	3.65	1.05	0.349938	HP
352	orosomucoid	1	1	12	7	3937	1.02	4.07	3.65	1.05	0.349938	HP
353	keratitis	1	1	12	7	3937	1.02	4.07	3.65	1.05	0.349938	A4GALT
354	astigmatism	1	1	12	7	3937	1.02	4.07	3.65	1.05	0.349938	A4GALT
217	healthy subjects	3	3	5	274	2804	1.49	4.25	3.56	1.02	0.360595	A4GALT HP NTRK1
242	significant correlation	3	3	5	276	2802	1.47	4.25	3.54	1.02	0.360595	A4GALT HP NTRK1
243	double blind	3	3	5	277	2801	1.46	4.25	3.53	1.02	0.360595	A4GALT HP NTRK1
246	mean follow	2	2	6	105	2973	1.41	4.2	3.54	1.02	0.360595	A4GALT NTRK1
248	albumin levels	1	1	7	10	3068	1.38	4.16	3.57	1.02	0.360595	HP
249	neuroendocrine tumors	1	1	7	10	3068	1.38	4.16	3.57	1.02	0.360595	NTRK1
250	basolateral membrane	1	1	7	10	3068	1.38	4.16	3.57	1.02	0.360595	A4GALT
251	total bilirubin	1	1	7	10	3068	1.38	4.16	3.57	1.02	0.360595	HP
252	type iia	1	1	7	10	3068	1.38	4.16	3.57	1.02	0.360595	NTRK1
253	unfractionated heparin	1	1	7	10	3068	1.38	4.16	3.57	1.02	0.360595	A4GALT
322	intervals	4	4	9	371	3573	1.12	4.19	3.56	1.02	0.360595	A4GALT HP INSRR NTRK1
326	adenosine	3	3	10	204	3740	1.1	4.19	3.6	1.02	0.360595	A4GALT GDA HP
366	erythroid	2	2	11	80	3864	1	3.98	3.56	1.02	0.360595	A4GALT HP
376	mmpi	1	1	12	8	3936	0.91	3.93	3.53	1.02	0.360595	A4GALT
377	cotransporter	1	1	12	8	3936	0.91	3.93	3.53	1.02	0.360595	SLC12A1
378	haemolysis	1	1	12	8	3936	0.91	3.93	3.53	1.02	0.360595	HP
379	nonparametric	1	1	12	8	3936	0.91	3.93	3.53	1.02	0.360595	A4GALT
380	dpg	1	1	12	8	3936	0.91	3.93	3.53	1.02	0.360595	A4GALT
381	covariate	1	1	12	8	3936	0.91	3.93	3.53	1.02	0.360595	A4GALT
382	antiglobulin	1	1	12	8	3936	0.91	3.93	3.53	1.02	0.360595	HP
383	pheochromocytomas	1	1	12	8	3936	0.91	3.93	3.53	1.02	0.360595	NTRK1
384	subtyping	1	1	12	8	3936	0.91	3.93	3.53	1.02	0.360595	HP
385	reactant	1	1	12	8	3936	0.91	3.93	3.53	1.02	0.360595	HP
386	diphosphoglycerate	1	1	12	8	3936	0.91	3.93	3.53	1.02	0.360595	A4GALT
387	hyperpolarization	1	1	12	8	3936	0.91	3.93	3.53	1.02	0.360595	A4GALT
388	adrenalectomy	1	1	12	8	3936	0.91	3.93	3.53	1.02	0.360595	NTRK1
271	hardy weinberg	1	1	7	11	3067	1.3	4.06	3.48	1	0.367879	HP
272	inhibitory concentration	1	1	7	11	3067	1.3	4.06	3.48	1	0.367879	A4GALT
273	medullary carcinoma	1	1	7	11	3067	1.3	4.06	3.48	1	0.367879	NTRK1
274	neural crest	1	1	7	11	3067	1.3	4.06	3.48	1	0.367879	NTRK1
275	apical membrane	1	1	7	11	3067	1.3	4.06	3.48	1	0.367879	A4GALT
276	plasma clearance	1	1	7	11	3067	1.3	4.06	3.48	1	0.367879	A4GALT
277	retinol binding	1	1	7	11	3067	1.3	4.06	3.48	1	0.367879	HP
278	serum iron	1	1	7	11	3067	1.3	4.06	3.48	1	0.367879	HP
279	corrected visual	1	1	7	11	3067	1.3	4.06	3.48	1	0.367879	A4GALT
254	analysis showed	3	3	5	287	2791	1.37	4.16	3.44	0.99	0.371577	A4GALT HP NTRK1
256	patients undergoing	3	3	5	288	2790	1.36	4.16	3.43	0.99	0.371577	A4GALT HP NTRK1
258	family history	2	2	6	109	2969	1.35	4.1	3.47	0.99	0.371577	HP NTRK1
280	ml min	2	2	6	112	2966	1.3	4.06	3.42	0.99	0.371577	A4GALT NTRK1
286	fdg pet	1	1	7	12	3066	1.22	4	3.4	0.99	0.371577	NTRK1
287	germline mutation	1	1	7	12	3066	1.22	4	3.4	0.99	0.371577	NTRK1
288	gradient echo	1	1	7	12	3066	1.22	4	3.4	0.99	0.371577	NTRK1
289	amp dependent	1	1	7	12	3066	1.22	4	3.4	0.99	0.371577	A4GALT
290	iron metabolism	1	1	7	12	3066	1.22	4	3.4	0.99	0.371577	HP
291	lod score	1	1	7	12	3066	1.22	4	3.4	0.99	0.371577	HP
292	pharmacokinetic studies	1	1	7	12	3066	1.22	4	3.4	0.99	0.371577	A4GALT
293	posttraumatic stress	1	1	7	12	3066	1.22	4	3.4	0.99	0.371577	A4GALT
294	regulatory subunit	1	1	7	12	3066	1.22	4	3.4	0.99	0.371577	A4GALT
295	serum alpha	1	1	7	12	3066	1.22	4	3.4	0.99	0.371577	HP
296	syndrome type	1	1	7	12	3066	1.22	4	3.4	0.99	0.371577	USH2A
297	thyroid carcinomas	1	1	7	12	3066	1.22	4	3.4	0.99	0.371577	NTRK1
298	thyroid tissue	1	1	7	12	3066	1.22	4	3.4	0.99	0.371577	NTRK1
299	acid glycoprotein	1	1	7	12	3066	1.22	4	3.4	0.99	0.371577	HP
300	cell hyperplasia	1	1	7	12	3066	1.22	4	3.4	0.99	0.371577	NTRK1
301	damage induced	1	1	7	12	3066	1.22	4	3.4	0.99	0.371577	A4GALT
397	normalization	2	2	11	86	3858	0.87	3.88	3.43	0.99	0.371577	HP NTRK1
409	poisson	1	1	12	9	3935	0.81	3.82	3.43	0.99	0.371577	INSRR
410	ctg	1	1	12	9	3935	0.81	3.82	3.43	0.99	0.371577	A4GALT
282	human plasma	2	2	6	114	2964	1.27	4.06	3.39	0.98	0.375311	A4GALT HP
374	tract	4	4	9	391	3553	0.96	3.98	3.39	0.98	0.375311	A4GALT HP INSRR NTRK1
406	pet	2	2	11	88	3856	0.83	3.82	3.38	0.98	0.375311	A4GALT NTRK1
281	normal subjects	3	3	5	296	2782	1.3	4.06	3.36	0.96	0.382893	A4GALT HP NTRK1
284	serum concentrations	2	2	6	117	2961	1.22	4	3.34	0.96	0.382893	A4GALT HP
285	clinical outcome	2	2	6	117	2961	1.22	4	3.34	0.96	0.382893	A4GALT NTRK1
315	gamma globulin	1	1	7	13	3065	1.15	3.91	3.33	0.96	0.382893	HP
316	normal thyroid	1	1	7	13	3065	1.15	3.91	3.33	0.96	0.382893	NTRK1
317	cell volume	1	1	7	13	3065	1.15	3.91	3.33	0.96	0.382893	HP
318	complement component	1	1	7	13	3065	1.15	3.91	3.33	0.96	0.382893	HP
408	herpes	2	2	11	89	3855	0.81	3.82	3.36	0.96	0.382893	A4GALT USH2A
442	111in	1	1	12	10	3934	0.71	3.72	3.34	0.96	0.382893	NTRK1
443	phosphoglucomutase	1	1	12	10	3934	0.71	3.72	3.34	0.96	0.382893	HP
444	hill	1	1	12	10	3934	0.71	3.72	3.34	0.96	0.382893	A4GALT
445	iol	1	1	12	10	3934	0.71	3.72	3.34	0.96	0.382893	A4GALT
446	11c	1	1	12	10	3934	0.71	3.72	3.34	0.96	0.382893	A4GALT
303	results showed	3	3	5	309	2769	1.19	3.96	3.24	0.93	0.394554	A4GALT HP NTRK1
305	blot analysis	3	3	5	310	2768	1.18	3.96	3.24	0.93	0.394554	A4GALT HP NTRK1
321	binding activity	2	2	6	124	2954	1.12	3.91	3.23	0.93	0.394554	A4GALT HP
325	et al	3	3	5	320	2758	1.11	3.91	3.15	0.93	0.394554	A4GALT HP NTRK1
327	breast cancer	3	3	5	322	2756	1.09	3.86	3.14	0.93	0.394554	HP INSRR NTRK1
328	dose level	1	1	7	14	3064	1.08	3.86	3.26	0.93	0.394554	A4GALT
329	genetic testing	1	1	7	14	3064	1.08	3.86	3.26	0.93	0.394554	NTRK1
330	myotonic dystrophy	1	1	7	14	3064	1.08	3.86	3.26	0.93	0.394554	A4GALT
331	apparently healthy	1	1	7	14	3064	1.08	3.86	3.26	0.93	0.394554	HP
332	plasma fibrinogen	1	1	7	14	3064	1.08	3.86	3.26	0.93	0.394554	HP
333	quantitative determination	1	1	7	14	3064	1.08	3.86	3.26	0.93	0.394554	HP
334	radial immunodiffusion	1	1	7	14	3064	1.08	3.86	3.26	0.93	0.394554	HP
335	serum bilirubin	1	1	7	14	3064	1.08	3.86	3.26	0.93	0.394554	HP
336	somatic mutation	1	1	7	14	3064	1.08	3.86	3.26	0.93	0.394554	NTRK1
337	strand break	1	1	7	14	3064	1.08	3.86	3.26	0.93	0.394554	A4GALT
338	dependent phosphorylation	1	1	7	14	3064	1.08	3.86	3.26	0.93	0.394554	A4GALT
339	sodium dodecyl	2	2	6	127	2951	1.08	3.86	3.19	0.93	0.394554	A4GALT HP
340	carcinoma cell	2	2	6	127	2951	1.08	3.86	3.19	0.93	0.394554	A4GALT NTRK1
341	blood cell	2	2	6	128	2950	1.07	3.86	3.18	0.93	0.394554	A4GALT HP
355	dominantly inherited	1	1	7	15	3063	1.02	3.81	3.2	0.93	0.394554	NTRK1
356	graft failure	1	1	7	15	3063	1.02	3.81	3.2	0.93	0.394554	A4GALT
357	iron deficiency	1	1	7	15	3063	1.02	3.81	3.2	0.93	0.394554	HP
358	mr images	1	1	7	15	3063	1.02	3.81	3.2	0.93	0.394554	NTRK1
359	neoplasia type	1	1	7	15	3063	1.02	3.81	3.2	0.93	0.394554	NTRK1
360	node dissection	1	1	7	15	3063	1.02	3.81	3.2	0.93	0.394554	NTRK1
361	peroxidase activity	1	1	7	15	3063	1.02	3.81	3.2	0.93	0.394554	HP
362	pyruvate kinase	1	1	7	15	3063	1.02	3.81	3.2	0.93	0.394554	A4GALT
363	spin echo	1	1	7	15	3063	1.02	3.81	3.2	0.93	0.394554	NTRK1
364	stress disorder	1	1	7	15	3063	1.02	3.81	3.2	0.93	0.394554	A4GALT
367	drug concentration	1	1	7	16	3062	0.96	3.76	3.14	0.93	0.394554	A4GALT
368	graft rejection	1	1	7	16	3062	0.96	3.76	3.14	0.93	0.394554	A4GALT
369	heavy chains	1	1	7	16	3062	0.96	3.76	3.14	0.93	0.394554	USH2A
370	human sera	1	1	7	16	3062	0.96	3.76	3.14	0.93	0.394554	HP
371	rejection episodes	1	1	7	16	3062	0.96	3.76	3.14	0.93	0.394554	A4GALT
372	adenosine deaminase	1	1	7	16	3062	0.96	3.76	3.14	0.93	0.394554	HP
373	dna double	1	1	7	16	3062	0.96	3.76	3.14	0.93	0.394554	A4GALT
399	allele	4	4	9	405	3539	0.86	3.88	3.28	0.93	0.394554	A4GALT HP NTRK1 SERPINA3
411	substances	3	3	10	231	3713	0.81	3.82	3.28	0.93	0.394554	A4GALT HP NTRK1
421	ratios	4	4	9	415	3529	0.79	3.76	3.2	0.93	0.394554	A4GALT HP INSRR NTRK1
431	encodes	3	3	10	239	3705	0.73	3.72	3.2	0.93	0.394554	A4GALT NTRK1 USH2A
448	valuable	3	3	10	242	3702	0.7	3.68	3.16	0.93	0.394554	A4GALT HP NTRK1
449	preoperatively	2	2	11	96	3848	0.68	3.68	3.23	0.93	0.394554	A4GALT HP
457	proteinase	2	2	11	97	3847	0.67	3.68	3.21	0.93	0.394554	A4GALT HP
471	equilibration	1	1	12	11	3933	0.63	3.63	3.25	0.93	0.394554	A4GALT
472	admixture	1	1	12	11	3933	0.63	3.63	3.25	0.93	0.394554	HP
473	weinberg	1	1	12	11	3933	0.63	3.63	3.25	0.93	0.394554	HP
474	suture	1	1	12	11	3933	0.63	3.63	3.25	0.93	0.394554	A4GALT
475	hcmv	1	1	12	11	3933	0.63	3.63	3.25	0.93	0.394554	USH2A
480	voltage	2	2	11	101	3843	0.6	3.58	3.14	0.93	0.394554	A4GALT SCN1A
481	dog	2	2	11	101	3843	0.6	3.58	3.14	0.93	0.394554	A4GALT HP
501	keratoplasty	1	1	12	12	3932	0.55	3.58	3.17	0.93	0.394554	A4GALT
502	phosphoenolpyruvate	1	1	12	12	3932	0.55	3.58	3.17	0.93	0.394554	A4GALT
503	pyogenes	1	1	12	12	3932	0.55	3.58	3.17	0.93	0.394554	HP
504	pentagastrin	1	1	12	12	3932	0.55	3.58	3.17	0.93	0.394554	NTRK1
505	runners	1	1	12	12	3932	0.55	3.58	3.17	0.93	0.394554	HP
506	haematocrit	1	1	12	12	3932	0.55	3.58	3.17	0.93	0.394554	HP
507	tmax	1	1	12	12	3932	0.55	3.58	3.17	0.93	0.394554	A4GALT
508	rectifying	1	1	12	12	3932	0.55	3.58	3.17	0.93	0.394554	A4GALT
509	reactants	1	1	12	12	3932	0.55	3.58	3.17	0.93	0.394554	HP
510	dystrophies	1	1	12	12	3932	0.55	3.58	3.17	0.93	0.394554	A4GALT
511	presymptomatic	1	1	12	12	3932	0.55	3.58	3.17	0.93	0.394554	NTRK1
512	cy	1	1	12	12	3932	0.55	3.58	3.17	0.93	0.394554	A4GALT
342	five patients	3	3	5	329	2749	1.04	3.81	3.08	0.91	0.402524	A4GALT HP NTRK1
389	medullary thyroid	1	1	7	17	3061	0.91	3.71	3.08	0.91	0.402524	NTRK1
390	oral doses	1	1	7	17	3061	0.91	3.71	3.08	0.91	0.402524	A4GALT
391	serum ferritin	1	1	7	17	3061	0.91	3.71	3.08	0.91	0.402524	HP
392	untranslated region	1	1	7	17	3061	0.91	3.71	3.08	0.91	0.402524	A4GALT
393	calcitonin gene	1	1	7	17	3061	0.91	3.71	3.08	0.91	0.402524	NTRK1
394	activated partial	1	1	7	17	3061	0.91	3.71	3.08	0.91	0.402524	A4GALT
494	agarose	2	2	11	103	3841	0.57	3.58	3.1	0.91	0.402524	A4GALT HP
524	norwegian	1	1	12	13	3931	0.48	3.44	3.1	0.91	0.402524	INSRR
525	xii	1	1	12	13	3931	0.48	3.44	3.1	0.91	0.402524	A4GALT
526	ceruloplasmin	1	1	12	13	3931	0.48	3.44	3.1	0.91	0.402524	HP
527	hardy	1	1	12	13	3931	0.48	3.44	3.1	0.91	0.402524	HP
528	ptsd	1	1	12	13	3931	0.48	3.44	3.1	0.91	0.402524	A4GALT
529	metoclopramide	1	1	12	13	3931	0.48	3.44	3.1	0.91	0.402524	NTRK1
530	parametric	1	1	12	13	3931	0.48	3.44	3.1	0.91	0.402524	A4GALT
476	episodes	3	3	10	251	3693	0.61	3.63	3.07	0.9	0.40657	A4GALT HP NTRK1
477	inherited	3	3	10	251	3693	0.61	3.63	3.07	0.9	0.40657	A4GALT HP NTRK1
365	previously reported	3	3	5	332	2746	1.02	3.81	3.06	0.89	0.410656	A4GALT HP NTRK1
478	considerably	3	3	10	252	3692	0.6	3.63	3.06	0.89	0.410656	A4GALT HP NTRK1
400	genetically determined	1	1	7	18	3060	0.86	3.67	3.03	0.88	0.414783	HP
401	genetic studies	1	1	7	18	3060	0.86	3.67	3.03	0.88	0.414783	HP
402	phase response	1	1	7	18	3060	0.86	3.67	3.03	0.88	0.414783	HP
403	sporadic cases	1	1	7	18	3060	0.86	3.67	3.03	0.88	0.414783	NTRK1
404	weight heparin	1	1	7	18	3060	0.86	3.67	3.03	0.88	0.414783	A4GALT
405	complement components	1	1	7	18	3060	0.86	3.67	3.03	0.88	0.414783	HP
492	making	3	3	10	255	3689	0.58	3.58	3.03	0.88	0.414783	A4GALT HP NTRK1
493	heavy	3	3	10	256	3688	0.57	3.58	3.02	0.88	0.414783	A4GALT HP USH2A
555	lymphadenectomy	1	1	12	14	3930	0.42	3.38	3.03	0.88	0.414783	NTRK1
395	retrospective study	2	2	6	141	2937	0.9	3.71	3	0.87	0.418952	A4GALT NTRK1
398	red blood	2	2	6	144	2934	0.87	3.67	2.96	0.87	0.418952	A4GALT HP
412	drug concentrations	1	1	7	19	3059	0.81	3.61	2.98	0.87	0.418952	A4GALT
413	endocrine neoplasia	1	1	7	19	3059	0.81	3.61	2.98	0.87	0.418952	NTRK1
414	peak plasma	1	1	7	19	3059	0.81	3.61	2.98	0.87	0.418952	A4GALT
415	protein bound	1	1	7	19	3059	0.81	3.61	2.98	0.87	0.418952	HP
416	retinitis pigmentosa	1	1	7	19	3059	0.81	3.61	2.98	0.87	0.418952	USH2A
417	terminal half	1	1	7	19	3059	0.81	3.61	2.98	0.87	0.418952	A4GALT
418	threonine kinase	1	1	7	19	3059	0.81	3.61	2.98	0.87	0.418952	A4GALT
419	beta chains	1	1	7	19	3059	0.81	3.61	2.98	0.87	0.418952	HP
495	birth	3	3	10	257	3687	0.56	3.58	3.01	0.87	0.418952	A4GALT HP INSRR
514	proven	3	3	10	259	3685	0.54	3.51	3	0.87	0.418952	A4GALT HP NTRK1
574	unipolar	1	1	12	15	3929	0.35	3.33	2.97	0.87	0.418952	HP
575	radiosensitivity	1	1	12	15	3929	0.35	3.33	2.97	0.87	0.418952	A4GALT
576	phosphofructokinase	1	1	12	15	3929	0.35	3.33	2.97	0.87	0.418952	A4GALT
577	plasmatic	1	1	12	15	3929	0.35	3.33	2.97	0.87	0.418952	HP
578	neuroblastomas	1	1	12	15	3929	0.35	3.33	2.97	0.87	0.418952	NTRK1
579	outward	1	1	12	15	3929	0.35	3.33	2.97	0.87	0.418952	A4GALT
580	refractive	1	1	12	15	3929	0.35	3.33	2.97	0.87	0.418952	A4GALT
581	benzodiazepines	1	1	12	15	3929	0.35	3.33	2.97	0.87	0.418952	A4GALT
582	pna	1	1	12	15	3929	0.35	3.33	2.97	0.87	0.418952	A4GALT
583	modeled	1	1	12	15	3929	0.35	3.33	2.97	0.87	0.418952	A4GALT
584	sparse	1	1	12	15	3929	0.35	3.33	2.97	0.87	0.418952	A4GALT
375	patients treated	3	3	5	347	2731	0.91	3.71	2.95	0.86	0.423162	A4GALT HP NTRK1
422	human cytomegalovirus	1	1	7	20	3058	0.76	3.57	2.93	0.86	0.423162	USH2A
423	inflammatory reaction	1	1	7	20	3058	0.76	3.57	2.93	0.86	0.423162	HP
424	kinetic properties	1	1	7	20	3058	0.76	3.57	2.93	0.86	0.423162	A4GALT
425	phosphate dehydrogenase	1	1	7	20	3058	0.76	3.57	2.93	0.86	0.423162	HP
426	phosphorylation sites	1	1	7	20	3058	0.76	3.57	2.93	0.86	0.423162	A4GALT
427	serum proteins	1	1	7	20	3058	0.76	3.57	2.93	0.86	0.423162	HP
428	cysteine rich	1	1	7	20	3058	0.76	3.57	2.93	0.86	0.423162	NTRK1
531	preoperative	3	3	10	266	3678	0.48	3.44	2.93	0.86	0.423162	A4GALT HP NTRK1
532	trend	3	3	10	266	3678	0.48	3.44	2.93	0.86	0.423162	A4GALT HP INSRR
556	isoelectric	2	2	11	113	3831	0.41	3.38	2.94	0.86	0.423162	A4GALT HP
396	ng ml	3	3	5	350	2728	0.89	3.67	2.93	0.85	0.427415	A4GALT HP NTRK1
407	gel filtration	2	2	6	148	2930	0.82	3.61	2.92	0.85	0.427415	A4GALT HP
420	risk factors	3	3	5	366	2712	0.79	3.57	2.81	0.85	0.427415	A4GALT HP INSRR
429	plasma concentrations	2	2	6	154	2924	0.75	3.57	2.84	0.85	0.427415	A4GALT HP
430	previously described	2	2	6	155	2923	0.74	3.52	2.83	0.85	0.427415	A4GALT HP
432	sequence analysis	2	2	6	157	2921	0.72	3.52	2.81	0.85	0.427415	HP NTRK1
433	dose escalation	1	1	7	21	3057	0.72	3.52	2.89	0.85	0.427415	A4GALT
434	dose levels	1	1	7	21	3057	0.72	3.52	2.89	0.85	0.427415	A4GALT
435	gene frequencies	1	1	7	21	3057	0.72	3.52	2.89	0.85	0.427415	HP
436	germline mutations	1	1	7	21	3057	0.72	3.52	2.89	0.85	0.427415	NTRK1
437	person years	1	1	7	21	3057	0.72	3.52	2.89	0.85	0.427415	INSRR
438	recurrent disease	1	1	7	21	3057	0.72	3.52	2.89	0.85	0.427415	NTRK1
439	signal intensity	1	1	7	21	3057	0.72	3.52	2.89	0.85	0.427415	NTRK1
440	stimulation test	1	1	7	21	3057	0.72	3.52	2.89	0.85	0.427415	NTRK1
441	thromboplastin time	1	1	7	21	3057	0.72	3.52	2.89	0.85	0.427415	A4GALT
450	drug interactions	1	1	7	22	3056	0.67	3.48	2.84	0.85	0.427415	A4GALT
451	age adjusted	1	1	7	22	3056	0.67	3.48	2.84	0.85	0.427415	INSRR
452	multiple endocrine	1	1	7	22	3056	0.67	3.48	2.84	0.85	0.427415	NTRK1
453	partial thromboplastin	1	1	7	22	3056	0.67	3.48	2.84	0.85	0.427415	A4GALT
454	thyroid cancer	1	1	7	22	3056	0.67	3.48	2.84	0.85	0.427415	NTRK1
455	underwent surgery	1	1	7	22	3056	0.67	3.48	2.84	0.85	0.427415	NTRK1
456	voltage dependent	1	1	7	22	3056	0.67	3.48	2.84	0.85	0.427415	A4GALT
460	gamma glutamyl	1	1	7	23	3055	0.63	3.42	2.8	0.85	0.427415	HP
461	genetic markers	1	1	7	23	3055	0.63	3.42	2.8	0.85	0.427415	HP
462	half lives	1	1	7	23	3055	0.63	3.42	2.8	0.85	0.427415	A4GALT
463	incidence rate	1	1	7	23	3055	0.63	3.42	2.8	0.85	0.427415	INSRR
464	nerve growth	1	1	7	23	3055	0.63	3.42	2.8	0.85	0.427415	NTRK1
465	polyacrylamide gels	1	1	7	23	3055	0.63	3.42	2.8	0.85	0.427415	HP
466	somatic mutations	1	1	7	23	3055	0.63	3.42	2.8	0.85	0.427415	NTRK1
467	thyroid gland	1	1	7	23	3055	0.63	3.42	2.8	0.85	0.427415	NTRK1
468	tumor recurrence	1	1	7	23	3055	0.63	3.42	2.8	0.85	0.427415	NTRK1
469	viral hepatitis	1	1	7	23	3055	0.63	3.42	2.8	0.85	0.427415	HP
470	cysteine residues	1	1	7	23	3055	0.63	3.42	2.8	0.85	0.427415	NTRK1
533	excretion	3	3	10	267	3677	0.47	3.44	2.92	0.85	0.427415	A4GALT HP NTRK1
541	consists	3	3	10	270	3674	0.45	3.38	2.89	0.85	0.427415	A4GALT HP NTRK1
543	re	3	3	10	271	3673	0.44	3.38	2.88	0.85	0.427415	A4GALT HP NTRK1
552	gastrointestinal	3	3	10	273	3671	0.42	3.38	2.87	0.85	0.427415	A4GALT HP NTRK1
554	usefulness	3	3	10	273	3671	0.42	3.38	2.87	0.85	0.427415	A4GALT HP NTRK1
557	curves	3	3	10	275	3669	0.41	3.38	2.85	0.85	0.427415	A4GALT HP NTRK1
564	evaluating	3	3	10	277	3667	0.39	3.33	2.83	0.85	0.427415	A4GALT HP NTRK1
566	classical	3	3	10	279	3665	0.37	3.33	2.81	0.85	0.427415	A4GALT HP NTRK1
601	precision	2	2	11	121	3823	0.3	3.22	2.82	0.85	0.427415	A4GALT HP
603	prealbumin	1	1	12	16	3928	0.3	3.22	2.91	0.85	0.427415	HP
604	designs	1	1	12	16	3928	0.3	3.22	2.91	0.85	0.427415	A4GALT
605	thalassemia	1	1	12	16	3928	0.3	3.22	2.91	0.85	0.427415	HP
606	fluxes	1	1	12	16	3928	0.3	3.22	2.91	0.85	0.427415	A4GALT
607	bullous	1	1	12	16	3928	0.3	3.22	2.91	0.85	0.427415	A4GALT
608	18f	1	1	12	16	3928	0.3	3.22	2.91	0.85	0.427415	NTRK1
610	discovery	2	2	11	122	3822	0.29	3.22	2.8	0.85	0.427415	A4GALT NTRK1
625	myotonic	1	1	12	17	3927	0.25	3.17	2.85	0.85	0.427415	A4GALT
626	iop	1	1	12	17	3927	0.25	3.17	2.85	0.85	0.427415	A4GALT
627	fdg	1	1	12	17	3927	0.25	3.17	2.85	0.85	0.427415	NTRK1
628	octreotide	1	1	12	17	3927	0.25	3.17	2.85	0.85	0.427415	NTRK1
629	corneas	1	1	12	17	3927	0.25	3.17	2.85	0.85	0.427415	A4GALT
630	palpable	1	1	12	17	3927	0.25	3.17	2.85	0.85	0.427415	NTRK1
631	thyroidectomy	1	1	12	17	3927	0.25	3.17	2.85	0.85	0.427415	NTRK1
632	reasonably	1	1	12	17	3927	0.25	3.17	2.85	0.85	0.427415	A4GALT
650	unconjugated	1	1	12	18	3926	0.19	3.12	2.8	0.85	0.427415	HP
651	aptt	1	1	12	18	3926	0.19	3.12	2.8	0.85	0.427415	A4GALT
652	aggressiveness	1	1	12	18	3926	0.19	3.12	2.8	0.85	0.427415	NTRK1
653	dominantly	1	1	12	18	3926	0.19	3.12	2.8	0.85	0.427415	NTRK1
654	benzodiazepine	1	1	12	18	3926	0.19	3.12	2.8	0.85	0.427415	A4GALT
655	protamine	1	1	12	18	3926	0.19	3.12	2.8	0.85	0.427415	A4GALT
656	inhabitants	1	1	12	18	3926	0.19	3.12	2.8	0.85	0.427415	HP
657	ankylosing	1	1	12	18	3926	0.19	3.12	2.8	0.85	0.427415	HP
447	old man	2	2	6	159	2919	0.7	3.52	2.79	0.84	0.431711	HP NTRK1
482	incidence rates	1	1	7	24	3054	0.6	3.38	2.76	0.84	0.431711	INSRR
483	node involvement	1	1	7	24	3054	0.6	3.38	2.76	0.84	0.431711	NTRK1
484	aortic valve	1	1	7	24	3054	0.6	3.38	2.76	0.84	0.431711	HP
485	patch clamp	1	1	7	24	3054	0.6	3.38	2.76	0.84	0.431711	A4GALT
486	risk assessment	1	1	7	24	3054	0.6	3.38	2.76	0.84	0.431711	A4GALT
487	biochemical parameters	1	1	7	24	3054	0.6	3.38	2.76	0.84	0.431711	HP
488	clamp technique	1	1	7	24	3054	0.6	3.38	2.76	0.84	0.431711	A4GALT
489	clinical management	1	1	7	24	3054	0.6	3.38	2.76	0.84	0.431711	NTRK1
490	dimensional gel	1	1	7	24	3054	0.6	3.38	2.76	0.84	0.431711	HP
565	internal	4	4	9	479	3465	0.38	3.33	2.75	0.84	0.431711	A4GALT HP INSRR NTRK1
585	japanese	3	3	10	282	3662	0.35	3.33	2.79	0.84	0.431711	A4GALT HP NTRK1
586	depends	3	3	10	284	3660	0.34	3.27	2.77	0.84	0.431711	A4GALT HP NTRK1
591	clearance	3	3	10	286	3658	0.32	3.27	2.75	0.84	0.431711	A4GALT HP NTRK1
592	suffering	3	3	10	286	3658	0.32	3.27	2.75	0.84	0.431711	A4GALT HP NTRK1
593	absorption	3	3	10	286	3658	0.32	3.27	2.75	0.84	0.431711	A4GALT HP NTRK1
594	extremely	3	3	10	287	3657	0.31	3.27	2.74	0.84	0.431711	A4GALT HP NTRK1
634	evidenced	2	2	11	126	3818	0.23	3.17	2.75	0.84	0.431711	A4GALT HP
674	pharmacodynamics	1	1	12	19	3925	0.14	3.08	2.75	0.84	0.431711	A4GALT
675	atg	1	1	12	19	3925	0.14	3.08	2.75	0.84	0.431711	NTRK1
676	valves	1	1	12	19	3925	0.14	3.08	2.75	0.84	0.431711	HP
677	bilayers	1	1	12	19	3925	0.14	3.08	2.75	0.84	0.431711	A4GALT
496	hepatoma cells	1	1	7	25	3053	0.56	3.38	2.73	0.83	0.436049	HP
497	human hepatoma	1	1	7	25	3053	0.56	3.38	2.73	0.83	0.436049	HP
498	ambulatory peritoneal	1	1	7	25	3053	0.56	3.38	2.73	0.83	0.436049	NTRK1
499	mutation analysis	1	1	7	25	3053	0.56	3.38	2.73	0.83	0.436049	NTRK1
500	continuous ambulatory	1	1	7	25	3053	0.56	3.38	2.73	0.83	0.436049	NTRK1
602	gradient	3	3	10	289	3655	0.3	3.22	2.73	0.83	0.436049	A4GALT HP NTRK1
641	sub	2	2	11	127	3817	0.22	3.17	2.73	0.83	0.436049	A4GALT HP
643	threonine	2	2	11	128	3816	0.21	3.17	2.72	0.83	0.436049	A4GALT NTRK1
458	significantly different	3	3	5	389	2689	0.65	3.42	2.66	0.82	0.440432	A4GALT HP NTRK1
459	results show	3	3	5	390	2688	0.64	3.42	2.65	0.82	0.440432	A4GALT HP NTRK1
479	differential diagnosis	2	2	6	169	2909	0.6	3.42	2.68	0.82	0.440432	HP NTRK1
517	elimination half	1	1	7	26	3052	0.52	3.32	2.69	0.82	0.440432	A4GALT
518	germ line	1	1	7	26	3052	0.52	3.32	2.69	0.82	0.440432	NTRK1
519	graft survival	1	1	7	26	3052	0.52	3.32	2.69	0.82	0.440432	A4GALT
520	protein phosphorylation	1	1	7	26	3052	0.52	3.32	2.69	0.82	0.440432	A4GALT
521	valve replacement	1	1	7	26	3052	0.52	3.32	2.69	0.82	0.440432	HP
522	agarose gel	1	1	7	27	3051	0.49	3.28	2.65	0.82	0.440432	HP
523	liver metastases	1	1	7	27	3051	0.49	3.28	2.65	0.82	0.440432	NTRK1
595	last	4	4	9	491	3453	0.31	3.27	2.68	0.82	0.440432	A4GALT HP INSRR NTRK1
609	us	4	4	9	495	3449	0.29	3.22	2.65	0.82	0.440432	A4GALT HP NTRK1 USH2A
611	venous	3	3	10	291	3653	0.28	3.22	2.71	0.82	0.440432	A4GALT HP NTRK1
618	introduction	3	3	10	294	3650	0.26	3.22	2.69	0.82	0.440432	A4GALT HP NTRK1
624	de	3	3	10	296	3648	0.25	3.17	2.67	0.82	0.440432	A4GALT HP NTRK1
640	aims	3	3	10	299	3645	0.22	3.17	2.64	0.82	0.440432	A4GALT HP NTRK1
664	diffusion	2	2	11	131	3813	0.17	3.12	2.68	0.82	0.440432	A4GALT HP
665	inter	2	2	11	131	3813	0.17	3.12	2.68	0.82	0.440432	A4GALT HP
669	dodecyl	2	2	11	132	3812	0.16	3.12	2.67	0.82	0.440432	A4GALT HP
673	implantation	2	2	11	133	3811	0.15	3.08	2.65	0.82	0.440432	A4GALT HP
691	covariates	1	1	12	20	3924	0.1	3.08	2.7	0.82	0.440432	A4GALT
692	pigmentosa	1	1	12	20	3924	0.1	3.08	2.7	0.82	0.440432	USH2A
693	provocative	1	1	12	20	3924	0.1	3.08	2.7	0.82	0.440432	NTRK1
694	diazepam	1	1	12	20	3924	0.1	3.08	2.7	0.82	0.440432	A4GALT
695	posttraumatic	1	1	12	20	3924	0.1	3.08	2.7	0.82	0.440432	A4GALT
696	microwave	1	1	12	20	3924	0.1	3.08	2.7	0.82	0.440432	NTRK1
697	indians	1	1	12	20	3924	0.1	3.08	2.7	0.82	0.440432	HP
714	joining	1	1	12	21	3923	0.06	3.02	2.66	0.82	0.440432	A4GALT
715	insensitivity	1	1	12	21	3923	0.06	3.02	2.66	0.82	0.440432	NTRK1
716	chromogenic	1	1	12	21	3923	0.06	3.02	2.66	0.82	0.440432	A4GALT
717	phenotyping	1	1	12	21	3923	0.06	3.02	2.66	0.82	0.440432	HP
718	protooncogene	1	1	12	21	3923	0.06	3.02	2.66	0.82	0.440432	NTRK1
719	inward	1	1	12	21	3923	0.06	3.02	2.66	0.82	0.440432	A4GALT
720	penetrating	1	1	12	21	3923	0.06	3.02	2.66	0.82	0.440432	A4GALT
721	colchicine	1	1	12	21	3923	0.06	3.02	2.66	0.82	0.440432	NTRK1
722	kallikrein	1	1	12	21	3923	0.06	3.02	2.66	0.82	0.440432	A4GALT
723	glycolysis	1	1	12	21	3923	0.06	3.02	2.66	0.82	0.440432	A4GALT
724	mediastinum	1	1	12	21	3923	0.06	3.02	2.66	0.82	0.440432	NTRK1
725	lactoferrin	1	1	12	21	3923	0.06	3.02	2.66	0.82	0.440432	HP
726	trough	1	1	12	21	3923	0.06	3.02	2.66	0.82	0.440432	A4GALT
534	dose limiting	1	1	7	28	3050	0.46	3.28	2.62	0.81	0.444858	A4GALT
535	allele frequency	1	1	7	28	3050	0.46	3.28	2.62	0.81	0.444858	HP
536	pharmacokinetic parameters	1	1	7	28	3050	0.46	3.28	2.62	0.81	0.444858	A4GALT
537	reference values	1	1	7	28	3050	0.46	3.28	2.62	0.81	0.444858	HP
538	time curve	1	1	7	28	3050	0.46	3.28	2.62	0.81	0.444858	A4GALT
539	concentration time	1	1	7	28	3050	0.46	3.28	2.62	0.81	0.444858	A4GALT
540	data set	1	1	7	28	3050	0.46	3.28	2.62	0.81	0.444858	A4GALT
648	sulfate	3	3	10	303	3641	0.2	3.12	2.61	0.81	0.444858	A4GALT FMOD HP
649	diffuse	3	3	10	303	3641	0.2	3.12	2.61	0.81	0.444858	A4GALT HP NTRK1
680	urea	2	2	11	134	3810	0.14	3.08	2.64	0.81	0.444858	HP NTRK1
682	barrier	2	2	11	135	3809	0.13	3.08	2.63	0.81	0.444858	A4GALT HP
688	sheep	2	2	11	136	3808	0.11	3.08	2.61	0.81	0.444858	A4GALT HP
750	micromolar	1	1	12	22	3922	0.01	0	2.62	0.81	0.444858	A4GALT
751	erythropoiesis	1	1	12	22	3922	0.01	0	2.62	0.81	0.444858	HP
491	molecular weight	3	3	5	401	2677	0.58	3.38	2.59	0.8	0.449329	A4GALT HP NTRK1
516	half life	2	2	6	177	2901	0.53	3.32	2.6	0.8	0.449329	A4GALT HP
545	intraocular pressure	1	1	7	29	3049	0.42	3.23	2.59	0.8	0.449329	A4GALT
546	light chains	1	1	7	29	3049	0.42	3.23	2.59	0.8	0.449329	HP
547	proteinase inhibitor	1	1	7	29	3049	0.42	3.23	2.59	0.8	0.449329	HP
548	pulmonary tuberculosis	1	1	7	29	3049	0.42	3.23	2.59	0.8	0.449329	HP
549	biochemical markers	1	1	7	29	3049	0.42	3.23	2.59	0.8	0.449329	HP
550	blood plasma	1	1	7	29	3049	0.42	3.23	2.59	0.8	0.449329	HP
551	blood serum	1	1	7	29	3049	0.42	3.23	2.59	0.8	0.449329	HP
666	cohort	3	3	10	307	3637	0.17	3.12	2.58	0.8	0.449329	A4GALT HP INSRR
670	alleles	3	3	10	308	3636	0.16	3.12	2.57	0.8	0.449329	A4GALT HP NTRK1
701	trypsin	2	2	11	138	3806	0.09	3.02	2.59	0.8	0.449329	A4GALT HP
768	kindreds	1	1	12	23	3921	-0.02	0	2.58	0.8	0.449329	NTRK1
769	prostheses	1	1	12	23	3921	-0.02	0	2.58	0.8	0.449329	HP
770	splenectomy	1	1	12	23	3921	-0.02	0	2.58	0.8	0.449329	A4GALT
771	hc	1	1	12	23	3921	-0.02	0	2.58	0.8	0.449329	SERPIND1
772	cmax	1	1	12	23	3921	-0.02	0	2.58	0.8	0.449329	A4GALT
773	unbound	1	1	12	23	3921	-0.02	0	2.58	0.8	0.449329	A4GALT
774	splenomegaly	1	1	12	23	3921	-0.02	0	2.58	0.8	0.449329	HP
558	healthy persons	1	1	7	30	3048	0.4	3.19	2.56	0.79	0.453845	HP
559	hepg2 cells	1	1	7	30	3048	0.4	3.19	2.56	0.79	0.453845	HP
560	liver diseases	1	1	7	30	3048	0.4	3.19	2.56	0.79	0.453845	HP
561	regional lymph	1	1	7	30	3048	0.4	3.19	2.56	0.79	0.453845	NTRK1
562	technetium 99m	1	1	7	30	3048	0.4	3.19	2.56	0.79	0.453845	NTRK1
563	thyroid carcinoma	1	1	7	30	3048	0.4	3.19	2.56	0.79	0.453845	NTRK1
568	double strand	1	1	7	31	3047	0.36	3.19	2.52	0.79	0.453845	A4GALT
569	erythrocyte sedimentation	1	1	7	31	3047	0.36	3.19	2.52	0.79	0.453845	HP
570	membrane potential	1	1	7	31	3047	0.36	3.19	2.52	0.79	0.453845	A4GALT
571	mitral valve	1	1	7	31	3047	0.36	3.19	2.52	0.79	0.453845	HP
572	protein concentration	1	1	7	31	3047	0.36	3.19	2.52	0.79	0.453845	HP
573	catalytic subunit	1	1	7	31	3047	0.36	3.19	2.52	0.79	0.453845	A4GALT
646	families	4	4	9	511	3433	0.2	3.17	2.56	0.79	0.453845	A4GALT HP NTRK1 USH2A
647	progressive	4	4	9	512	3432	0.2	3.17	2.55	0.79	0.453845	A4GALT HP NTRK1 USH2A
671	limit	3	3	10	309	3635	0.15	3.12	2.57	0.79	0.453845	A4GALT HP NTRK1
672	multivariate	3	3	10	309	3635	0.15	3.12	2.57	0.79	0.453845	HP INSRR NTRK1
689	congenital	3	3	10	315	3629	0.11	3.08	2.52	0.79	0.453845	A4GALT HP NTRK1
727	glycoproteins	2	2	11	141	3803	0.05	3.02	2.55	0.79	0.453845	HP USH2A
728	allelic	2	2	11	141	3803	0.05	3.02	2.55	0.79	0.453845	HP NTRK1
742	immunologic	2	2	11	143	3801	0.03	0	2.53	0.79	0.453845	A4GALT HP
743	normalized	2	2	11	143	3801	0.03	0	2.53	0.79	0.453845	A4GALT HP
791	chromogranin	1	1	12	24	3920	-0.06	0	2.54	0.79	0.453845	NTRK1
792	wortmannin	1	1	12	24	3920	-0.06	0	2.54	0.79	0.453845	A4GALT
793	modelling	1	1	12	24	3920	-0.06	0	2.54	0.79	0.453845	A4GALT
794	neurotrophic	1	1	12	24	3920	-0.06	0	2.54	0.79	0.453845	NTRK1
795	pheochromocytoma	1	1	12	24	3920	-0.06	0	2.54	0.79	0.453845	NTRK1
796	goiter	1	1	12	24	3920	-0.06	0	2.54	0.79	0.453845	NTRK1
542	so far	2	2	6	186	2892	0.45	3.23	2.51	0.78	0.458406	A4GALT NTRK1
544	binding proteins	2	2	6	188	2890	0.43	3.23	2.49	0.78	0.458406	A4GALT HP
553	polyacrylamide gel	2	2	6	189	2889	0.42	3.23	2.48	0.78	0.458406	A4GALT HP
587	genetic polymorphism	1	1	7	32	3046	0.34	3.15	2.49	0.78	0.458406	HP
588	inflammatory process	1	1	7	32	3046	0.34	3.15	2.49	0.78	0.458406	HP
589	insulin receptor	1	1	7	32	3046	0.34	3.15	2.49	0.78	0.458406	INSRR
590	plasma proteins	1	1	7	32	3046	0.34	3.15	2.49	0.78	0.458406	HP
698	intestinal	3	3	10	317	3627	0.1	3.02	2.51	0.78	0.458406	A4GALT HP NTRK1
702	removed	3	3	10	319	3625	0.09	3.02	2.49	0.78	0.458406	A4GALT HP NTRK1
703	persistent	3	3	10	319	3625	0.09	3.02	2.49	0.78	0.458406	A4GALT HP NTRK1
757	transl	2	2	11	146	3798	0	0	2.49	0.78	0.458406	A4GALT HP
822	escalation	1	1	12	25	3919	-0.1	0	2.5	0.78	0.458406	A4GALT
823	kindred	1	1	12	25	3919	-0.1	0	2.5	0.78	0.458406	NTRK1
824	rigid	1	1	12	25	3919	-0.1	0	2.5	0.78	0.458406	A4GALT
825	arises	1	1	12	25	3919	-0.1	0	2.5	0.78	0.458406	NTRK1
826	glycolytic	1	1	12	25	3919	-0.1	0	2.5	0.78	0.458406	A4GALT
827	retinitis	1	1	12	25	3919	-0.1	0	2.5	0.78	0.458406	USH2A
596	newborn infants	1	1	7	33	3045	0.31	3.15	2.47	0.77	0.463013	HP
597	pcr products	1	1	7	33	3045	0.31	3.15	2.47	0.77	0.463013	NTRK1
598	serum cholesterol	1	1	7	33	3045	0.31	3.15	2.47	0.77	0.463013	HP
681	breast	4	4	9	526	3418	0.13	3.08	2.47	0.77	0.463013	A4GALT HP INSRR NTRK1
709	pathology	3	3	10	321	3623	0.07	3.02	2.48	0.77	0.463013	A4GALT HP NTRK1
710	extracted	3	3	10	322	3622	0.07	3.02	2.47	0.77	0.463013	A4GALT HP NTRK1
711	undertaken	3	3	10	322	3622	0.07	3.02	2.47	0.77	0.463013	A4GALT HP NTRK1
713	elevation	3	3	10	323	3621	0.06	3.02	2.46	0.77	0.463013	A4GALT HP NTRK1
729	varying	3	3	10	324	3620	0.05	3.02	2.45	0.77	0.463013	A4GALT HP NTRK1
760	analytical	2	2	11	147	3797	-0.01	0	2.48	0.77	0.463013	A4GALT HP
775	immunosuppressive	2	2	11	149	3795	-0.03	0	2.46	0.77	0.463013	A4GALT HP
840	apolipoproteins	1	1	12	26	3918	-0.13	0	2.46	0.77	0.463013	HP
841	bath	1	1	12	26	3918	-0.13	0	2.46	0.77	0.463013	A4GALT
842	reoperation	1	1	12	26	3918	-0.13	0	2.46	0.77	0.463013	NTRK1
843	capd	1	1	12	26	3918	-0.13	0	2.46	0.77	0.463013	NTRK1
613	human erythrocytes	1	1	7	34	3044	0.28	3.1	2.44	0.76	0.467666	A4GALT
614	oral dose	1	1	7	34	3044	0.28	3.1	2.44	0.76	0.467666	A4GALT
615	plasma protein	1	1	7	34	3044	0.28	3.1	2.44	0.76	0.467666	HP
616	distant metastases	1	1	7	34	3044	0.28	3.1	2.44	0.76	0.467666	NTRK1
690	setting	4	4	9	532	3412	0.1	3.08	2.44	0.76	0.467666	A4GALT HP INSRR NTRK1
783	undergone	2	2	11	151	3793	-0.05	0	2.43	0.76	0.467666	A4GALT NTRK1
784	thereafter	2	2	11	151	3793	-0.05	0	2.43	0.76	0.467666	A4GALT HP
567	performance liquid	2	2	6	195	2883	0.37	3.19	2.43	0.75	0.472367	A4GALT HP
746	blind	3	3	10	329	3615	0.02	0	2.42	0.75	0.472367	A4GALT HP NTRK1
861	immunoelectrophoresis	1	1	12	27	3917	-0.17	0	2.43	0.75	0.472367	HP
862	penetrance	1	1	12	27	3917	-0.17	0	2.43	0.75	0.472367	NTRK1
599	further studies	2	2	6	203	2875	0.31	3.15	2.36	0.74	0.477114	A4GALT HP
600	blood cells	2	2	6	203	2875	0.31	3.15	2.36	0.74	0.477114	A4GALT HP
619	mr imaging	1	1	7	35	3043	0.26	3.1	2.41	0.74	0.477114	NTRK1
620	stranded dna	1	1	7	35	3043	0.26	3.1	2.41	0.74	0.477114	A4GALT
621	body surface	1	1	7	35	3043	0.26	3.1	2.41	0.74	0.477114	A4GALT
635	inflammatory diseases	1	1	7	36	3042	0.23	3.05	2.39	0.74	0.477114	HP
636	kinetic parameters	1	1	7	36	3042	0.23	3.05	2.39	0.74	0.477114	A4GALT
637	laboratory findings	1	1	7	36	3042	0.23	3.05	2.39	0.74	0.477114	HP
638	strand breaks	1	1	7	36	3042	0.23	3.05	2.39	0.74	0.477114	A4GALT
639	transplant patients	1	1	7	36	3042	0.23	3.05	2.39	0.74	0.477114	A4GALT
644	platelet counts	1	1	7	37	3041	0.21	3.05	2.36	0.74	0.477114	HP
704	chromosome	5	5	8	775	3169	0.08	3.02	2.37	0.74	0.477114	A4GALT HP NTRK1 STOML3 USH2A
735	extracellular	4	4	9	542	3402	0.05	3.02	2.38	0.74	0.477114	A4GALT FMOD HP NTRK1
753	always	3	3	10	331	3613	0.01	0	2.4	0.74	0.477114	A4GALT HP NTRK1
763	adequate	3	3	10	335	3609	-0.02	0	2.38	0.74	0.477114	A4GALT HP NTRK1
764	evident	3	3	10	335	3609	-0.02	0	2.38	0.74	0.477114	A4GALT HP NTRK1
766	extended	3	3	10	336	3608	-0.02	0	2.37	0.74	0.477114	A4GALT HP NTRK1
799	hodgkin	2	2	11	153	3791	-0.07	0	2.41	0.74	0.477114	A4GALT HP
806	potassium	2	2	11	154	3790	-0.08	0	2.4	0.74	0.477114	A4GALT HP
814	reading	2	2	11	155	3789	-0.09	0	2.39	0.74	0.477114	A4GALT USH2A
815	assumed	2	2	11	155	3789	-0.09	0	2.39	0.74	0.477114	A4GALT HP
828	permeability	2	2	11	156	3788	-0.1	0	2.38	0.74	0.477114	A4GALT HP
831	canine	2	2	11	157	3787	-0.11	0	2.37	0.74	0.477114	A4GALT HP
889	athletes	1	1	12	28	3916	-0.2	0	2.39	0.74	0.477114	HP
890	forensic	1	1	12	28	3916	-0.2	0	2.39	0.74	0.477114	HP
891	dtpa	1	1	12	28	3916	-0.2	0	2.39	0.74	0.477114	NTRK1
892	carcinoid	1	1	12	28	3916	-0.2	0	2.39	0.74	0.477114	NTRK1
893	multifocal	1	1	12	28	3916	-0.2	0	2.39	0.74	0.477114	NTRK1
894	smallest	1	1	12	28	3916	-0.2	0	2.39	0.74	0.477114	STOML3
914	gated	1	1	12	29	3915	-0.23	0	2.36	0.74	0.477114	SCN1A
915	retinol	1	1	12	29	3915	-0.23	0	2.36	0.74	0.477114	HP
916	streptococcal	1	1	12	29	3915	-0.23	0	2.36	0.74	0.477114	HP
917	spherical	1	1	12	29	3915	-0.23	0	2.36	0.74	0.477114	A4GALT
918	nodule	1	1	12	29	3915	-0.23	0	2.36	0.74	0.477114	NTRK1
919	methoxy	1	1	12	29	3915	-0.23	0	2.36	0.74	0.477114	NTRK1
920	termini	1	1	12	29	3915	-0.23	0	2.36	0.74	0.477114	A4GALT
617	acid sequence	2	2	6	207	2871	0.28	3.1	2.33	0.73	0.481909	A4GALT HP
622	recent studies	2	2	6	210	2868	0.26	3.1	2.3	0.73	0.481909	A4GALT NTRK1
623	significant decrease	2	2	6	211	2867	0.25	3.05	2.29	0.73	0.481909	A4GALT HP
633	patients receiving	2	2	6	212	2866	0.24	3.05	2.29	0.73	0.481909	A4GALT HP
661	low serum	1	1	7	38	3040	0.18	3	2.33	0.73	0.481909	HP
662	sedimentation rate	1	1	7	38	3040	0.18	3	2.33	0.73	0.481909	HP
663	cell extracts	1	1	7	38	3040	0.18	3	2.33	0.73	0.481909	A4GALT
667	open label	1	1	7	39	3039	0.16	3	2.31	0.73	0.481909	A4GALT
668	restriction enzyme	1	1	7	39	3039	0.16	3	2.31	0.73	0.481909	NTRK1
678	induced dna	1	1	7	40	3038	0.14	2.95	2.29	0.73	0.481909	A4GALT
679	camp dependent	1	1	7	40	3038	0.14	2.95	2.29	0.73	0.481909	A4GALT
744	predicted	4	4	9	547	3397	0.03	0	2.36	0.73	0.481909	A4GALT HP NTRK1 USH2A
754	nucleotide	4	4	9	552	3392	0.01	0	2.33	0.73	0.481909	A4GALT HP NTRK1 USH2A
776	variants	3	3	10	338	3606	-0.04	0	2.35	0.73	0.481909	A4GALT HP NTRK1
777	northern	3	3	10	338	3606	-0.04	0	2.35	0.73	0.481909	A4GALT HP NTRK1
781	hour	3	3	10	340	3604	-0.05	0	2.34	0.73	0.481909	A4GALT HP NTRK1
782	slow	3	3	10	341	3603	-0.05	0	2.33	0.73	0.481909	A4GALT HP NTRK1
797	producing	3	3	10	343	3601	-0.07	0	2.32	0.73	0.481909	A4GALT HP NTRK1
798	autosomal	3	3	10	343	3601	-0.07	0	2.32	0.73	0.481909	A4GALT NTRK1 USH2A
800	contribution	3	3	10	344	3600	-0.07	0	2.31	0.73	0.481909	A4GALT HP NTRK1
801	curve	3	3	10	344	3600	-0.07	0	2.31	0.73	0.481909	A4GALT HP NTRK1
807	periods	3	3	10	346	3598	-0.08	0	2.3	0.73	0.481909	A4GALT HP NTRK1
808	raised	3	3	10	346	3598	-0.08	0	2.3	0.73	0.481909	A4GALT HP NTRK1
810	agreement	3	3	10	347	3597	-0.09	0	2.29	0.73	0.481909	A4GALT HP NTRK1
812	animal	3	3	10	347	3597	-0.09	0	2.29	0.73	0.481909	A4GALT HP NTRK1
854	proportional	2	2	11	162	3782	-0.16	0	2.32	0.73	0.481909	A4GALT HP
874	vary	2	2	11	164	3780	-0.18	0	2.29	0.73	0.481909	A4GALT HP
947	immunodiffusion	1	1	12	30	3914	-0.26	0	2.33	0.73	0.481909	HP
948	unfractionated	1	1	12	30	3914	-0.26	0	2.33	0.73	0.481909	A4GALT
949	cows	1	1	12	30	3914	-0.26	0	2.33	0.73	0.481909	HP
950	osmotic	1	1	12	30	3914	-0.26	0	2.33	0.73	0.481909	HP
951	viscosity	1	1	12	30	3914	-0.26	0	2.33	0.73	0.481909	HP
952	kcl	1	1	12	30	3914	-0.26	0	2.33	0.73	0.481909	A4GALT
953	horse	1	1	12	30	3914	-0.26	0	2.33	0.73	0.481909	HP
954	streptococci	1	1	12	30	3914	-0.26	0	2.33	0.73	0.481909	HP
955	xanthine	1	1	12	30	3914	-0.26	0	2.33	0.73	0.481909	GDA
956	mpa	1	1	12	30	3914	-0.26	0	2.33	0.73	0.481909	A4GALT
957	131i	1	1	12	30	3914	-0.26	0	2.33	0.73	0.481909	NTRK1
958	scintigraphic	1	1	12	30	3914	-0.26	0	2.33	0.73	0.481909	NTRK1
974	autoantigen	1	1	12	31	3913	-0.29	0	2.3	0.73	0.481909	A4GALT
975	heterodimeric	1	1	12	31	3913	-0.29	0	2.3	0.73	0.481909	A4GALT
976	tubulin	1	1	12	31	3913	-0.29	0	2.3	0.73	0.481909	NTRK1
977	fructose	1	1	12	31	3913	-0.29	0	2.3	0.73	0.481909	A4GALT
978	lenses	1	1	12	31	3913	-0.29	0	2.3	0.73	0.481909	A4GALT
979	cornea	1	1	12	31	3913	-0.29	0	2.3	0.73	0.481909	A4GALT
980	hyperparathyroidism	1	1	12	31	3913	-0.29	0	2.3	0.73	0.481909	NTRK1
981	oxygenase	1	1	12	31	3913	-0.29	0	2.3	0.73	0.481909	HP
982	standardization	1	1	12	31	3913	-0.29	0	2.3	0.73	0.481909	A4GALT
983	macroglobulin	1	1	12	31	3913	-0.29	0	2.3	0.73	0.481909	HP
645	normal controls	2	2	6	217	2861	0.2	3.05	2.25	0.72	0.486752	A4GALT HP
685	ionizing radiation	1	1	7	41	3037	0.12	2.95	2.26	0.72	0.486752	A4GALT
686	node metastases	1	1	7	41	3037	0.12	2.95	2.26	0.72	0.486752	NTRK1
687	uric acid	1	1	7	41	3037	0.12	2.95	2.26	0.72	0.486752	HP
699	needle aspiration	1	1	7	42	3036	0.09	2.89	2.24	0.72	0.486752	NTRK1
700	patients affected	1	1	7	42	3036	0.09	2.89	2.24	0.72	0.486752	NTRK1
778	aged	4	4	9	562	3382	-0.04	0	2.28	0.72	0.486752	A4GALT HP INSRR NTRK1
832	apparently	3	3	10	352	3592	-0.12	0	2.26	0.72	0.486752	A4GALT HP NTRK1
833	hypertension	3	3	10	352	3592	-0.12	0	2.26	0.72	0.486752	A4GALT HP STOML3
839	urine	3	3	10	354	3590	-0.13	0	2.25	0.72	0.486752	A4GALT HP NTRK1
884	compartment	2	2	11	165	3779	-0.19	0	2.28	0.72	0.486752	A4GALT NTRK1
897	japan	2	2	11	167	3777	-0.2	0	2.26	0.72	0.486752	HP NTRK1
898	alanine	2	2	11	167	3777	-0.2	0	2.26	0.72	0.486752	A4GALT HP
908	parents	2	2	11	168	3776	-0.21	0	2.25	0.72	0.486752	A4GALT HP
909	faster	2	2	11	168	3776	-0.21	0	2.25	0.72	0.486752	A4GALT HP
1000	patches	1	1	12	32	3912	-0.32	0	2.27	0.72	0.486752	A4GALT
1001	east	1	1	12	32	3912	-0.32	0	2.27	0.72	0.486752	HP
1002	spots	1	1	12	32	3912	-0.32	0	2.27	0.72	0.486752	HP
1003	fitting	1	1	12	32	3912	-0.32	0	2.27	0.72	0.486752	A4GALT
1004	proteoglycans	1	1	12	32	3912	-0.32	0	2.27	0.72	0.486752	FMOD
1005	alpha2	1	1	12	32	3912	-0.32	0	2.27	0.72	0.486752	HP
1006	crossed	1	1	12	32	3912	-0.32	0	2.27	0.72	0.486752	HP
1029	mathematical	1	1	12	33	3911	-0.34	0	2.24	0.72	0.486752	A4GALT
1030	nonlinear	1	1	12	33	3911	-0.34	0	2.24	0.72	0.486752	A4GALT
1031	permeable	1	1	12	33	3911	-0.34	0	2.24	0.72	0.486752	A4GALT
1032	pharmacodynamic	1	1	12	33	3911	-0.34	0	2.24	0.72	0.486752	A4GALT
1033	optimize	1	1	12	33	3911	-0.34	0	2.24	0.72	0.486752	A4GALT
1034	mechanistic	1	1	12	33	3911	-0.34	0	2.24	0.72	0.486752	A4GALT
1035	ultrafiltration	1	1	12	33	3911	-0.34	0	2.24	0.72	0.486752	NTRK1
659	nine patients	2	2	6	219	2859	0.19	3	2.23	0.71	0.491644	HP NTRK1
660	body weight	2	2	6	220	2858	0.19	3	2.22	0.71	0.491644	A4GALT HP
705	genetic analysis	1	1	7	43	3035	0.07	2.89	2.22	0.71	0.491644	NTRK1
706	alpha chain	1	1	7	43	3035	0.07	2.89	2.22	0.71	0.491644	HP
707	histological examination	1	1	7	43	3035	0.07	2.89	2.22	0.71	0.491644	NTRK1
708	rate constant	1	1	7	43	3035	0.07	2.89	2.22	0.71	0.491644	A4GALT
805	interval	4	4	9	571	3373	-0.08	0	2.23	0.71	0.491644	A4GALT HP INSRR NTRK1
845	suppression	3	3	10	356	3588	-0.14	0	2.23	0.71	0.491644	A4GALT HP NTRK1
850	residual	3	3	10	357	3587	-0.14	0	2.23	0.71	0.491644	A4GALT HP NTRK1
855	presenting	3	3	10	359	3585	-0.16	0	2.22	0.71	0.491644	A4GALT HP NTRK1
924	lactate	2	2	11	170	3774	-0.23	0	2.23	0.71	0.491644	A4GALT HP
925	declined	2	2	11	170	3774	-0.23	0	2.23	0.71	0.491644	A4GALT HP
928	emission	2	2	11	171	3773	-0.24	0	2.22	0.71	0.491644	A4GALT NTRK1
1060	phosphorylates	1	1	12	34	3910	-0.37	0	2.21	0.71	0.491644	A4GALT
1061	equations	1	1	12	34	3910	-0.37	0	2.21	0.71	0.491644	A4GALT
1062	planar	1	1	12	34	3910	-0.37	0	2.21	0.71	0.491644	A4GALT
1063	dialysate	1	1	12	34	3910	-0.37	0	2.21	0.71	0.491644	NTRK1
642	findings suggest	3	3	5	474	2604	0.22	3.05	2.18	0.7	0.496585	A4GALT HP NTRK1
658	gene expression	3	3	5	481	2597	0.19	3	2.15	0.7	0.496585	A4GALT HP NTRK1
683	healthy volunteers	2	2	6	229	2849	0.12	2.95	2.16	0.7	0.496585	A4GALT HP
684	patients received	2	2	6	230	2848	0.12	2.95	2.15	0.7	0.496585	A4GALT HP
730	healthy children	1	1	7	44	3034	0.05	2.89	2.2	0.7	0.496585	HP
731	peritoneal dialysis	1	1	7	44	3034	0.05	2.89	2.2	0.7	0.496585	NTRK1
732	primary tumors	1	1	7	44	3034	0.05	2.89	2.2	0.7	0.496585	NTRK1
733	basal levels	1	1	7	44	3034	0.05	2.89	2.2	0.7	0.496585	NTRK1
737	hearing loss	1	1	7	45	3033	0.03	0	2.18	0.7	0.496585	USH2A
738	laboratory tests	1	1	7	45	3033	0.03	0	2.18	0.7	0.496585	HP
739	node metastasis	1	1	7	45	3033	0.03	0	2.18	0.7	0.496585	NTRK1
740	pediatric patients	1	1	7	45	3033	0.03	0	2.18	0.7	0.496585	A4GALT
741	renal transplant	1	1	7	45	3033	0.03	0	2.18	0.7	0.496585	A4GALT
747	fine needle	1	1	7	46	3032	0.02	0	2.16	0.7	0.496585	NTRK1
748	protein binding	1	1	7	46	3032	0.02	0	2.16	0.7	0.496585	A4GALT
758	radiation induced	1	1	7	47	3031	-0.01	0	2.14	0.7	0.496585	A4GALT
759	creatinine clearance	1	1	7	47	3031	-0.01	0	2.14	0.7	0.496585	A4GALT
859	existence	3	3	10	361	3583	-0.17	0	2.2	0.7	0.496585	A4GALT HP NTRK1
860	survey	3	3	10	361	3583	-0.17	0	2.2	0.7	0.496585	A4GALT HP NTRK1
872	forty	3	3	10	362	3582	-0.17	0	2.2	0.7	0.496585	A4GALT HP NTRK1
873	demonstrates	3	3	10	363	3581	-0.18	0	2.19	0.7	0.496585	A4GALT HP NTRK1
876	location	3	3	10	364	3580	-0.18	0	2.18	0.7	0.496585	A4GALT HP NTRK1
877	became	3	3	10	364	3580	-0.18	0	2.18	0.7	0.496585	A4GALT HP NTRK1
885	sequencing	3	3	10	365	3579	-0.19	0	2.18	0.7	0.496585	A4GALT HP NTRK1
887	recommended	3	3	10	367	3577	-0.2	0	2.17	0.7	0.496585	A4GALT HP NTRK1
888	operation	3	3	10	367	3577	-0.2	0	2.17	0.7	0.496585	A4GALT HP NTRK1
900	restriction	3	3	10	368	3576	-0.21	0	2.16	0.7	0.496585	A4GALT HP NTRK1
901	seem	3	3	10	368	3576	-0.21	0	2.16	0.7	0.496585	A4GALT HP NTRK1
902	successfully	3	3	10	369	3575	-0.21	0	2.15	0.7	0.496585	A4GALT HP NTRK1
910	reached	3	3	10	370	3574	-0.21	0	2.15	0.7	0.496585	A4GALT HP NTRK1
944	anemia	2	2	11	173	3771	-0.26	0	2.21	0.7	0.496585	A4GALT HP
945	practical	2	2	11	173	3771	-0.26	0	2.21	0.7	0.496585	A4GALT HP
962	deviation	2	2	11	175	3769	-0.27	0	2.19	0.7	0.496585	A4GALT HP
973	reach	2	2	11	176	3768	-0.28	0	2.18	0.7	0.496585	A4GALT HP
1076	prosthesis	1	1	12	35	3909	-0.39	0	2.19	0.7	0.496585	HP
1077	peritonitis	1	1	12	35	3909	-0.39	0	2.19	0.7	0.496585	NTRK1
1078	mic	1	1	12	35	3909	-0.39	0	2.19	0.7	0.496585	A4GALT
1079	antitrypsin	1	1	12	35	3909	-0.39	0	2.19	0.7	0.496585	HP
1080	allosteric	1	1	12	35	3909	-0.39	0	2.19	0.7	0.496585	A4GALT
1096	starch	1	1	12	36	3908	-0.42	0	2.16	0.7	0.496585	HP
1097	jaundice	1	1	12	36	3908	-0.42	0	2.16	0.7	0.496585	HP
1098	basolateral	1	1	12	36	3908	-0.42	0	2.16	0.7	0.496585	A4GALT
1099	optimization	1	1	12	36	3908	-0.42	0	2.16	0.7	0.496585	A4GALT
1100	desired	1	1	12	36	3908	-0.42	0	2.16	0.7	0.496585	A4GALT
1101	scid	1	1	12	36	3908	-0.42	0	2.16	0.7	0.496585	A4GALT
1102	purpura	1	1	12	36	3908	-0.42	0	2.16	0.7	0.496585	HP
1103	untranslated	1	1	12	36	3908	-0.42	0	2.16	0.7	0.496585	A4GALT
1104	gln	1	1	12	36	3908	-0.42	0	2.16	0.7	0.496585	A4GALT
1105	surrogate	1	1	12	36	3908	-0.42	0	2.16	0.7	0.496585	A4GALT
1106	michaelis	1	1	12	36	3908	-0.42	0	2.16	0.7	0.496585	A4GALT
1116	gaba	1	1	12	37	3907	-0.44	0	2.14	0.7	0.496585	A4GALT
1117	simulations	1	1	12	37	3907	-0.44	0	2.14	0.7	0.496585	A4GALT
1118	alcoholism	1	1	12	37	3907	-0.44	0	2.14	0.7	0.496585	HP
1119	formulations	1	1	12	37	3907	-0.44	0	2.14	0.7	0.496585	A4GALT
1120	smear	1	1	12	37	3907	-0.44	0	2.14	0.7	0.496585	HP
1121	break	1	1	12	37	3907	-0.44	0	2.14	0.7	0.496585	A4GALT
1122	technetium	1	1	12	37	3907	-0.44	0	2.14	0.7	0.496585	NTRK1
712	consecutive patients	2	2	6	239	2839	0.06	2.89	2.08	0.69	0.501576	HP NTRK1
767	increased serum	1	1	7	48	3030	-0.02	0	2.12	0.69	0.501576	HP
779	old girl	1	1	7	49	3029	-0.04	0	2.1	0.69	0.501576	NTRK1
780	dna sequencing	1	1	7	49	3029	-0.04	0	2.1	0.69	0.501576	NTRK1
788	double stranded	1	1	7	50	3028	-0.06	0	2.08	0.69	0.501576	A4GALT
789	allele frequencies	1	1	7	50	3028	-0.06	0	2.08	0.69	0.501576	HP
851	infection	5	5	8	838	3106	-0.15	0	2.1	0.69	0.501576	A4GALT HP INSRR NTRK1 USH2A
858	unique	4	4	9	592	3352	-0.16	0	2.13	0.69	0.501576	A4GALT HP NTRK1 USH2A
875	authors	4	4	9	595	3349	-0.18	0	2.11	0.69	0.501576	A4GALT HP INSRR NTRK1
886	screening	4	4	9	599	3345	-0.19	0	2.1	0.69	0.501576	A4GALT HP INSRR NTRK1
896	prospective	4	4	9	601	3343	-0.2	0	2.09	0.69	0.501576	A4GALT HP INSRR NTRK1
913	substantial	3	3	10	372	3572	-0.23	0	2.13	0.69	0.501576	A4GALT HP NTRK1
926	accurate	3	3	10	373	3571	-0.23	0	2.13	0.69	0.501576	A4GALT HP NTRK1
927	though	3	3	10	373	3571	-0.23	0	2.13	0.69	0.501576	A4GALT HP NTRK1
930	called	3	3	10	375	3569	-0.24	0	2.12	0.69	0.501576	A4GALT HP NTRK1
934	simultaneous	3	3	10	376	3568	-0.25	0	2.11	0.69	0.501576	A4GALT HP NTRK1
937	considerable	3	3	10	377	3567	-0.25	0	2.1	0.69	0.501576	A4GALT HP NTRK1
938	hepatic	3	3	10	377	3567	-0.25	0	2.1	0.69	0.501576	A4GALT HP NTRK1
940	predictive	3	3	10	378	3566	-0.26	0	2.1	0.69	0.501576	A4GALT HP NTRK1
941	intervention	3	3	10	378	3566	-0.26	0	2.1	0.69	0.501576	A4GALT HP NTRK1
942	older	3	3	10	378	3566	-0.26	0	2.1	0.69	0.501576	A4GALT HP NTRK1
961	solid	3	3	10	381	3563	-0.27	0	2.08	0.69	0.501576	A4GALT HP NTRK1
1010	trauma	2	2	11	181	3763	-0.32	0	2.13	0.69	0.501576	A4GALT HP
1011	analog	2	2	11	181	3763	-0.32	0	2.13	0.69	0.501576	A4GALT NTRK1
1025	compatible	2	2	11	183	3761	-0.34	0	2.11	0.69	0.501576	A4GALT HP
1036	mmol	2	2	11	184	3760	-0.35	0	2.1	0.69	0.501576	A4GALT HP
1037	seemed	2	2	11	184	3760	-0.35	0	2.1	0.69	0.501576	A4GALT HP
1038	inversely	2	2	11	184	3760	-0.35	0	2.1	0.69	0.501576	A4GALT HP
1047	take	2	2	11	185	3759	-0.36	0	2.09	0.69	0.501576	A4GALT NTRK1
1048	neoplasms	2	2	11	185	3759	-0.36	0	2.09	0.69	0.501576	HP NTRK1
1049	proteolytic	2	2	11	185	3759	-0.36	0	2.09	0.69	0.501576	A4GALT HP
1053	correction	2	2	11	186	3758	-0.36	0	2.09	0.69	0.501576	A4GALT HP
1145	interindividual	1	1	12	38	3906	-0.46	0	2.11	0.69	0.501576	A4GALT
1146	running	1	1	12	38	3906	-0.46	0	2.11	0.69	0.501576	HP
1147	globin	1	1	12	38	3906	-0.46	0	2.11	0.69	0.501576	HP
1148	equine	1	1	12	38	3906	-0.46	0	2.11	0.69	0.501576	HP
1149	thromboplastin	1	1	12	38	3906	-0.46	0	2.11	0.69	0.501576	A4GALT
1168	proband	1	1	12	39	3905	-0.49	0	2.09	0.69	0.501576	NTRK1
1169	mediastinal	1	1	12	39	3905	-0.49	0	2.09	0.69	0.501576	NTRK1
1170	predictions	1	1	12	39	3905	-0.49	0	2.09	0.69	0.501576	A4GALT
1171	proteoglycan	1	1	12	39	3905	-0.49	0	2.09	0.69	0.501576	FMOD
1172	chymotrypsin	1	1	12	39	3905	-0.49	0	2.09	0.69	0.501576	HP
1173	tumoral	1	1	12	39	3905	-0.49	0	2.09	0.69	0.501576	NTRK1
1174	autophosphorylation	1	1	12	39	3905	-0.49	0	2.09	0.69	0.501576	A4GALT
736	cell carcinoma	2	2	6	243	2835	0.04	0	2.06	0.68	0.506617	HP NTRK1
745	confidence interval	2	2	6	245	2833	0.03	0	2.04	0.68	0.506617	A4GALT INSRR
755	patients showed	2	2	6	248	2830	0.01	0	2.02	0.68	0.506617	HP NTRK1
761	regression analysis	2	2	6	251	2827	-0.01	0	2	0.68	0.506617	A4GALT HP
765	prospective study	2	2	6	252	2826	-0.02	0	2	0.68	0.506617	HP INSRR
804	whole cell	1	1	7	51	3027	-0.08	0	2.06	0.68	0.506617	A4GALT
816	elevated plasma	1	1	7	52	3026	-0.09	0	2.04	0.68	0.506617	NTRK1
817	extracellular domain	1	1	7	52	3026	-0.09	0	2.04	0.68	0.506617	NTRK1
818	molecular genetic	1	1	7	52	3026	-0.09	0	2.04	0.68	0.506617	NTRK1
819	molecular weights	1	1	7	52	3026	-0.09	0	2.04	0.68	0.506617	HP
820	sialic acid	1	1	7	52	3026	-0.09	0	2.04	0.68	0.506617	HP
821	dissociation constant	1	1	7	52	3026	-0.09	0	2.04	0.68	0.506617	A4GALT
829	false negative	1	1	7	53	3025	-0.11	0	2.03	0.68	0.506617	NTRK1
830	blood group	1	1	7	53	3025	-0.11	0	2.03	0.68	0.506617	HP
834	missense mutations	1	1	7	54	3024	-0.12	0	2.01	0.68	0.506617	NTRK1
835	molecular analysis	1	1	7	54	3024	-0.12	0	2.01	0.68	0.506617	NTRK1
836	serine threonine	1	1	7	54	3024	-0.12	0	2.01	0.68	0.506617	A4GALT
846	liver cirrhosis	1	1	7	55	3023	-0.14	0	1.99	0.68	0.506617	HP
847	once daily	1	1	7	55	3023	-0.14	0	1.99	0.68	0.506617	A4GALT
848	receptor tyrosine	1	1	7	55	3023	-0.14	0	1.99	0.68	0.506617	NTRK1
849	acid phosphatase	1	1	7	55	3023	-0.14	0	1.99	0.68	0.506617	HP
853	early detection	1	1	7	56	3022	-0.15	0	1.98	0.68	0.506617	NTRK1
935	regression	4	4	9	613	3331	-0.25	0	2.03	0.68	0.506617	A4GALT HP INSRR NTRK1
963	dimensional	3	3	10	382	3562	-0.28	0	2.07	0.68	0.506617	A4GALT HP NTRK1
964	simultaneously	3	3	10	382	3562	-0.28	0	2.07	0.68	0.506617	A4GALT HP NTRK1
966	coding	3	3	10	383	3561	-0.28	0	2.07	0.68	0.506617	A4GALT HP NTRK1
967	unrelated	3	3	10	383	3561	-0.28	0	2.07	0.68	0.506617	A4GALT HP NTRK1
968	cerebral	3	3	10	383	3561	-0.28	0	2.07	0.68	0.506617	A4GALT HP NTRK1
986	al	3	3	10	386	3558	-0.3	0	2.05	0.68	0.506617	A4GALT HP NTRK1
987	establish	3	3	10	386	3558	-0.3	0	2.05	0.68	0.506617	A4GALT HP NTRK1
988	rat	3	3	10	386	3558	-0.3	0	2.05	0.68	0.506617	A4GALT HP NTRK1
989	extracts	3	3	10	387	3557	-0.3	0	2.05	0.68	0.506617	A4GALT HP NTRK1
995	investigations	3	3	10	389	3555	-0.31	0	2.03	0.68	0.506617	A4GALT HP NTRK1
996	published	3	3	10	389	3555	-0.31	0	2.03	0.68	0.506617	A4GALT HP NTRK1
997	comparing	3	3	10	389	3555	-0.31	0	2.03	0.68	0.506617	A4GALT HP NTRK1
998	correlations	3	3	10	389	3555	-0.31	0	2.03	0.68	0.506617	A4GALT HP NTRK1
1009	allowed	3	3	10	390	3554	-0.32	0	2.03	0.68	0.506617	A4GALT HP NTRK1
1012	effectiveness	3	3	10	391	3553	-0.32	0	2.02	0.68	0.506617	A4GALT HP NTRK1
1013	white	3	3	10	391	3553	-0.32	0	2.02	0.68	0.506617	A4GALT HP NTRK1
1015	circulating	3	3	10	392	3552	-0.33	0	2.02	0.68	0.506617	A4GALT HP NTRK1
1022	displayed	3	3	10	393	3551	-0.33	0	2.01	0.68	0.506617	A4GALT HP NTRK1
1026	absent	3	3	10	395	3549	-0.34	0	2	0.68	0.506617	A4GALT HP NTRK1
1027	infusion	3	3	10	395	3549	-0.34	0	2	0.68	0.506617	A4GALT HP NTRK1
1039	rich	3	3	10	397	3547	-0.35	0	1.99	0.68	0.506617	A4GALT HP NTRK1
1050	ranging	3	3	10	398	3546	-0.36	0	1.98	0.68	0.506617	A4GALT HP NTRK1
1051	initially	3	3	10	399	3545	-0.36	0	1.98	0.68	0.506617	A4GALT HP NTRK1
1052	intravenous	3	3	10	399	3545	-0.36	0	1.98	0.68	0.506617	A4GALT HP NTRK1
1066	cluster	2	2	11	188	3756	-0.38	0	2.07	0.68	0.506617	HP NTRK1
1071	estimation	2	2	11	189	3755	-0.39	0	2.06	0.68	0.506617	A4GALT HP
1072	allowing	2	2	11	189	3755	-0.39	0	2.06	0.68	0.506617	A4GALT NTRK1
1081	incorporated	2	2	11	190	3754	-0.39	0	2.05	0.68	0.506617	A4GALT HP
1082	favorable	2	2	11	190	3754	-0.39	0	2.05	0.68	0.506617	A4GALT NTRK1
1084	heterozygous	2	2	11	191	3753	-0.4	0	2.04	0.68	0.506617	A4GALT NTRK1
1091	genetically	2	2	11	192	3752	-0.41	0	2.03	0.68	0.506617	HP NTRK1
1094	resolved	2	2	11	193	3751	-0.42	0	2.02	0.68	0.506617	A4GALT HP
1095	dogs	2	2	11	193	3751	-0.42	0	2.02	0.68	0.506617	A4GALT HP
1111	depend	2	2	11	195	3749	-0.43	0	2.01	0.68	0.506617	A4GALT HP
1130	somatic	2	2	11	198	3746	-0.45	0	1.98	0.68	0.506617	A4GALT NTRK1
1131	modifications	2	2	11	198	3746	-0.45	0	1.98	0.68	0.506617	A4GALT HP
1132	reflected	2	2	11	198	3746	-0.45	0	1.98	0.68	0.506617	A4GALT HP
1138	quantified	2	2	11	199	3745	-0.46	0	1.98	0.68	0.506617	A4GALT HP
1195	prosthetic	1	1	12	40	3904	-0.51	0	2.07	0.68	0.506617	HP
1196	lactic	1	1	12	40	3904	-0.51	0	2.07	0.68	0.506617	HP
1197	india	1	1	12	40	3904	-0.51	0	2.07	0.68	0.506617	HP
1213	cataract	1	1	12	41	3903	-0.53	0	2.04	0.68	0.506617	A4GALT
1214	antibacterial	1	1	12	41	3903	-0.53	0	2.04	0.68	0.506617	A4GALT
1215	aminotransferase	1	1	12	41	3903	-0.53	0	2.04	0.68	0.506617	HP
1216	disposition	1	1	12	41	3903	-0.53	0	2.04	0.68	0.506617	A4GALT
1217	uric	1	1	12	41	3903	-0.53	0	2.04	0.68	0.506617	HP
1218	agglutinin	1	1	12	41	3903	-0.53	0	2.04	0.68	0.506617	HP
1238	hsv	1	1	12	42	3902	-0.55	0	2.02	0.68	0.506617	A4GALT
1239	calcitonin	1	1	12	42	3902	-0.55	0	2.02	0.68	0.506617	NTRK1
1240	cations	1	1	12	42	3902	-0.55	0	2.02	0.68	0.506617	A4GALT
1241	indian	1	1	12	42	3902	-0.55	0	2.02	0.68	0.506617	HP
1242	routes	1	1	12	42	3902	-0.55	0	2.02	0.68	0.506617	A4GALT
1243	occult	1	1	12	42	3902	-0.55	0	2.02	0.68	0.506617	NTRK1
1244	3rd	1	1	12	42	3902	-0.55	0	2.02	0.68	0.506617	HP
1245	ec50	1	1	12	42	3902	-0.55	0	2.02	0.68	0.506617	A4GALT
1246	assuming	1	1	12	42	3902	-0.55	0	2.02	0.68	0.506617	A4GALT
1247	shares	1	1	12	42	3902	-0.55	0	2.02	0.68	0.506617	A4GALT
1272	phosphorylate	1	1	12	43	3901	-0.57	0	2	0.68	0.506617	A4GALT
1273	exploration	1	1	12	43	3901	-0.57	0	2	0.68	0.506617	NTRK1
1274	pharmaceutical	1	1	12	43	3901	-0.57	0	2	0.68	0.506617	A4GALT
1275	babies	1	1	12	43	3901	-0.57	0	2	0.68	0.506617	HP
1276	emergence	1	1	12	43	3901	-0.57	0	2	0.68	0.506617	A4GALT
1277	ionizing	1	1	12	43	3901	-0.57	0	2	0.68	0.506617	A4GALT
1278	hyperplastic	1	1	12	43	3901	-0.57	0	2	0.68	0.506617	NTRK1
1279	comprises	1	1	12	43	3901	-0.57	0	2	0.68	0.506617	A4GALT
1300	glaucoma	1	1	12	44	3900	-0.59	0	1.98	0.68	0.506617	A4GALT
1301	evolutionary	1	1	12	44	3900	-0.59	0	1.98	0.68	0.506617	HP
1302	exponential	1	1	12	44	3900	-0.59	0	1.98	0.68	0.506617	A4GALT
1303	hematocrit	1	1	12	44	3900	-0.59	0	1.98	0.68	0.506617	HP
1304	fitted	1	1	12	44	3900	-0.59	0	1.98	0.68	0.506617	A4GALT
1305	isozyme	1	1	12	44	3900	-0.59	0	1.98	0.68	0.506617	A4GALT
749	important role	3	3	5	525	2553	0.01	0	1.94	0.67	0.511709	A4GALT HP NTRK1
752	peripheral blood	3	3	5	526	2552	0.01	0	1.94	0.67	0.511709	A4GALT HP NTRK1
756	significantly lower	3	3	5	528	2550	0	0	1.93	0.67	0.511709	A4GALT HP NTRK1
762	growth factor	3	3	5	533	2545	-0.02	0	1.91	0.67	0.511709	A4GALT HP NTRK1
787	cancer patients	2	2	6	259	2819	-0.06	0	1.95	0.67	0.511709	A4GALT HP
802	analysis revealed	2	2	6	262	2816	-0.07	0	1.93	0.67	0.511709	A4GALT NTRK1
803	liquid chromatography	2	2	6	262	2816	-0.07	0	1.93	0.67	0.511709	A4GALT HP
809	eight patients	2	2	6	264	2814	-0.09	0	1.92	0.67	0.511709	HP NTRK1
811	very low	2	2	6	265	2813	-0.09	0	1.91	0.67	0.511709	A4GALT HP
863	immune complexes	1	1	7	57	3021	-0.17	0	1.96	0.67	0.511709	HP
864	liver function	1	1	7	57	3021	-0.17	0	1.96	0.67	0.511709	HP
865	metastatic disease	1	1	7	57	3021	-0.17	0	1.96	0.67	0.511709	NTRK1
866	positive results	1	1	7	57	3021	-0.17	0	1.96	0.67	0.511709	NTRK1
867	proto oncogene	1	1	7	57	3021	-0.17	0	1.96	0.67	0.511709	NTRK1
868	tumor tissue	1	1	7	57	3021	-0.17	0	1.96	0.67	0.511709	NTRK1
869	diagnostic value	1	1	7	57	3021	-0.17	0	1.96	0.67	0.511709	HP
879	healthy male	1	1	7	58	3020	-0.18	0	1.94	0.67	0.511709	A4GALT
880	serum level	1	1	7	58	3020	-0.18	0	1.94	0.67	0.511709	HP
881	visual acuity	1	1	7	58	3020	-0.18	0	1.94	0.67	0.511709	A4GALT
882	carcinoembryonic antigen	1	1	7	58	3020	-0.18	0	1.94	0.67	0.511709	NTRK1
895	time points	1	1	7	59	3019	-0.2	0	1.93	0.67	0.511709	A4GALT
903	exchange chromatography	1	1	7	60	3018	-0.21	0	1.91	0.67	0.511709	HP
904	linkage analysis	1	1	7	60	3018	-0.21	0	1.91	0.67	0.511709	HP
905	mhc class	1	1	7	60	3018	-0.21	0	1.91	0.67	0.511709	USH2A
906	reactive protein	1	1	7	60	3018	-0.21	0	1.91	0.67	0.511709	HP
907	white matter	1	1	7	60	3018	-0.21	0	1.91	0.67	0.511709	NTRK1
921	partially purified	1	1	7	61	3017	-0.23	0	1.9	0.67	0.511709	A4GALT
922	whole body	1	1	7	61	3017	-0.23	0	1.9	0.67	0.511709	NTRK1
999	renal	4	4	9	631	3313	-0.31	0	1.95	0.67	0.511709	A4GALT HP NTRK1 SLC12A1
1023	diagnosed	4	4	9	636	3308	-0.33	0	1.93	0.67	0.511709	A4GALT HP INSRR NTRK1
1024	conducted	4	4	9	638	3306	-0.34	0	1.92	0.67	0.511709	A4GALT HP INSRR NTRK1
1040	estimated	4	4	9	641	3303	-0.35	0	1.91	0.67	0.511709	A4GALT HP INSRR NTRK1
1054	retrospective	3	3	10	400	3544	-0.36	0	1.97	0.67	0.511709	A4GALT HP NTRK1
1055	done	3	3	10	400	3544	-0.36	0	1.97	0.67	0.511709	A4GALT HP NTRK1
1067	host	3	3	10	404	3540	-0.38	0	1.95	0.67	0.511709	A4GALT HP USH2A
1074	susceptibility	3	3	10	405	3539	-0.39	0	1.94	0.67	0.511709	A4GALT HP NTRK1
1083	decreases	3	3	10	407	3537	-0.4	0	1.93	0.67	0.511709	A4GALT HP NTRK1
1085	resolution	3	3	10	409	3535	-0.4	0	1.92	0.67	0.511709	A4GALT HP NTRK1
1092	variant	3	3	10	410	3534	-0.41	0	1.92	0.67	0.511709	A4GALT HP NTRK1
1093	newly	3	3	10	411	3533	-0.41	0	1.91	0.67	0.511709	A4GALT HP NTRK1
1150	carrier	2	2	11	200	3744	-0.46	0	1.97	0.67	0.511709	A4GALT NTRK1
1151	distinguish	2	2	11	200	3744	-0.46	0	1.97	0.67	0.511709	HP NTRK1
1158	erythrocytes	2	2	11	201	3743	-0.47	0	1.96	0.67	0.511709	A4GALT HP
1159	principal	2	2	11	201	3743	-0.47	0	1.96	0.67	0.511709	A4GALT HP
1162	severely	2	2	11	202	3742	-0.48	0	1.95	0.67	0.511709	A4GALT HP
1176	joint	2	2	11	203	3741	-0.49	0	1.94	0.67	0.511709	HP NTRK1
1178	125i	2	2	11	204	3740	-0.49	0	1.94	0.67	0.511709	A4GALT HP
1179	estimates	2	2	11	204	3740	-0.49	0	1.94	0.67	0.511709	A4GALT HP
1180	electrophoretic	2	2	11	204	3740	-0.49	0	1.94	0.67	0.511709	A4GALT HP
1181	bovine	2	2	11	204	3740	-0.49	0	1.94	0.67	0.511709	A4GALT HP
1189	erythrocyte	2	2	11	205	3739	-0.5	0	1.93	0.67	0.511709	A4GALT HP
1190	equilibrium	2	2	11	205	3739	-0.5	0	1.93	0.67	0.511709	A4GALT HP
1193	hormones	2	2	11	206	3738	-0.51	0	1.92	0.67	0.511709	A4GALT HP
1194	phases	2	2	11	206	3738	-0.51	0	1.92	0.67	0.511709	A4GALT HP
1200	antigenic	2	2	11	207	3737	-0.51	0	1.91	0.67	0.511709	A4GALT HP
1206	variance	2	2	11	208	3736	-0.52	0	1.9	0.67	0.511709	A4GALT HP
1207	started	2	2	11	208	3736	-0.52	0	1.9	0.67	0.511709	HP NTRK1
1326	cattle	1	1	12	45	3899	-0.61	0	1.96	0.67	0.511709	HP
1327	eastern	1	1	12	45	3899	-0.61	0	1.96	0.67	0.511709	HP
1328	schedules	1	1	12	45	3899	-0.61	0	1.96	0.67	0.511709	A4GALT
1329	tt	1	1	12	45	3899	-0.61	0	1.96	0.67	0.511709	NTRK1
1343	haemoglobin	1	1	12	46	3898	-0.63	0	1.94	0.67	0.511709	HP
1344	polymers	1	1	12	46	3898	-0.63	0	1.94	0.67	0.511709	HP
1345	agglutination	1	1	12	46	3898	-0.63	0	1.94	0.67	0.511709	HP
1346	isozymes	1	1	12	46	3898	-0.63	0	1.94	0.67	0.511709	A4GALT
1364	radionuclide	1	1	12	47	3897	-0.64	0	1.92	0.67	0.511709	NTRK1
1365	describing	1	1	12	47	3897	-0.64	0	1.92	0.67	0.511709	A4GALT
1366	immunochemical	1	1	12	47	3897	-0.64	0	1.92	0.67	0.511709	HP
1392	typed	1	1	12	48	3896	-0.66	0	1.9	0.67	0.511709	HP
1393	currents	1	1	12	48	3896	-0.66	0	1.9	0.67	0.511709	A4GALT
1394	rheumatic	1	1	12	48	3896	-0.66	0	1.9	0.67	0.511709	HP
1395	99m	1	1	12	48	3896	-0.66	0	1.9	0.67	0.511709	NTRK1
1396	segregation	1	1	12	48	3896	-0.66	0	1.9	0.67	0.511709	HP
1397	endurance	1	1	12	48	3896	-0.66	0	1.9	0.67	0.511709	HP
786	significant difference	3	3	5	545	2533	-0.06	0	1.86	0.66	0.516851	A4GALT HP NTRK1
856	short term	2	2	6	278	2800	-0.16	0	1.84	0.66	0.516851	A4GALT HP
931	genetic factors	1	1	7	62	3016	-0.24	0	1.88	0.66	0.516851	HP
932	mean serum	1	1	7	62	3016	-0.24	0	1.88	0.66	0.516851	HP
933	surface area	1	1	7	62	3016	-0.24	0	1.88	0.66	0.516851	A4GALT
939	beta chain	1	1	7	63	3015	-0.26	0	1.87	0.66	0.516851	HP
960	lactate dehydrogenase	1	1	7	64	3014	-0.27	0	1.85	0.66	0.516851	HP
969	serum concentration	1	1	7	65	3013	-0.28	0	1.84	0.66	0.516851	HP
970	total protein	1	1	7	65	3013	-0.28	0	1.84	0.66	0.516851	HP
971	tumor size	1	1	7	65	3013	-0.28	0	1.84	0.66	0.516851	NTRK1
972	cystic fibrosis	1	1	7	65	3013	-0.28	0	1.84	0.66	0.516851	HP
984	new method	1	1	7	66	3012	-0.29	0	1.83	0.66	0.516851	HP
985	platelet count	1	1	7	66	3012	-0.29	0	1.83	0.66	0.516851	HP
991	isoelectric focusing	1	1	7	67	3011	-0.31	0	1.81	0.66	0.516851	HP
992	much lower	1	1	7	67	3011	-0.31	0	1.81	0.66	0.516851	A4GALT
993	normal values	1	1	7	67	3011	-0.31	0	1.81	0.66	0.516851	HP
994	primary tumor	1	1	7	67	3011	-0.31	0	1.81	0.66	0.516851	NTRK1
1056	relation	4	4	9	645	3299	-0.36	0	1.89	0.66	0.516851	A4GALT HP INSRR NTRK1
1068	highest	4	4	9	650	3294	-0.38	0	1.87	0.66	0.516851	A4GALT HP INSRR NTRK1
1112	separate	3	3	10	415	3529	-0.43	0	1.89	0.66	0.516851	A4GALT HP NTRK1
1114	rise	3	3	10	417	3527	-0.44	0	1.88	0.66	0.516851	A4GALT HP NTRK1
1115	kinetics	3	3	10	417	3527	-0.44	0	1.88	0.66	0.516851	A4GALT HP NTRK1
1125	smaller	3	3	10	418	3526	-0.45	0	1.88	0.66	0.516851	A4GALT HP NTRK1
1126	routine	3	3	10	419	3525	-0.45	0	1.87	0.66	0.516851	A4GALT HP NTRK1
1133	appearance	3	3	10	421	3523	-0.46	0	1.86	0.66	0.516851	A4GALT HP NTRK1
1134	allow	3	3	10	421	3523	-0.46	0	1.86	0.66	0.516851	A4GALT HP NTRK1
1135	injection	3	3	10	421	3523	-0.46	0	1.86	0.66	0.516851	A4GALT HP NTRK1
1136	behavior	3	3	10	421	3523	-0.46	0	1.86	0.66	0.516851	A4GALT HP NTRK1
1139	successful	3	3	10	422	3522	-0.46	0	1.86	0.66	0.516851	A4GALT HP NTRK1
1140	difficult	3	3	10	422	3522	-0.46	0	1.86	0.66	0.516851	A4GALT HP NTRK1
1141	proved	3	3	10	422	3522	-0.46	0	1.86	0.66	0.516851	A4GALT HP NTRK1
1142	event	3	3	10	422	3522	-0.46	0	1.86	0.66	0.516851	A4GALT HP NTRK1
1144	females	3	3	10	422	3522	-0.46	0	1.86	0.66	0.516851	A4GALT HP NTRK1
1157	developing	3	3	10	424	3520	-0.47	0	1.84	0.66	0.516851	A4GALT HP NTRK1
1160	micrograms	3	3	10	425	3519	-0.47	0	1.84	0.66	0.516851	A4GALT HP NTRK1
1163	pain	3	3	10	427	3517	-0.48	0	1.83	0.66	0.516851	A4GALT HP NTRK1
1166	help	3	3	10	428	3516	-0.49	0	1.82	0.66	0.516851	A4GALT HP NTRK1
1167	glycoprotein	3	3	10	428	3516	-0.49	0	1.82	0.66	0.516851	A4GALT HP USH2A
1177	upper	3	3	10	429	3515	-0.49	0	1.82	0.66	0.516851	A4GALT HP NTRK1
1184	degradation	3	3	10	430	3514	-0.5	0	1.81	0.66	0.516851	A4GALT HP USH2A
1186	earlier	3	3	10	431	3513	-0.5	0	1.81	0.66	0.516851	A4GALT HP NTRK1
1187	urinary	3	3	10	431	3513	-0.5	0	1.81	0.66	0.516851	A4GALT HP NTRK1
1188	postoperative	3	3	10	431	3513	-0.5	0	1.81	0.66	0.516851	A4GALT HP NTRK1
1227	fall	2	2	11	211	3733	-0.54	0	1.88	0.66	0.516851	A4GALT HP
1228	namely	2	2	11	211	3733	-0.54	0	1.88	0.66	0.516851	A4GALT HP
1229	eleven	2	2	11	211	3733	-0.54	0	1.88	0.66	0.516851	HP NTRK1
1235	elimination	2	2	11	212	3732	-0.55	0	1.87	0.66	0.516851	A4GALT HP
1236	acidic	2	2	11	212	3732	-0.55	0	1.87	0.66	0.516851	A4GALT HP
1237	carrying	2	2	11	212	3732	-0.55	0	1.87	0.66	0.516851	HP NTRK1
1255	balance	2	2	11	213	3731	-0.55	0	1.87	0.66	0.516851	A4GALT HP
1256	neutrophil	2	2	11	213	3731	-0.55	0	1.87	0.66	0.516851	A4GALT HP
1257	subtypes	2	2	11	213	3731	-0.55	0	1.87	0.66	0.516851	HP NTRK1
1258	author	2	2	11	213	3731	-0.55	0	1.87	0.66	0.516851	A4GALT HP
1264	sampling	2	2	11	214	3730	-0.56	0	1.86	0.66	0.516851	A4GALT NTRK1
1269	needs	2	2	11	215	3729	-0.57	0	1.85	0.66	0.516851	A4GALT HP
1270	comparisons	2	2	11	215	3729	-0.57	0	1.85	0.66	0.516851	A4GALT HP
1295	laser	2	2	11	218	3726	-0.59	0	1.83	0.66	0.516851	A4GALT HP
1296	classes	2	2	11	218	3726	-0.59	0	1.83	0.66	0.516851	A4GALT HP
1297	attempt	2	2	11	218	3726	-0.59	0	1.83	0.66	0.516851	A4GALT HP
1307	longitudinal	2	2	11	219	3725	-0.59	0	1.82	0.66	0.516851	A4GALT HP
1308	homozygous	2	2	11	219	3725	-0.59	0	1.82	0.66	0.516851	A4GALT HP
1309	mutated	2	2	11	219	3725	-0.59	0	1.82	0.66	0.516851	A4GALT NTRK1
1312	smoking	2	2	11	220	3724	-0.6	0	1.81	0.66	0.516851	HP INSRR
1313	adjusted	2	2	11	220	3724	-0.6	0	1.81	0.66	0.516851	A4GALT INSRR
1316	focus	2	2	11	221	3723	-0.6	0	1.81	0.66	0.516851	A4GALT NTRK1
1417	infarct	1	1	12	49	3895	-0.68	0	1.88	0.66	0.516851	HP
1418	ck	1	1	12	49	3895	-0.68	0	1.88	0.66	0.516851	A4GALT
1419	lysozyme	1	1	12	49	3895	-0.68	0	1.88	0.66	0.516851	HP
1420	isoenzymes	1	1	12	49	3895	-0.68	0	1.88	0.66	0.516851	A4GALT
1421	haematological	1	1	12	49	3895	-0.68	0	1.88	0.66	0.516851	HP
1438	saliva	1	1	12	50	3894	-0.7	0	1.86	0.66	0.516851	HP
1439	plasmodium	1	1	12	50	3894	-0.7	0	1.86	0.66	0.516851	HP
1440	falciparum	1	1	12	50	3894	-0.7	0	1.86	0.66	0.516851	HP
1441	lives	1	1	12	50	3894	-0.7	0	1.86	0.66	0.516851	A4GALT
1442	2b	1	1	12	50	3894	-0.7	0	1.86	0.66	0.516851	NTRK1
1443	uremic	1	1	12	50	3894	-0.7	0	1.86	0.66	0.516851	HP
1444	deae	1	1	12	50	3894	-0.7	0	1.86	0.66	0.516851	A4GALT
1445	stains	1	1	12	50	3894	-0.7	0	1.86	0.66	0.516851	HP
1459	foot	1	1	12	51	3893	-0.71	0	1.84	0.66	0.516851	A4GALT
1460	neuromuscular	1	1	12	51	3893	-0.71	0	1.84	0.66	0.516851	A4GALT
1461	ferritin	1	1	12	51	3893	-0.71	0	1.84	0.66	0.516851	HP
1462	affective	1	1	12	51	3893	-0.71	0	1.84	0.66	0.516851	HP
1463	briefly	1	1	12	51	3893	-0.71	0	1.84	0.66	0.516851	A4GALT
1464	illustrate	1	1	12	51	3893	-0.71	0	1.84	0.66	0.516851	A4GALT
1465	malnutrition	1	1	12	51	3893	-0.71	0	1.84	0.66	0.516851	HP
1466	isoenzyme	1	1	12	51	3893	-0.71	0	1.84	0.66	0.516851	A4GALT
1492	99mtc	1	1	12	52	3892	-0.73	0	1.83	0.66	0.516851	NTRK1
1493	narrow	1	1	12	52	3892	-0.73	0	1.83	0.66	0.516851	A4GALT
1494	sialic	1	1	12	52	3892	-0.73	0	1.83	0.66	0.516851	HP
1495	hepg2	1	1	12	52	3892	-0.73	0	1.83	0.66	0.516851	HP
1510	heme	1	1	12	53	3891	-0.75	0	1.81	0.66	0.516851	HP
1511	schizophrenic	1	1	12	53	3891	-0.75	0	1.81	0.66	0.516851	HP
1512	titres	1	1	12	53	3891	-0.75	0	1.81	0.66	0.516851	HP
844	year old	3	3	5	568	2510	-0.13	0	1.77	0.65	0.522046	A4GALT HP NTRK1
899	normal human	2	2	6	288	2790	-0.21	0	1.78	0.65	0.522046	A4GALT HP
911	blood samples	2	2	6	290	2788	-0.21	0	1.77	0.65	0.522046	A4GALT HP
929	cell types	2	2	6	295	2783	-0.24	0	1.74	0.65	0.522046	A4GALT HP
1007	good correlation	1	1	7	68	3010	-0.32	0	1.8	0.65	0.522046	A4GALT
1008	univariate analysis	1	1	7	68	3010	-0.32	0	1.8	0.65	0.522046	NTRK1
1016	enzyme activities	1	1	7	69	3009	-0.33	0	1.78	0.65	0.522046	A4GALT
1017	point mutation	1	1	7	69	3009	-0.33	0	1.78	0.65	0.522046	NTRK1
1018	significant positive	1	1	7	69	3009	-0.33	0	1.78	0.65	0.522046	HP
1019	total cholesterol	1	1	7	69	3009	-0.33	0	1.78	0.65	0.522046	HP
1020	blood donors	1	1	7	69	3009	-0.33	0	1.78	0.65	0.522046	HP
1021	cell counts	1	1	7	69	3009	-0.33	0	1.78	0.65	0.522046	HP
1028	dna replication	1	1	7	70	3008	-0.34	0	1.77	0.65	0.522046	A4GALT
1042	patient group	1	1	7	71	3007	-0.35	0	1.76	0.65	0.522046	HP
1043	venous blood	1	1	7	71	3007	-0.35	0	1.76	0.65	0.522046	HP
1044	white blood	1	1	7	71	3007	-0.35	0	1.76	0.65	0.522046	HP
1045	complex formation	1	1	7	71	3007	-0.35	0	1.76	0.65	0.522046	A4GALT
1046	dna repair	1	1	7	71	3007	-0.35	0	1.76	0.65	0.522046	A4GALT
1058	cell count	1	1	7	72	3006	-0.37	0	1.75	0.65	0.522046	HP
1059	cohort study	1	1	7	72	3006	-0.37	0	1.75	0.65	0.522046	INSRR
1065	probably due	1	1	7	73	3005	-0.37	0	1.73	0.65	0.522046	HP
1161	calculated	4	4	9	680	3264	-0.48	0	1.75	0.65	0.522046	A4GALT HP INSRR NTRK1
1191	volunteers	3	3	10	432	3512	-0.5	0	1.8	0.65	0.522046	A4GALT HP NTRK1
1201	varied	3	3	10	434	3510	-0.51	0	1.79	0.65	0.522046	A4GALT HP NTRK1
1202	removal	3	3	10	434	3510	-0.51	0	1.79	0.65	0.522046	A4GALT HP NTRK1
1204	comparative	3	3	10	435	3509	-0.52	0	1.79	0.65	0.522046	A4GALT HP NTRK1
1205	allows	3	3	10	435	3509	-0.52	0	1.79	0.65	0.522046	A4GALT HP NTRK1
1208	cannot	3	3	10	436	3508	-0.52	0	1.78	0.65	0.522046	A4GALT HP NTRK1
1211	transport	3	3	10	438	3506	-0.53	0	1.77	0.65	0.522046	A4GALT HP NTRK1
1220	glucose	3	3	10	439	3505	-0.53	0	1.77	0.65	0.522046	A4GALT HP NTRK1
1221	others	3	3	10	440	3504	-0.54	0	1.77	0.65	0.522046	A4GALT HP NTRK1
1222	confirm	3	3	10	440	3504	-0.54	0	1.77	0.65	0.522046	A4GALT HP NTRK1
1223	tumour	3	3	10	440	3504	-0.54	0	1.77	0.65	0.522046	A4GALT HP NTRK1
1230	reliable	3	3	10	441	3503	-0.54	0	1.76	0.65	0.522046	A4GALT HP NTRK1
1232	way	3	3	10	442	3502	-0.54	0	1.76	0.65	0.522046	A4GALT HP NTRK1
1233	far	3	3	10	443	3501	-0.55	0	1.75	0.65	0.522046	A4GALT HP NTRK1
1248	prevent	3	3	10	444	3500	-0.55	0	1.75	0.65	0.522046	A4GALT HP NTRK1
1249	preliminary	3	3	10	444	3500	-0.55	0	1.75	0.65	0.522046	A4GALT HP NTRK1
1250	classified	3	3	10	444	3500	-0.55	0	1.75	0.65	0.522046	A4GALT HP NTRK1
1260	subsequently	3	3	10	445	3499	-0.56	0	1.74	0.65	0.522046	A4GALT HP NTRK1
1261	predominantly	3	3	10	445	3499	-0.56	0	1.74	0.65	0.522046	A4GALT HP NTRK1
1263	man	3	3	10	446	3498	-0.56	0	1.74	0.65	0.522046	A4GALT HP NTRK1
1266	optimal	3	3	10	447	3497	-0.56	0	1.73	0.65	0.522046	A4GALT HP NTRK1
1267	ranged	3	3	10	447	3497	-0.56	0	1.73	0.65	0.522046	A4GALT HP NTRK1
1268	capable	3	3	10	447	3497	-0.56	0	1.73	0.65	0.522046	A4GALT HP NTRK1
1323	depletion	2	2	11	222	3722	-0.61	0	1.8	0.65	0.522046	A4GALT HP
1324	digestion	2	2	11	222	3722	-0.61	0	1.8	0.65	0.522046	A4GALT NTRK1
1331	bands	2	2	11	223	3721	-0.61	0	1.79	0.65	0.522046	A4GALT HP
1337	bleeding	2	2	11	224	3720	-0.62	0	1.79	0.65	0.522046	A4GALT HP
1347	readily	2	2	11	225	3719	-0.63	0	1.78	0.65	0.522046	A4GALT HP
1348	hence	2	2	11	225	3719	-0.63	0	1.78	0.65	0.522046	A4GALT NTRK1
1354	malignancy	2	2	11	226	3718	-0.63	0	1.77	0.65	0.522046	HP NTRK1
1359	storage	2	2	11	227	3717	-0.64	0	1.76	0.65	0.522046	A4GALT HP
1367	organs	2	2	11	228	3716	-0.64	0	1.76	0.65	0.522046	A4GALT HP
1368	fibrosis	2	2	11	228	3716	-0.64	0	1.76	0.65	0.522046	A4GALT HP
1369	susceptible	2	2	11	228	3716	-0.64	0	1.76	0.65	0.522046	A4GALT HP
1378	labelled	2	2	11	229	3715	-0.65	0	1.75	0.65	0.522046	A4GALT HP
1379	isoforms	2	2	11	229	3715	-0.65	0	1.75	0.65	0.522046	A4GALT HP
1382	power	2	2	11	230	3714	-0.65	0	1.74	0.65	0.522046	A4GALT NTRK1
1383	again	2	2	11	230	3714	-0.65	0	1.74	0.65	0.522046	A4GALT HP
1385	neutrophils	2	2	11	231	3713	-0.66	0	1.74	0.65	0.522046	A4GALT HP
1398	infectious	2	2	11	232	3712	-0.67	0	1.73	0.65	0.522046	A4GALT HP
1399	analogue	2	2	11	232	3712	-0.67	0	1.73	0.65	0.522046	A4GALT NTRK1
1400	associations	2	2	11	232	3712	-0.67	0	1.73	0.65	0.522046	HP INSRR
1531	peroxidation	1	1	12	54	3890	-0.76	0	1.79	0.65	0.522046	HP
1532	calmodulin	1	1	12	54	3890	-0.76	0	1.79	0.65	0.522046	A4GALT
1533	minimize	1	1	12	54	3890	-0.76	0	1.79	0.65	0.522046	A4GALT
1534	clotting	1	1	12	54	3890	-0.76	0	1.79	0.65	0.522046	A4GALT
1550	pyruvate	1	1	12	55	3889	-0.77	0	1.78	0.65	0.522046	A4GALT
1551	iodine	1	1	12	55	3889	-0.77	0	1.78	0.65	0.522046	NTRK1
1552	pharmacology	1	1	12	55	3889	-0.77	0	1.78	0.65	0.522046	A4GALT
1553	diphosphate	1	1	12	55	3889	-0.77	0	1.78	0.65	0.522046	A4GALT
1570	dopaminergic	1	1	12	56	3888	-0.79	0	1.76	0.65	0.522046	NTRK1
1571	catecholamine	1	1	12	56	3888	-0.79	0	1.76	0.65	0.522046	NTRK1
1572	chemicals	1	1	12	56	3888	-0.79	0	1.76	0.65	0.522046	A4GALT
1573	tolerability	1	1	12	56	3888	-0.79	0	1.76	0.65	0.522046	A4GALT
1574	codons	1	1	12	56	3888	-0.79	0	1.76	0.65	0.522046	NTRK1
1575	germline	1	1	12	56	3888	-0.79	0	1.76	0.65	0.522046	NTRK1
1576	anaplastic	1	1	12	56	3888	-0.79	0	1.76	0.65	0.522046	NTRK1
1588	cgmp	1	1	12	57	3887	-0.8	0	1.74	0.65	0.522046	A4GALT
1589	west	1	1	12	57	3887	-0.8	0	1.74	0.65	0.522046	HP
1590	catabolism	1	1	12	57	3887	-0.8	0	1.74	0.65	0.522046	HP
1591	immunologically	1	1	12	57	3887	-0.8	0	1.74	0.65	0.522046	A4GALT
1605	simulation	1	1	12	58	3886	-0.82	0	1.73	0.65	0.522046	A4GALT
1606	bilirubin	1	1	12	58	3886	-0.82	0	1.73	0.65	0.522046	HP
1607	sexes	1	1	12	58	3886	-0.82	0	1.73	0.65	0.522046	HP
1608	particulate	1	1	12	58	3886	-0.82	0	1.73	0.65	0.522046	A4GALT
1609	physiologically	1	1	12	58	3886	-0.82	0	1.73	0.65	0.522046	A4GALT
857	amino acid	4	4	4	906	2172	-0.16	0	1.69	0.64	0.527292	A4GALT HP NTRK1 USH2A
871	abstract truncated	3	3	5	579	2499	-0.17	0	1.72	0.64	0.527292	A4GALT HP NTRK1
883	statistically significant	3	3	5	583	2495	-0.18	0	1.71	0.64	0.527292	A4GALT HP NTRK1
946	blood pressure	2	2	6	299	2779	-0.26	0	1.72	0.64	0.527292	HP STOML3
1086	markedly increased	1	1	7	76	3002	-0.41	0	1.7	0.64	0.527292	HP
1087	markedly reduced	1	1	7	76	3002	-0.41	0	1.7	0.64	0.527292	A4GALT
1088	microg ml	1	1	7	76	3002	-0.41	0	1.7	0.64	0.527292	A4GALT
1089	stage iii	1	1	7	76	3002	-0.41	0	1.7	0.64	0.527292	NTRK1
1090	dependent protein	1	1	7	76	3002	-0.41	0	1.7	0.64	0.527292	A4GALT
1107	oral administration	1	1	7	77	3001	-0.42	0	1.69	0.64	0.527292	A4GALT
1192	medical	4	4	9	687	3257	-0.5	0	1.72	0.64	0.527292	A4GALT HP INSRR NTRK1
1280	numbers	3	3	10	449	3495	-0.57	0	1.72	0.64	0.527292	A4GALT HP NTRK1
1281	potentially	3	3	10	449	3495	-0.57	0	1.72	0.64	0.527292	A4GALT HP NTRK1
1282	thought	3	3	10	450	3494	-0.58	0	1.72	0.64	0.527292	A4GALT HP NTRK1
1283	aspects	3	3	10	450	3494	-0.58	0	1.72	0.64	0.527292	A4GALT HP NTRK1
1284	ng	3	3	10	450	3494	-0.58	0	1.72	0.64	0.527292	A4GALT HP NTRK1
1291	every	3	3	10	451	3493	-0.58	0	1.71	0.64	0.527292	A4GALT HP NTRK1
1292	electrophoresis	3	3	10	452	3492	-0.58	0	1.71	0.64	0.527292	A4GALT HP NTRK1
1293	currently	3	3	10	452	3492	-0.58	0	1.71	0.64	0.527292	A4GALT HP NTRK1
1298	center	3	3	10	453	3491	-0.59	0	1.7	0.64	0.527292	A4GALT HP NTRK1
1299	measuring	3	3	10	453	3491	-0.59	0	1.7	0.64	0.527292	A4GALT HP NTRK1
1317	accompanied	3	3	10	457	3487	-0.6	0	1.68	0.64	0.527292	A4GALT HP NTRK1
1318	polymorphism	3	3	10	457	3487	-0.6	0	1.68	0.64	0.527292	HP NTRK1 SERPINA3
1319	reference	3	3	10	457	3487	-0.6	0	1.68	0.64	0.527292	A4GALT HP NTRK1
1409	advantages	2	2	11	233	3711	-0.67	0	1.72	0.64	0.527292	A4GALT HP
1410	utility	2	2	11	233	3711	-0.67	0	1.72	0.64	0.527292	A4GALT NTRK1
1416	polyacrylamide	2	2	11	234	3710	-0.68	0	1.72	0.64	0.527292	A4GALT HP
1422	relapse	2	2	11	235	3709	-0.68	0	1.71	0.64	0.527292	HP NTRK1
1423	polymorphisms	2	2	11	235	3709	-0.68	0	1.71	0.64	0.527292	HP NTRK1
1437	maturation	2	2	11	237	3707	-0.7	0	1.7	0.64	0.527292	A4GALT HP
1447	unlike	2	2	11	238	3706	-0.7	0	1.69	0.64	0.527292	A4GALT HP
1637	sscp	1	1	12	59	3885	-0.83	0	1.71	0.64	0.527292	NTRK1
1638	anticoagulant	1	1	12	59	3885	-0.83	0	1.71	0.64	0.527292	A4GALT
1639	elastase	1	1	12	59	3885	-0.83	0	1.71	0.64	0.527292	HP
1640	saturable	1	1	12	59	3885	-0.83	0	1.71	0.64	0.527292	A4GALT
1641	microglobulin	1	1	12	59	3885	-0.83	0	1.71	0.64	0.527292	HP
1642	carcinoembryonic	1	1	12	59	3885	-0.83	0	1.71	0.64	0.527292	NTRK1
1653	parathyroid	1	1	12	60	3884	-0.84	0	1.7	0.64	0.527292	NTRK1
1654	intraocular	1	1	12	60	3884	-0.84	0	1.7	0.64	0.527292	A4GALT
1655	rhesus	1	1	12	60	3884	-0.84	0	1.7	0.64	0.527292	HP
1656	heterodimer	1	1	12	60	3884	-0.84	0	1.7	0.64	0.527292	A4GALT
1680	disc	1	1	12	61	3883	-0.86	0	1.68	0.64	0.527292	HP
1681	adaptive	1	1	12	61	3883	-0.86	0	1.68	0.64	0.527292	A4GALT
1682	ends	1	1	12	61	3883	-0.86	0	1.68	0.64	0.527292	A4GALT
1683	rational	1	1	12	61	3883	-0.86	0	1.68	0.64	0.527292	A4GALT
1684	linearly	1	1	12	61	3883	-0.86	0	1.68	0.64	0.527292	A4GALT
912	significant differences	3	3	5	597	2481	-0.23	0	1.66	0.63	0.532592	A4GALT HP NTRK1
1109	potent inhibitor	1	1	7	78	3000	-0.43	0	1.67	0.63	0.532592	A4GALT
1110	transplant recipients	1	1	7	78	3000	-0.43	0	1.67	0.63	0.532592	A4GALT
1129	acute myocardial	1	1	7	80	2998	-0.45	0	1.65	0.63	0.532592	HP
1265	products	4	4	9	707	3237	-0.56	0	1.65	0.63	0.532592	A4GALT HP NTRK1 USH2A
1322	correlate	3	3	10	459	3485	-0.61	0	1.68	0.63	0.532592	A4GALT HP NTRK1
1339	young	3	3	10	463	3481	-0.62	0	1.66	0.63	0.532592	A4GALT HP NTRK1
1340	peptides	3	3	10	463	3481	-0.62	0	1.66	0.63	0.532592	A4GALT HP NTRK1
1349	signs	3	3	10	465	3479	-0.63	0	1.65	0.63	0.532592	A4GALT HP NTRK1
1455	supports	2	2	11	240	3704	-0.71	0	1.68	0.63	0.532592	A4GALT HP
1471	decreasing	2	2	11	241	3703	-0.72	0	1.67	0.63	0.532592	A4GALT HP
1472	easily	2	2	11	241	3703	-0.72	0	1.67	0.63	0.532592	HP NTRK1
1473	combinations	2	2	11	241	3703	-0.72	0	1.67	0.63	0.532592	A4GALT HP
1474	prediction	2	2	11	241	3703	-0.72	0	1.67	0.63	0.532592	A4GALT HP
1477	consequences	2	2	11	242	3702	-0.72	0	1.67	0.63	0.532592	A4GALT HP
1478	strand	2	2	11	242	3702	-0.72	0	1.67	0.63	0.532592	A4GALT NTRK1
1479	predicting	2	2	11	242	3702	-0.72	0	1.67	0.63	0.532592	A4GALT HP
1480	polymorphic	2	2	11	242	3702	-0.72	0	1.67	0.63	0.532592	HP NTRK1
1483	undergo	2	2	11	243	3701	-0.73	0	1.66	0.63	0.532592	A4GALT NTRK1
1502	records	2	2	11	245	3699	-0.74	0	1.65	0.63	0.532592	A4GALT INSRR
1503	filtration	2	2	11	245	3699	-0.74	0	1.65	0.63	0.532592	A4GALT HP
1504	beginning	2	2	11	245	3699	-0.74	0	1.65	0.63	0.532592	A4GALT HP
1505	strains	2	2	11	245	3699	-0.74	0	1.65	0.63	0.532592	A4GALT HP
1703	committee	1	1	12	62	3882	-0.87	0	1.67	0.63	0.532592	A4GALT
1704	bioavailability	1	1	12	62	3882	-0.87	0	1.67	0.63	0.532592	A4GALT
1705	excised	1	1	12	62	3882	-0.87	0	1.67	0.63	0.532592	A4GALT
1706	breaks	1	1	12	62	3882	-0.87	0	1.67	0.63	0.532592	A4GALT
1707	nodular	1	1	12	62	3882	-0.87	0	1.67	0.63	0.532592	NTRK1
1729	mitral	1	1	12	63	3881	-0.88	0	1.65	0.63	0.532592	HP
1730	malaria	1	1	12	63	3881	-0.88	0	1.65	0.63	0.532592	HP
1731	estimating	1	1	12	63	3881	-0.88	0	1.65	0.63	0.532592	A4GALT
1732	liter	1	1	12	63	3881	-0.88	0	1.65	0.63	0.532592	A4GALT
1733	assumption	1	1	12	63	3881	-0.88	0	1.65	0.63	0.532592	A4GALT
1734	calculate	1	1	12	63	3881	-0.88	0	1.65	0.63	0.532592	A4GALT
1735	transfusions	1	1	12	63	3881	-0.88	0	1.65	0.63	0.532592	HP
1736	toxicities	1	1	12	63	3881	-0.88	0	1.65	0.63	0.532592	A4GALT
1041	previous studies	2	2	6	321	2757	-0.35	0	1.61	0.62	0.537944	A4GALT HP
1137	normal control	1	1	7	81	2997	-0.46	0	1.64	0.62	0.537944	A4GALT
1154	histocompatibility complex	1	1	7	82	2996	-0.47	0	1.63	0.62	0.537944	USH2A
1155	sex matched	1	1	7	82	2996	-0.47	0	1.63	0.62	0.537944	HP
1156	significant increases	1	1	7	82	2996	-0.47	0	1.63	0.62	0.537944	HP
1164	old male	1	1	7	83	2995	-0.48	0	1.62	0.62	0.537944	NTRK1
1165	protein kinases	1	1	7	83	2995	-0.48	0	1.62	0.62	0.537944	A4GALT
1175	mg protein	1	1	7	84	2994	-0.49	0	1.61	0.62	0.537944	A4GALT
1271	research	4	4	9	710	3234	-0.57	0	1.64	0.62	0.537944	A4GALT HP INSRR NTRK1
1353	near	3	3	10	466	3478	-0.63	0	1.64	0.62	0.537944	A4GALT HP NTRK1
1355	relevant	3	3	10	467	3477	-0.63	0	1.64	0.62	0.537944	A4GALT HP NTRK1
1356	consisted	3	3	10	467	3477	-0.63	0	1.64	0.62	0.537944	A4GALT HP NTRK1
1357	grade	3	3	10	467	3477	-0.63	0	1.64	0.62	0.537944	A4GALT HP NTRK1
1362	extensive	3	3	10	468	3476	-0.64	0	1.64	0.62	0.537944	A4GALT HP NTRK1
1363	uptake	3	3	10	469	3475	-0.64	0	1.63	0.62	0.537944	A4GALT HP NTRK1
1374	hybridization	3	3	10	470	3474	-0.65	0	1.63	0.62	0.537944	A4GALT HP NTRK1
1375	commonly	3	3	10	470	3474	-0.65	0	1.63	0.62	0.537944	A4GALT HP NTRK1
1377	occurring	3	3	10	471	3473	-0.65	0	1.62	0.62	0.537944	A4GALT HP NTRK1
1380	males	3	3	10	472	3472	-0.65	0	1.62	0.62	0.537944	A4GALT HP NTRK1
1384	generation	3	3	10	473	3471	-0.66	0	1.61	0.62	0.537944	A4GALT HP NTRK1
1389	below	3	3	10	475	3469	-0.66	0	1.6	0.62	0.537944	A4GALT HP NTRK1
1390	kidney	3	3	10	475	3469	-0.66	0	1.6	0.62	0.537944	A4GALT HP NTRK1
1391	viral	3	3	10	475	3469	-0.66	0	1.6	0.62	0.537944	A4GALT HP USH2A
1404	undergoing	3	3	10	476	3468	-0.67	0	1.6	0.62	0.537944	A4GALT HP NTRK1
1513	polyclonal	2	2	11	247	3697	-0.75	0	1.63	0.62	0.537944	HP NTRK1
1521	mechanical	2	2	11	248	3696	-0.75	0	1.63	0.62	0.537944	A4GALT HP
1522	precise	2	2	11	248	3696	-0.75	0	1.63	0.62	0.537944	A4GALT HP
1523	prospectively	2	2	11	248	3696	-0.75	0	1.63	0.62	0.537944	A4GALT NTRK1
1535	consequence	2	2	11	250	3694	-0.76	0	1.62	0.62	0.537944	A4GALT HP
1539	competitive	2	2	11	251	3693	-0.77	0	1.61	0.62	0.537944	A4GALT HP
1540	conformational	2	2	11	251	3693	-0.77	0	1.61	0.62	0.537944	A4GALT NTRK1
1541	parameter	2	2	11	251	3693	-0.77	0	1.61	0.62	0.537944	A4GALT HP
1542	negatively	2	2	11	251	3693	-0.77	0	1.61	0.62	0.537944	A4GALT HP
1543	pancreatic	2	2	11	251	3693	-0.77	0	1.61	0.62	0.537944	A4GALT NTRK1
1752	complexed	1	1	12	64	3880	-0.9	0	1.64	0.62	0.537944	HP
1776	penetration	1	1	12	65	3879	-0.91	0	1.63	0.62	0.537944	A4GALT
1777	cured	1	1	12	65	3879	-0.91	0	1.63	0.62	0.537944	NTRK1
1778	chance	1	1	12	65	3879	-0.91	0	1.63	0.62	0.537944	NTRK1
1779	discriminate	1	1	12	65	3879	-0.91	0	1.63	0.62	0.537944	A4GALT
1796	acuity	1	1	12	66	3878	-0.92	0	1.61	0.62	0.537944	A4GALT
1797	homogenates	1	1	12	66	3878	-0.92	0	1.61	0.62	0.537944	A4GALT
1798	constituents	1	1	12	66	3878	-0.92	0	1.61	0.62	0.537944	HP
1799	proteinuria	1	1	12	66	3878	-0.92	0	1.61	0.62	0.537944	HP
1800	hepatoma	1	1	12	66	3878	-0.92	0	1.61	0.62	0.537944	HP
1801	iib	1	1	12	66	3878	-0.92	0	1.61	0.62	0.537944	NTRK1
1802	esterase	1	1	12	66	3878	-0.92	0	1.61	0.62	0.537944	HP
1824	tsh	1	1	12	67	3877	-0.93	0	1.6	0.62	0.537944	NTRK1
1825	conductance	1	1	12	67	3877	-0.93	0	1.6	0.62	0.537944	A4GALT
1826	concepts	1	1	12	67	3877	-0.93	0	1.6	0.62	0.537944	A4GALT
1827	fibrin	1	1	12	67	3877	-0.93	0	1.6	0.62	0.537944	HP
1828	cv	1	1	12	67	3877	-0.93	0	1.6	0.62	0.537944	A4GALT
1057	mg kg	2	2	6	325	2753	-0.37	0	1.59	0.61	0.543351	A4GALT HP
1069	nervous system	2	2	6	329	2749	-0.38	0	1.57	0.61	0.543351	A4GALT HP
1198	show any	1	1	7	86	2992	-0.51	0	1.59	0.61	0.543351	HP
1199	twice daily	1	1	7	86	2992	-0.51	0	1.59	0.61	0.543351	A4GALT
1209	low affinity	1	1	7	88	2990	-0.52	0	1.57	0.61	0.543351	NTRK1
1210	cardiovascular disease	1	1	7	88	2990	-0.52	0	1.57	0.61	0.543351	HP
1325	hypothesis	4	4	9	725	3219	-0.61	0	1.58	0.61	0.543351	A4GALT HP INSRR NTRK1
1330	hospital	4	4	9	726	3218	-0.61	0	1.58	0.61	0.543351	A4GALT HP INSRR NTRK1
1405	account	3	3	10	477	3467	-0.67	0	1.6	0.61	0.543351	A4GALT HP NTRK1
1406	divided	3	3	10	477	3467	-0.67	0	1.6	0.61	0.543351	A4GALT HP NTRK1
1407	knowledge	3	3	10	477	3467	-0.67	0	1.6	0.61	0.543351	A4GALT HP NTRK1
1432	advanced	3	3	10	482	3462	-0.69	0	1.57	0.61	0.543351	A4GALT HP NTRK1
1433	underlying	3	3	10	483	3461	-0.69	0	1.57	0.61	0.543351	A4GALT HP NTRK1
1434	objectives	3	3	10	483	3461	-0.69	0	1.57	0.61	0.543351	A4GALT HP INSRR
1436	cm	3	3	10	482	3462	-0.69	0	1.57	0.61	0.543351	A4GALT HP NTRK1
1556	dehydrogenase	2	2	11	253	3691	-0.78	0	1.6	0.61	0.543351	A4GALT HP
1557	limits	2	2	11	253	3691	-0.78	0	1.6	0.61	0.543351	A4GALT HP
1560	channel	2	2	11	254	3690	-0.78	0	1.59	0.61	0.543351	A4GALT SCN1A
1565	hplc	2	2	11	255	3689	-0.78	0	1.58	0.61	0.543351	A4GALT HP
1566	beneficial	2	2	11	255	3689	-0.78	0	1.58	0.61	0.543351	A4GALT HP
1584	intra	2	2	11	257	3687	-0.79	0	1.57	0.61	0.543351	A4GALT HP
1592	protease	2	2	11	259	3685	-0.8	0	1.56	0.61	0.543351	A4GALT HP
1593	describes	2	2	11	259	3685	-0.8	0	1.56	0.61	0.543351	A4GALT HP
1594	involve	2	2	11	259	3685	-0.8	0	1.56	0.61	0.543351	A4GALT NTRK1
1848	magnesium	1	1	12	68	3876	-0.94	0	1.59	0.61	0.543351	A4GALT
1849	mg2	1	1	12	68	3876	-0.94	0	1.59	0.61	0.543351	A4GALT
1850	hematological	1	1	12	68	3876	-0.94	0	1.59	0.61	0.543351	HP
1860	vision	1	1	12	69	3875	-0.95	0	1.57	0.61	0.543351	A4GALT
1861	joints	1	1	12	69	3875	-0.95	0	1.57	0.61	0.543351	HP
1862	curative	1	1	12	69	3875	-0.95	0	1.57	0.61	0.543351	NTRK1
1863	neutropenia	1	1	12	69	3875	-0.95	0	1.57	0.61	0.543351	A4GALT
1864	abnormally	1	1	12	69	3875	-0.95	0	1.57	0.61	0.543351	HP
1865	proto	1	1	12	69	3875	-0.95	0	1.57	0.61	0.543351	NTRK1
1883	radial	1	1	12	70	3874	-0.97	0	1.56	0.61	0.543351	HP
1884	alcoholic	1	1	12	70	3874	-0.97	0	1.56	0.61	0.543351	HP
1885	equation	1	1	12	70	3874	-0.97	0	1.56	0.61	0.543351	A4GALT
1886	catheterization	1	1	12	70	3874	-0.97	0	1.56	0.61	0.543351	NTRK1
1887	stores	1	1	12	70	3874	-0.97	0	1.56	0.61	0.543351	HP
1888	inventory	1	1	12	70	3874	-0.97	0	1.56	0.61	0.543351	A4GALT
1889	rationale	1	1	12	70	3874	-0.97	0	1.56	0.61	0.543351	A4GALT
1890	adequately	1	1	12	70	3874	-0.97	0	1.56	0.61	0.543351	A4GALT
1891	prednisolone	1	1	12	70	3874	-0.97	0	1.56	0.61	0.543351	HP
1224	ovarian cancer	1	1	7	89	2989	-0.54	0	1.56	0.6	0.548812	HP
1225	disease activity	1	1	7	89	2989	-0.54	0	1.56	0.6	0.548812	HP
1252	major histocompatibility	1	1	7	91	2987	-0.55	0	1.54	0.6	0.548812	USH2A
1253	negative correlation	1	1	7	91	2987	-0.55	0	1.54	0.6	0.548812	HP
1254	acute phase	1	1	7	91	2987	-0.55	0	1.54	0.6	0.548812	HP
1285	false positive	1	1	7	94	2984	-0.58	0	1.51	0.6	0.548812	NTRK1
1286	human brain	1	1	7	94	2984	-0.58	0	1.51	0.6	0.548812	A4GALT
1287	kda protein	1	1	7	94	2984	-0.58	0	1.51	0.6	0.548812	A4GALT
1288	specific activity	1	1	7	94	2984	-0.58	0	1.51	0.6	0.548812	A4GALT
1289	under conditions	1	1	7	94	2984	-0.58	0	1.51	0.6	0.548812	A4GALT
1290	cells treated	1	1	7	94	2984	-0.58	0	1.51	0.6	0.548812	A4GALT
1358	release	4	4	9	735	3209	-0.64	0	1.55	0.6	0.548812	A4GALT HP NTRK1 STOML3
1450	minimal	3	3	10	487	3457	-0.71	0	1.55	0.6	0.548812	A4GALT HP NTRK1
1452	field	3	3	10	488	3456	-0.71	0	1.55	0.6	0.548812	A4GALT HP NTRK1
1453	adults	3	3	10	488	3456	-0.71	0	1.55	0.6	0.548812	A4GALT HP NTRK1
1467	statistical	3	3	10	490	3454	-0.71	0	1.54	0.6	0.548812	A4GALT HP NTRK1
1475	throughout	3	3	10	491	3453	-0.72	0	1.54	0.6	0.548812	A4GALT HP NTRK1
1476	thirty	3	3	10	491	3453	-0.72	0	1.54	0.6	0.548812	A4GALT HP NTRK1
1482	intensity	3	3	10	493	3451	-0.72	0	1.53	0.6	0.548812	A4GALT HP NTRK1
1484	stages	3	3	10	494	3450	-0.73	0	1.52	0.6	0.548812	A4GALT HP NTRK1
1496	observation	3	3	10	496	3448	-0.73	0	1.52	0.6	0.548812	A4GALT HP NTRK1
1497	prolonged	3	3	10	496	3448	-0.73	0	1.52	0.6	0.548812	A4GALT HP NTRK1
1501	problems	3	3	10	497	3447	-0.73	0	1.51	0.6	0.548812	A4GALT HP NTRK1
1506	future	3	3	10	498	3446	-0.74	0	1.51	0.6	0.548812	A4GALT HP NTRK1
1514	intermediate	3	3	10	500	3444	-0.75	0	1.5	0.6	0.548812	A4GALT HP NTRK1
1515	typical	3	3	10	500	3444	-0.75	0	1.5	0.6	0.548812	A4GALT HP NTRK1
1598	microg	2	2	11	260	3684	-0.81	0	1.56	0.6	0.548812	A4GALT HP
1603	tumours	2	2	11	261	3683	-0.81	0	1.55	0.6	0.548812	HP NTRK1
1604	counts	2	2	11	261	3683	-0.81	0	1.55	0.6	0.548812	A4GALT HP
1611	serious	2	2	11	262	3682	-0.82	0	1.54	0.6	0.548812	A4GALT HP
1612	indices	2	2	11	262	3682	-0.82	0	1.54	0.6	0.548812	A4GALT HP
1613	search	2	2	11	262	3682	-0.82	0	1.54	0.6	0.548812	A4GALT NTRK1
1614	dissociation	2	2	11	262	3682	-0.82	0	1.54	0.6	0.548812	A4GALT HP
1622	platelets	2	2	11	263	3681	-0.82	0	1.54	0.6	0.548812	A4GALT HP
1623	examinations	2	2	11	263	3681	-0.82	0	1.54	0.6	0.548812	HP NTRK1
1624	off	2	2	11	263	3681	-0.82	0	1.54	0.6	0.548812	A4GALT NTRK1
1625	mobility	2	2	11	263	3681	-0.82	0	1.54	0.6	0.548812	A4GALT HP
1636	tolerated	2	2	11	265	3679	-0.83	0	1.53	0.6	0.548812	A4GALT NTRK1
1646	screened	2	2	11	266	3678	-0.84	0	1.52	0.6	0.548812	HP NTRK1
1652	mixture	2	2	11	267	3677	-0.84	0	1.52	0.6	0.548812	A4GALT HP
1660	subjected	2	2	11	268	3676	-0.85	0	1.51	0.6	0.548812	HP NTRK1
1661	attributed	2	2	11	268	3676	-0.85	0	1.51	0.6	0.548812	A4GALT HP
1662	community	2	2	11	268	3676	-0.85	0	1.51	0.6	0.548812	HP INSRR
1669	woman	2	2	11	269	3675	-0.85	0	1.5	0.6	0.548812	HP NTRK1
1670	bearing	2	2	11	269	3675	-0.85	0	1.5	0.6	0.548812	A4GALT HP
1671	southern	2	2	11	269	3675	-0.85	0	1.5	0.6	0.548812	HP NTRK1
1672	respective	2	2	11	269	3675	-0.85	0	1.5	0.6	0.548812	A4GALT HP
1673	abnormality	2	2	11	269	3675	-0.85	0	1.5	0.6	0.548812	A4GALT HP
1675	slight	2	2	11	270	3674	-0.85	0	1.5	0.6	0.548812	A4GALT HP
1676	exists	2	2	11	270	3674	-0.85	0	1.5	0.6	0.548812	A4GALT HP
1915	ammonium	1	1	12	71	3873	-0.98	0	1.55	0.6	0.548812	A4GALT
1916	ldh	1	1	12	71	3873	-0.98	0	1.55	0.6	0.548812	HP
1917	auc	1	1	12	71	3873	-0.98	0	1.55	0.6	0.548812	A4GALT
1918	leucocyte	1	1	12	71	3873	-0.98	0	1.55	0.6	0.548812	HP
1937	lens	1	1	12	72	3872	-0.99	0	1.54	0.6	0.548812	A4GALT
1938	mv	1	1	12	72	3872	-0.99	0	1.54	0.6	0.548812	A4GALT
1939	efflux	1	1	12	72	3872	-0.99	0	1.54	0.6	0.548812	A4GALT
1940	histone	1	1	12	72	3872	-0.99	0	1.54	0.6	0.548812	A4GALT
1941	echo	1	1	12	72	3872	-0.99	0	1.54	0.6	0.548812	NTRK1
1942	32p	1	1	12	72	3872	-0.99	0	1.54	0.6	0.548812	A4GALT
1943	enables	1	1	12	72	3872	-0.99	0	1.54	0.6	0.548812	A4GALT
1944	oncogenes	1	1	12	72	3872	-0.99	0	1.54	0.6	0.548812	NTRK1
1962	principles	1	1	12	73	3871	-1	0	1.52	0.6	0.548812	A4GALT
1963	bcl	1	1	12	73	3871	-1	0	1.52	0.6	0.548812	NTRK1
1964	glycogen	1	1	12	73	3871	-1	0	1.52	0.6	0.548812	A4GALT
1965	cytology	1	1	12	73	3871	-1	0	1.52	0.6	0.548812	NTRK1
1966	cytomegalovirus	1	1	12	73	3871	-1	0	1.52	0.6	0.548812	USH2A
1967	corticosteroid	1	1	12	73	3871	-1	0	1.52	0.6	0.548812	HP
1968	plates	1	1	12	73	3871	-1	0	1.52	0.6	0.548812	HP
1984	copper	1	1	12	74	3870	-1.01	0	1.51	0.6	0.548812	HP
1985	noise	1	1	12	74	3870	-1.01	0	1.51	0.6	0.548812	NTRK1
1986	sucrose	1	1	12	74	3870	-1.01	0	1.51	0.6	0.548812	A4GALT
1987	medullary	1	1	12	74	3870	-1.01	0	1.51	0.6	0.548812	NTRK1
1988	cyclosporine	1	1	12	74	3870	-1.01	0	1.51	0.6	0.548812	A4GALT
1989	software	1	1	12	74	3870	-1.01	0	1.51	0.6	0.548812	A4GALT
1990	select	1	1	12	74	3870	-1.01	0	1.51	0.6	0.548812	A4GALT
1991	preclinical	1	1	12	74	3870	-1.01	0	1.51	0.6	0.548812	A4GALT
1992	localize	1	1	12	74	3870	-1.01	0	1.51	0.6	0.548812	NTRK1
2007	soon	1	1	12	75	3869	-1.02	0	1.5	0.6	0.548812	NTRK1
1073	data suggest	3	3	5	656	2422	-0.39	0	1.45	0.59	0.554327	A4GALT HP NTRK1
1124	gel electrophoresis	2	2	6	346	2732	-0.45	0	1.49	0.59	0.554327	A4GALT HP
1143	side effects	2	2	6	351	2727	-0.46	0	1.47	0.59	0.554327	A4GALT NTRK1
1310	survival rates	1	1	7	96	2982	-0.6	0	1.49	0.59	0.554327	NTRK1
1311	cyclic amp	1	1	7	96	2982	-0.6	0	1.49	0.59	0.554327	A4GALT
1333	healthy individuals	1	1	7	99	2979	-0.62	0	1.46	0.59	0.554327	HP
1334	population based	1	1	7	99	2979	-0.62	0	1.46	0.59	0.554327	INSRR
1335	positively correlated	1	1	7	99	2979	-0.62	0	1.46	0.59	0.554327	HP
1336	terminal domain	1	1	7	99	2979	-0.62	0	1.46	0.59	0.554327	A4GALT
1342	area under	1	1	7	100	2978	-0.62	0	1.45	0.59	0.554327	A4GALT
1454	index	4	4	9	763	3181	-0.71	0	1.45	0.59	0.554327	A4GALT HP INSRR NTRK1
1518	blot	3	3	10	501	3443	-0.75	0	1.5	0.59	0.554327	A4GALT HP NTRK1
1519	continuous	3	3	10	502	3442	-0.75	0	1.49	0.59	0.554327	A4GALT HP NTRK1
1525	possibly	3	3	10	503	3441	-0.75	0	1.49	0.59	0.554327	A4GALT HP NTRK1
1526	equal	3	3	10	504	3440	-0.76	0	1.48	0.59	0.554327	A4GALT HP NTRK1
1536	infected	3	3	10	506	3438	-0.76	0	1.48	0.59	0.554327	A4GALT HP USH2A
1548	develop	3	3	10	510	3434	-0.77	0	1.46	0.59	0.554327	A4GALT HP NTRK1
1686	asymptomatic	2	2	11	271	3673	-0.86	0	1.49	0.59	0.554327	HP NTRK1
1687	familial	2	2	11	271	3673	-0.86	0	1.49	0.59	0.554327	HP NTRK1
1688	shorter	2	2	11	271	3673	-0.86	0	1.49	0.59	0.554327	A4GALT HP
1693	consumption	2	2	11	272	3672	-0.86	0	1.49	0.59	0.554327	A4GALT HP
1694	distributed	2	2	11	272	3672	-0.86	0	1.49	0.59	0.554327	A4GALT HP
1700	intensive	2	2	11	273	3671	-0.87	0	1.48	0.59	0.554327	A4GALT HP
1713	translocation	2	2	11	274	3670	-0.87	0	1.48	0.59	0.554327	A4GALT NTRK1
1714	loci	2	2	11	274	3670	-0.87	0	1.48	0.59	0.554327	HP NTRK1
1719	skeletal	2	2	11	275	3669	-0.88	0	1.47	0.59	0.554327	A4GALT NTRK1
1720	circulation	2	2	11	275	3669	-0.88	0	1.47	0.59	0.554327	A4GALT HP
1721	genotype	2	2	11	275	3669	-0.88	0	1.47	0.59	0.554327	HP NTRK1
1724	sequential	2	2	11	276	3668	-0.88	0	1.47	0.59	0.554327	A4GALT HP
1742	immediate	2	2	11	277	3667	-0.89	0	1.46	0.59	0.554327	A4GALT HP
1743	acting	2	2	11	277	3667	-0.89	0	1.46	0.59	0.554327	A4GALT HP
1747	unusual	2	2	11	278	3666	-0.89	0	1.45	0.59	0.554327	HP NTRK1
1749	intake	2	2	11	278	3666	-0.89	0	1.45	0.59	0.554327	A4GALT HP
2027	newborns	1	1	12	76	3868	-1.03	0	1.49	0.59	0.554327	HP
2028	establishing	1	1	12	76	3868	-1.03	0	1.49	0.59	0.554327	A4GALT
2029	diagnosing	1	1	12	76	3868	-1.03	0	1.49	0.59	0.554327	NTRK1
2043	patch	1	1	12	77	3867	-1.04	0	1.48	0.59	0.554327	A4GALT
2044	shifts	1	1	12	77	3867	-1.04	0	1.48	0.59	0.554327	A4GALT
2045	formulation	1	1	12	77	3867	-1.04	0	1.48	0.59	0.554327	A4GALT
2046	chemistry	1	1	12	77	3867	-1.04	0	1.48	0.59	0.554327	HP
2047	neuroendocrine	1	1	12	77	3867	-1.04	0	1.48	0.59	0.554327	NTRK1
2048	girl	1	1	12	77	3867	-1.04	0	1.48	0.59	0.554327	NTRK1
2049	concanavalin	1	1	12	77	3867	-1.04	0	1.48	0.59	0.554327	HP
2065	recipient	1	1	12	78	3866	-1.05	0	1.47	0.59	0.554327	A4GALT
2066	flux	1	1	12	78	3866	-1.05	0	1.47	0.59	0.554327	A4GALT
2067	allograft	1	1	12	78	3866	-1.05	0	1.47	0.59	0.554327	A4GALT
2068	scintigraphy	1	1	12	78	3866	-1.05	0	1.47	0.59	0.554327	NTRK1
2069	cation	1	1	12	78	3866	-1.05	0	1.47	0.59	0.554327	A4GALT
2070	absorbed	1	1	12	78	3866	-1.05	0	1.47	0.59	0.554327	A4GALT
2071	french	1	1	12	78	3866	-1.05	0	1.47	0.59	0.554327	NTRK1
2072	prolongation	1	1	12	78	3866	-1.05	0	1.47	0.59	0.554327	A4GALT
2073	ionophore	1	1	12	78	3866	-1.05	0	1.47	0.59	0.554327	A4GALT
2074	oncogenic	1	1	12	78	3866	-1.05	0	1.47	0.59	0.554327	NTRK1
2098	adenylate	1	1	12	79	3865	-1.06	0	1.45	0.59	0.554327	HP
2099	person	1	1	12	79	3865	-1.06	0	1.45	0.59	0.554327	INSRR
2100	glioma	1	1	12	79	3865	-1.06	0	1.45	0.59	0.554327	A4GALT
2101	reasonable	1	1	12	79	3865	-1.06	0	1.45	0.59	0.554327	A4GALT
2102	thr	1	1	12	79	3865	-1.06	0	1.45	0.59	0.554327	A4GALT
1182	significant increase	2	2	6	359	2719	-0.49	0	1.43	0.58	0.559898	A4GALT HP
1350	adverse events	1	1	7	101	2977	-0.63	0	1.44	0.58	0.559898	A4GALT
1351	significant association	1	1	7	101	2977	-0.63	0	1.44	0.58	0.559898	HP
1352	connective tissue	1	1	7	101	2977	-0.63	0	1.44	0.58	0.559898	HP
1361	patients whose	1	1	7	102	2976	-0.64	0	1.44	0.58	0.559898	NTRK1
1370	phase ii	1	1	7	103	2975	-0.65	0	1.43	0.58	0.559898	A4GALT
1371	southern blot	1	1	7	103	2975	-0.65	0	1.43	0.58	0.559898	NTRK1
1372	study suggests	1	1	7	103	2975	-0.65	0	1.43	0.58	0.559898	HP
1373	comparative study	1	1	7	103	2975	-0.65	0	1.43	0.58	0.559898	HP
1381	surgical treatment	1	1	7	104	2974	-0.65	0	1.42	0.58	0.559898	NTRK1
1386	point mutations	1	1	7	105	2973	-0.66	0	1.41	0.58	0.559898	NTRK1
1387	receptor binding	1	1	7	105	2973	-0.66	0	1.41	0.58	0.559898	A4GALT
1388	studies indicate	1	1	7	105	2973	-0.66	0	1.41	0.58	0.559898	A4GALT
1402	significant change	1	1	7	106	2972	-0.67	0	1.4	0.58	0.559898	HP
1403	so called	1	1	7	106	2972	-0.67	0	1.4	0.58	0.559898	HP
1411	loss	5	5	8	1036	2908	-0.68	0	1.43	0.58	0.559898	A4GALT HP NTRK1 STOML3 USH2A
1491	vs	4	4	9	773	3171	-0.73	0	1.42	0.58	0.559898	A4GALT HP INSRR NTRK1
1562	clear	3	3	10	513	3431	-0.78	0	1.45	0.58	0.559898	A4GALT HP NTRK1
1563	labeled	3	3	10	513	3431	-0.78	0	1.45	0.58	0.559898	A4GALT HP NTRK1
1568	whom	3	3	10	514	3430	-0.79	0	1.44	0.58	0.559898	A4GALT HP NTRK1
1577	secretion	3	3	10	515	3429	-0.79	0	1.44	0.58	0.559898	A4GALT HP NTRK1
1583	sodium	3	3	10	516	3428	-0.79	0	1.44	0.58	0.559898	A4GALT HP SCN1A
1586	reactive	3	3	10	518	3426	-0.8	0	1.43	0.58	0.559898	A4GALT HP NTRK1
1587	close	3	3	10	518	3426	-0.8	0	1.43	0.58	0.559898	A4GALT HP NTRK1
1595	showing	3	3	10	520	3424	-0.8	0	1.42	0.58	0.559898	A4GALT HP NTRK1
1596	pulmonary	3	3	10	520	3424	-0.8	0	1.42	0.58	0.559898	A4GALT HP NTRK1
1597	occurrence	3	3	10	521	3423	-0.81	0	1.42	0.58	0.559898	A4GALT HP NTRK1
1599	open	3	3	10	522	3422	-0.81	0	1.41	0.58	0.559898	A4GALT HP USH2A
1600	promoter	3	3	10	523	3421	-0.81	0	1.41	0.58	0.559898	A4GALT HP NTRK1
1615	fragment	3	3	10	526	3418	-0.82	0	1.4	0.58	0.559898	A4GALT HP NTRK1
1616	models	3	3	10	526	3418	-0.82	0	1.4	0.58	0.559898	A4GALT HP NTRK1
1617	fluorescence	3	3	10	526	3418	-0.82	0	1.4	0.58	0.559898	A4GALT HP NTRK1
1748	give	2	2	11	279	3665	-0.89	0	1.45	0.58	0.559898	A4GALT HP
1753	heat	2	2	11	280	3664	-0.9	0	1.44	0.58	0.559898	A4GALT HP
1754	dependence	2	2	11	280	3664	-0.9	0	1.44	0.58	0.559898	A4GALT HP
1755	normally	2	2	11	280	3664	-0.9	0	1.44	0.58	0.559898	A4GALT HP
1756	relevance	2	2	11	280	3664	-0.9	0	1.44	0.58	0.559898	A4GALT HP
1767	pairs	2	2	11	282	3662	-0.91	0	1.43	0.58	0.559898	A4GALT HP
1768	diminished	2	2	11	282	3662	-0.91	0	1.43	0.58	0.559898	A4GALT HP
1769	predominant	2	2	11	282	3662	-0.91	0	1.43	0.58	0.559898	A4GALT HP
1770	elderly	2	2	11	282	3662	-0.91	0	1.43	0.58	0.559898	A4GALT HP
1780	suppressor	2	2	11	283	3661	-0.91	0	1.43	0.58	0.559898	A4GALT NTRK1
1785	genome	2	2	11	284	3660	-0.91	0	1.42	0.58	0.559898	A4GALT USH2A
1788	consistently	2	2	11	285	3659	-0.92	0	1.42	0.58	0.559898	A4GALT NTRK1
1805	operative	2	2	11	286	3658	-0.92	0	1.41	0.58	0.559898	HP NTRK1
1806	evolution	2	2	11	286	3658	-0.92	0	1.41	0.58	0.559898	A4GALT HP
1807	manifestations	2	2	11	286	3658	-0.92	0	1.41	0.58	0.559898	HP NTRK1
1808	excluded	2	2	11	286	3658	-0.92	0	1.41	0.58	0.559898	HP NTRK1
1817	tomography	2	2	11	288	3656	-0.93	0	1.4	0.58	0.559898	A4GALT NTRK1
1818	polypeptide	2	2	11	287	3657	-0.93	0	1.41	0.58	0.559898	A4GALT HP
2121	histopathologic	1	1	12	80	3864	-1.07	0	1.44	0.58	0.559898	NTRK1
2144	hepatocytes	1	1	12	81	3863	-1.08	0	1.43	0.58	0.559898	HP
2145	antimicrobial	1	1	12	81	3863	-1.08	0	1.43	0.58	0.559898	A4GALT
2146	adenomas	1	1	12	81	3863	-1.08	0	1.43	0.58	0.559898	NTRK1
2147	recurrences	1	1	12	81	3863	-1.08	0	1.43	0.58	0.559898	NTRK1
2148	sedimentation	1	1	12	81	3863	-1.08	0	1.43	0.58	0.559898	HP
2149	cyclosporin	1	1	12	81	3863	-1.08	0	1.43	0.58	0.559898	A4GALT
2150	neoplasm	1	1	12	81	3863	-1.08	0	1.43	0.58	0.559898	NTRK1
2151	causative	1	1	12	81	3863	-1.08	0	1.43	0.58	0.559898	NTRK1
2175	hearing	1	1	12	82	3862	-1.08	0	1.42	0.58	0.559898	USH2A
2176	corneal	1	1	12	82	3862	-1.08	0	1.42	0.58	0.559898	A4GALT
2177	topical	1	1	12	82	3862	-1.08	0	1.42	0.58	0.559898	A4GALT
2178	aspartate	1	1	12	82	3862	-1.08	0	1.42	0.58	0.559898	HP
2179	nacl	1	1	12	82	3862	-1.08	0	1.42	0.58	0.559898	A4GALT
2180	nodules	1	1	12	82	3862	-1.08	0	1.42	0.58	0.559898	NTRK1
2181	gradual	1	1	12	82	3862	-1.08	0	1.42	0.58	0.559898	HP
2182	tumorigenesis	1	1	12	82	3862	-1.08	0	1.42	0.58	0.559898	NTRK1
2204	rectal	1	1	12	83	3861	-1.09	0	1.41	0.58	0.559898	HP
2205	pharmacologic	1	1	12	83	3861	-1.09	0	1.41	0.58	0.559898	A4GALT
2228	adenoma	1	1	12	84	3860	-1.1	0	1.4	0.58	0.559898	NTRK1
2229	triglyceride	1	1	12	84	3860	-1.1	0	1.4	0.58	0.559898	HP
2230	belonging	1	1	12	84	3860	-1.1	0	1.4	0.58	0.559898	HP
1219	data indicate	2	2	6	371	2707	-0.53	0	1.38	0.57	0.565525	A4GALT HP
1414	amino terminal	1	1	7	107	2971	-0.68	0	1.39	0.57	0.565525	A4GALT
1415	patients died	1	1	7	107	2971	-0.68	0	1.39	0.57	0.565525	NTRK1
1429	adult patients	1	1	7	109	2969	-0.69	0	1.38	0.57	0.565525	HP
1430	liver disease	1	1	7	109	2969	-0.69	0	1.38	0.57	0.565525	HP
1431	dna damage	1	1	7	109	2969	-0.69	0	1.38	0.57	0.565525	A4GALT
1524	peptide	4	4	9	783	3161	-0.75	0	1.39	0.57	0.565525	A4GALT HP NTRK1 USH2A
1620	monitoring	3	3	10	527	3417	-0.82	0	1.39	0.57	0.565525	A4GALT HP NTRK1
1631	percent	3	3	10	529	3415	-0.83	0	1.39	0.57	0.565525	A4GALT HP NTRK1
1632	maximal	3	3	10	529	3415	-0.83	0	1.39	0.57	0.565525	A4GALT HP NTRK1
1830	chains	2	2	11	290	3654	-0.94	0	1.39	0.57	0.565525	HP USH2A
1831	immunological	2	2	11	290	3654	-0.94	0	1.39	0.57	0.565525	A4GALT HP
1832	probes	2	2	11	290	3654	-0.94	0	1.39	0.57	0.565525	A4GALT NTRK1
1833	propose	2	2	11	290	3654	-0.94	0	1.39	0.57	0.565525	A4GALT HP
1834	bacteria	2	2	11	290	3654	-0.94	0	1.39	0.57	0.565525	A4GALT HP
1843	m2	2	2	11	291	3653	-0.94	0	1.39	0.57	0.565525	A4GALT NTRK1
1844	detecting	2	2	11	291	3653	-0.94	0	1.39	0.57	0.565525	HP NTRK1
1851	middle	2	2	11	292	3652	-0.95	0	1.38	0.57	0.565525	HP NTRK1
1852	already	2	2	11	292	3652	-0.95	0	1.38	0.57	0.565525	HP NTRK1
1856	separation	2	2	11	293	3651	-0.95	0	1.38	0.57	0.565525	A4GALT HP
2249	influx	1	1	12	85	3859	-1.11	0	1.39	0.57	0.565525	A4GALT
2250	dystrophy	1	1	12	85	3859	-1.11	0	1.39	0.57	0.565525	A4GALT
2251	fail	1	1	12	85	3859	-1.11	0	1.39	0.57	0.565525	A4GALT
2273	dissection	1	1	12	86	3858	-1.12	0	1.38	0.57	0.565525	NTRK1
2274	simulated	1	1	12	86	3858	-1.12	0	1.38	0.57	0.565525	A4GALT
2275	apolipoprotein	1	1	12	86	3858	-1.12	0	1.38	0.57	0.565525	HP
1152	carried out	3	3	5	688	2390	-0.46	0	1.36	0.56	0.571209	A4GALT HP NTRK1
1234	binding sites	2	2	6	376	2702	-0.55	0	1.36	0.56	0.571209	A4GALT HP
1262	tumor cells	2	2	6	381	2697	-0.56	0	1.34	0.56	0.571209	A4GALT NTRK1
1446	mg m2	1	1	7	110	2968	-0.7	0	1.37	0.56	0.571209	A4GALT
1448	showed significant	1	1	7	111	2967	-0.7	0	1.36	0.56	0.571209	HP
1456	gene encoding	1	1	7	112	2966	-0.71	0	1.35	0.56	0.571209	NTRK1
1457	prognostic factors	1	1	7	112	2966	-0.71	0	1.35	0.56	0.571209	NTRK1
1469	large number	1	1	7	113	2965	-0.71	0	1.35	0.56	0.571209	A4GALT
1470	restriction fragment	1	1	7	113	2965	-0.71	0	1.35	0.56	0.571209	NTRK1
1481	mammalian cells	1	1	7	114	2964	-0.72	0	1.34	0.56	0.571209	A4GALT
1485	affinity chromatography	1	1	7	115	2963	-0.73	0	1.33	0.56	0.571209	HP
1486	protein levels	1	1	7	115	2963	-0.73	0	1.33	0.56	0.571209	HP
1487	results support	1	1	7	115	2963	-0.73	0	1.33	0.56	0.571209	A4GALT
1488	sds page	1	1	7	115	2963	-0.73	0	1.33	0.56	0.571209	HP
1489	ten patients	1	1	7	115	2963	-0.73	0	1.33	0.56	0.571209	NTRK1
1490	cell lung	1	1	7	115	2963	-0.73	0	1.33	0.56	0.571209	NTRK1
1498	increased levels	1	1	7	116	2962	-0.73	0	1.32	0.56	0.571209	HP
1499	relative risk	1	1	7	116	2962	-0.73	0	1.32	0.56	0.571209	HP
1500	year survival	1	1	7	116	2962	-0.73	0	1.32	0.56	0.571209	NTRK1
1508	statistical analysis	1	1	7	117	2961	-0.74	0	1.32	0.56	0.571209	HP
1544	average	4	4	9	790	3154	-0.77	0	1.37	0.56	0.571209	A4GALT HP INSRR NTRK1
1555	body	4	4	9	795	3149	-0.78	0	1.35	0.56	0.571209	A4GALT HP INSRR NTRK1
1558	incidence	4	4	9	796	3148	-0.78	0	1.35	0.56	0.571209	A4GALT HP INSRR NTRK1
1569	main	4	4	9	798	3146	-0.79	0	1.34	0.56	0.571209	A4GALT HP INSRR NTRK1
1651	linear	3	3	10	534	3410	-0.84	0	1.37	0.56	0.571209	A4GALT HP NTRK1
1663	water	3	3	10	536	3408	-0.85	0	1.36	0.56	0.571209	A4GALT HP NTRK1
1664	prevalence	3	3	10	536	3408	-0.85	0	1.36	0.56	0.571209	A4GALT HP NTRK1
1674	calcium	3	3	10	537	3407	-0.85	0	1.36	0.56	0.571209	A4GALT HP NTRK1
1689	experience	3	3	10	541	3403	-0.86	0	1.34	0.56	0.571209	A4GALT HP NTRK1
1690	constant	3	3	10	541	3403	-0.86	0	1.34	0.56	0.571209	A4GALT HP NTRK1
1695	reverse	3	3	10	542	3402	-0.86	0	1.34	0.56	0.571209	A4GALT HP NTRK1
1697	slightly	3	3	10	543	3401	-0.87	0	1.34	0.56	0.571209	A4GALT HP NTRK1
1698	physical	3	3	10	543	3401	-0.87	0	1.34	0.56	0.571209	A4GALT HP NTRK1
1699	daily	3	3	10	543	3401	-0.87	0	1.34	0.56	0.571209	A4GALT HP NTRK1
1701	subunit	3	3	10	544	3400	-0.87	0	1.33	0.56	0.571209	A4GALT HP SCN1A
1702	reduce	3	3	10	544	3400	-0.87	0	1.33	0.56	0.571209	A4GALT HP NTRK1
1715	wide	3	3	10	547	3397	-0.88	0	1.32	0.56	0.571209	A4GALT HP NTRK1
1716	remaining	3	3	10	547	3397	-0.88	0	1.32	0.56	0.571209	A4GALT HP NTRK1
1717	appropriate	3	3	10	547	3397	-0.88	0	1.32	0.56	0.571209	A4GALT HP NTRK1
1725	literature	3	3	10	549	3395	-0.88	0	1.32	0.56	0.571209	A4GALT HP NTRK1
1726	processes	3	3	10	549	3395	-0.88	0	1.32	0.56	0.571209	A4GALT HP NTRK1
1727	month	3	3	10	550	3394	-0.88	0	1.31	0.56	0.571209	A4GALT HP NTRK1
1728	nature	3	3	10	550	3394	-0.88	0	1.31	0.56	0.571209	A4GALT HP NTRK1
1869	alteration	2	2	11	295	3649	-0.96	0	1.37	0.56	0.571209	A4GALT HP
1877	correlates	2	2	11	296	3648	-0.96	0	1.36	0.56	0.571209	A4GALT HP
1892	bilateral	2	2	11	298	3646	-0.97	0	1.35	0.56	0.571209	A4GALT NTRK1
1893	lymphoma	2	2	11	298	3646	-0.97	0	1.35	0.56	0.571209	HP NTRK1
1894	attention	2	2	11	298	3646	-0.97	0	1.35	0.56	0.571209	A4GALT HP
1895	absolute	2	2	11	298	3646	-0.97	0	1.35	0.56	0.571209	A4GALT HP
1896	greatly	2	2	11	298	3646	-0.97	0	1.35	0.56	0.571209	A4GALT HP
1910	additionally	2	2	11	300	3644	-0.97	0	1.34	0.56	0.571209	A4GALT HP
1911	assayed	2	2	11	300	3644	-0.97	0	1.34	0.56	0.571209	A4GALT HP
1920	obtain	2	2	11	301	3643	-0.98	0	1.34	0.56	0.571209	A4GALT HP
1929	purification	2	2	11	302	3642	-0.98	0	1.33	0.56	0.571209	A4GALT HP
1933	place	2	2	11	303	3641	-0.98	0	1.33	0.56	0.571209	A4GALT HP
1934	thereby	2	2	11	303	3641	-0.98	0	1.33	0.56	0.571209	A4GALT HP
1945	estimate	2	2	11	304	3640	-0.99	0	1.32	0.56	0.571209	A4GALT NTRK1
1946	pronounced	2	2	11	304	3640	-0.99	0	1.32	0.56	0.571209	A4GALT HP
1947	unaffected	2	2	11	304	3640	-0.99	0	1.32	0.56	0.571209	A4GALT NTRK1
1952	follows	2	2	11	305	3639	-0.99	0	1.32	0.56	0.571209	A4GALT HP
1953	infants	2	2	11	305	3639	-0.99	0	1.32	0.56	0.571209	HP NTRK1
1957	encoded	2	2	11	306	3638	-1	0	1.31	0.56	0.571209	A4GALT USH2A
1969	amplification	2	2	11	307	3637	-1	0	1.31	0.56	0.571209	A4GALT NTRK1
2293	antioxidant	1	1	12	87	3857	-1.13	0	1.37	0.56	0.571209	HP
2294	globulin	1	1	12	87	3857	-1.13	0	1.37	0.56	0.571209	HP
2295	trait	1	1	12	87	3857	-1.13	0	1.37	0.56	0.571209	HP
2312	epilepsy	1	1	12	88	3856	-1.13	0	1.36	0.56	0.571209	SCN1A
2313	reversal	1	1	12	88	3856	-1.13	0	1.36	0.56	0.571209	A4GALT
2314	2a	1	1	12	88	3856	-1.13	0	1.36	0.56	0.571209	NTRK1
2315	triglycerides	1	1	12	88	3856	-1.13	0	1.36	0.56	0.571209	HP
2336	seizures	1	1	12	89	3855	-1.14	0	1.35	0.56	0.571209	SCN1A
2337	input	1	1	12	89	3855	-1.14	0	1.35	0.56	0.571209	A4GALT
2338	inside	1	1	12	89	3855	-1.14	0	1.35	0.56	0.571209	A4GALT
2339	defense	1	1	12	89	3855	-1.14	0	1.35	0.56	0.571209	HP
2340	guanine	1	1	12	89	3855	-1.14	0	1.35	0.56	0.571209	GDA
2341	precipitation	1	1	12	89	3855	-1.14	0	1.35	0.56	0.571209	HP
2367	valve	1	1	12	90	3854	-1.15	0	1.34	0.56	0.571209	HP
2368	cure	1	1	12	90	3854	-1.15	0	1.34	0.56	0.571209	NTRK1
2369	secreting	1	1	12	90	3854	-1.15	0	1.34	0.56	0.571209	NTRK1
2386	fit	1	1	12	91	3853	-1.16	0	1.33	0.56	0.571209	A4GALT
2387	stabilized	1	1	12	91	3853	-1.16	0	1.33	0.56	0.571209	A4GALT
2388	accordance	1	1	12	91	3853	-1.16	0	1.33	0.56	0.571209	HP
2416	passive	1	1	12	92	3852	-1.17	0	1.32	0.56	0.571209	A4GALT
2417	lambda	1	1	12	92	3852	-1.17	0	1.32	0.56	0.571209	HP
2418	typing	1	1	12	92	3852	-1.17	0	1.32	0.56	0.571209	HP
2419	compartments	1	1	12	92	3852	-1.17	0	1.32	0.56	0.571209	A4GALT
2420	eluted	1	1	12	92	3852	-1.17	0	1.32	0.56	0.571209	HP
2436	proton	1	1	12	93	3851	-1.17	0	1.31	0.56	0.571209	NTRK1
2437	diarrhea	1	1	12	93	3851	-1.17	0	1.31	0.56	0.571209	NTRK1
2438	examples	1	1	12	93	3851	-1.17	0	1.31	0.56	0.571209	A4GALT
2439	staging	1	1	12	93	3851	-1.17	0	1.31	0.56	0.571209	NTRK1
2440	dosing	1	1	12	93	3851	-1.17	0	1.31	0.56	0.571209	A4GALT
2441	measurable	1	1	12	93	3851	-1.17	0	1.31	0.56	0.571209	A4GALT
1520	immune system	1	1	7	119	2959	-0.75	0	1.3	0.55	0.57695	HP
1527	highly significant	1	1	7	120	2958	-0.76	0	1.29	0.55	0.57695	HP
1528	remained unchanged	1	1	7	120	2958	-0.76	0	1.29	0.55	0.57695	HP
1529	western blotting	1	1	7	120	2958	-0.76	0	1.29	0.55	0.57695	HP
1537	endoplasmic reticulum	1	1	7	121	2957	-0.76	0	1.29	0.55	0.57695	USH2A
1538	cell cultures	1	1	7	121	2957	-0.76	0	1.29	0.55	0.57695	A4GALT
1545	paraffin embedded	1	1	7	122	2956	-0.77	0	1.28	0.55	0.57695	NTRK1
1546	poor prognosis	1	1	7	122	2956	-0.77	0	1.28	0.55	0.57695	NTRK1
1547	pregnant women	1	1	7	122	2956	-0.77	0	1.28	0.55	0.57695	HP
1549	does	5	5	8	1086	2858	-0.77	0	1.29	0.55	0.57695	A4GALT HP INSRR NTRK1 USH2A
1554	whole blood	1	1	7	123	2955	-0.77	0	1.27	0.55	0.57695	HP
1559	median age	1	1	7	124	2954	-0.78	0	1.27	0.55	0.57695	NTRK1
1619	exposure	4	4	9	815	3129	-0.82	0	1.29	0.55	0.57695	A4GALT HP INSRR NTRK1
1621	children	4	4	9	817	3127	-0.82	0	1.29	0.55	0.57695	A4GALT HP INSRR NTRK1
1659	area	4	4	9	826	3118	-0.84	0	1.26	0.55	0.57695	A4GALT HP INSRR NTRK1
1739	usually	3	3	10	551	3393	-0.88	0	1.31	0.55	0.57695	A4GALT HP NTRK1
1740	failed	3	3	10	551	3393	-0.88	0	1.31	0.55	0.57695	A4GALT HP NTRK1
1745	accumulation	3	3	10	552	3392	-0.89	0	1.3	0.55	0.57695	A4GALT HP NTRK1
1757	analysed	3	3	10	556	3388	-0.9	0	1.29	0.55	0.57695	A4GALT HP NTRK1
1758	cultures	3	3	10	556	3388	-0.9	0	1.29	0.55	0.57695	A4GALT HP NTRK1
1759	material	3	3	10	555	3389	-0.9	0	1.29	0.55	0.57695	A4GALT HP NTRK1
1760	must	3	3	10	555	3389	-0.9	0	1.29	0.55	0.57695	A4GALT HP NTRK1
1763	longer	3	3	10	557	3387	-0.9	0	1.29	0.55	0.57695	A4GALT HP NTRK1
1771	rapidly	3	3	10	560	3384	-0.91	0	1.28	0.55	0.57695	A4GALT HP NTRK1
1772	amounts	3	3	10	560	3384	-0.91	0	1.28	0.55	0.57695	A4GALT HP NTRK1
1773	consecutive	3	3	10	560	3384	-0.91	0	1.28	0.55	0.57695	A4GALT HP NTRK1
1781	expected	3	3	10	562	3382	-0.91	0	1.27	0.55	0.57695	A4GALT HP NTRK1
1782	fluid	3	3	10	562	3382	-0.91	0	1.27	0.55	0.57695	A4GALT HP NTRK1
1786	ten	3	3	10	563	3381	-0.91	0	1.27	0.55	0.57695	A4GALT HP NTRK1
1787	possibility	3	3	10	563	3381	-0.91	0	1.27	0.55	0.57695	A4GALT HP NTRK1
1789	basal	3	3	10	564	3380	-0.92	0	1.26	0.55	0.57695	A4GALT HP NTRK1
1794	procedures	3	3	10	565	3379	-0.92	0	1.26	0.55	0.57695	A4GALT HP NTRK1
1795	condition	3	3	10	565	3379	-0.92	0	1.26	0.55	0.57695	A4GALT HP NTRK1
1974	count	2	2	11	308	3636	-1	0	1.31	0.55	0.57695	A4GALT HP
1975	irradiation	2	2	11	308	3636	-1	0	1.31	0.55	0.57695	A4GALT NTRK1
1982	kb	2	2	11	309	3635	-1.01	0	1.3	0.55	0.57695	A4GALT NTRK1
1983	animals	2	2	11	309	3635	-1.01	0	1.3	0.55	0.57695	A4GALT HP
1993	sustained	2	2	11	310	3634	-1.01	0	1.3	0.55	0.57695	A4GALT HP
1999	external	2	2	11	311	3633	-1.01	0	1.29	0.55	0.57695	A4GALT NTRK1
2014	portion	2	2	11	313	3631	-1.02	0	1.28	0.55	0.57695	A4GALT HP
2015	excess	2	2	11	313	3631	-1.02	0	1.28	0.55	0.57695	A4GALT HP
2016	conformation	2	2	11	313	3631	-1.02	0	1.28	0.55	0.57695	A4GALT NTRK1
2019	reveal	2	2	11	314	3630	-1.02	0	1.28	0.55	0.57695	A4GALT HP
2020	activating	2	2	11	314	3630	-1.02	0	1.28	0.55	0.57695	A4GALT NTRK1
2021	child	2	2	11	314	3630	-1.02	0	1.28	0.55	0.57695	HP NTRK1
2022	changed	2	2	11	315	3629	-1.03	0	1.27	0.55	0.57695	A4GALT HP
2023	serine	2	2	11	315	3629	-1.03	0	1.27	0.55	0.57695	A4GALT HP
2024	anterior	2	2	11	315	3629	-1.03	0	1.27	0.55	0.57695	A4GALT NTRK1
2025	repair	2	2	11	315	3629	-1.03	0	1.27	0.55	0.57695	A4GALT HP
2030	once	2	2	11	316	3628	-1.03	0	1.27	0.55	0.57695	A4GALT NTRK1
2032	donor	2	2	11	317	3627	-1.03	0	1.26	0.55	0.57695	A4GALT HP
2033	differed	2	2	11	317	3627	-1.03	0	1.26	0.55	0.57695	A4GALT HP
2034	cost	2	2	11	317	3627	-1.03	0	1.26	0.55	0.57695	A4GALT NTRK1
2466	doxorubicin	1	1	12	94	3850	-1.18	0	1.3	0.55	0.57695	NTRK1
2467	visualized	1	1	12	94	3850	-1.18	0	1.3	0.55	0.57695	NTRK1
2468	hematologic	1	1	12	94	3850	-1.18	0	1.3	0.55	0.57695	HP
2469	caucasian	1	1	12	94	3850	-1.18	0	1.3	0.55	0.57695	HP
2511	integration	1	1	12	95	3849	-1.19	0	1.3	0.55	0.57695	A4GALT
2512	translational	1	1	12	95	3849	-1.19	0	1.3	0.55	0.57695	A4GALT
2513	manifested	1	1	12	95	3849	-1.19	0	1.3	0.55	0.57695	HP
2532	vomiting	1	1	12	96	3848	-1.2	0	1.29	0.55	0.57695	NTRK1
2533	anticancer	1	1	12	96	3848	-1.2	0	1.29	0.55	0.57695	A4GALT
2550	organism	1	1	12	97	3847	-1.2	0	1.28	0.55	0.57695	HP
2551	lipoproteins	1	1	12	97	3847	-1.2	0	1.28	0.55	0.57695	HP
2552	nausea	1	1	12	97	3847	-1.2	0	1.28	0.55	0.57695	NTRK1
2569	timing	1	1	12	98	3846	-1.21	0	1.27	0.55	0.57695	A4GALT
2570	atherosclerotic	1	1	12	98	3846	-1.21	0	1.27	0.55	0.57695	HP
2595	papillary	1	1	12	99	3845	-1.22	0	1.26	0.55	0.57695	NTRK1
2596	modeling	1	1	12	99	3845	-1.22	0	1.26	0.55	0.57695	A4GALT
2597	criterion	1	1	12	99	3845	-1.22	0	1.26	0.55	0.57695	A4GALT
2598	edta	1	1	12	99	3845	-1.22	0	1.26	0.55	0.57695	A4GALT
2599	quantify	1	1	12	99	3845	-1.22	0	1.26	0.55	0.57695	A4GALT
2600	exerts	1	1	12	99	3845	-1.22	0	1.26	0.55	0.57695	A4GALT
1314	long term	3	3	5	754	2324	-0.6	0	1.17	0.54	0.582748	A4GALT HP NTRK1
1408	monoclonal antibodies	2	2	6	422	2656	-0.67	0	1.19	0.54	0.582748	HP NTRK1
1427	escherichia coli	2	2	6	428	2650	-0.69	0	1.17	0.54	0.582748	A4GALT HP
1435	binding protein	2	2	6	429	2649	-0.69	0	1.17	0.54	0.582748	A4GALT HP
1567	elevated levels	1	1	7	125	2953	-0.79	0	1.26	0.54	0.582748	HP
1582	decreased significantly	1	1	7	126	2952	-0.79	0	1.25	0.54	0.582748	HP
1585	renal function	1	1	7	127	2951	-0.8	0	1.25	0.54	0.582748	A4GALT
1601	previously shown	1	1	7	130	2948	-0.81	0	1.23	0.54	0.582748	A4GALT
1602	density lipoprotein	1	1	7	130	2948	-0.81	0	1.23	0.54	0.582748	HP
1610	results indicated	1	1	7	131	2947	-0.82	0	1.22	0.54	0.582748	A4GALT
1627	serum albumin	1	1	7	132	2946	-0.83	0	1.21	0.54	0.582748	HP
1628	autosomal recessive	1	1	7	132	2946	-0.83	0	1.21	0.54	0.582748	USH2A
1629	significantly elevated	1	1	7	132	2946	-0.83	0	1.21	0.54	0.582748	HP
1630	activated protein	1	1	7	132	2946	-0.83	0	1.21	0.54	0.582748	A4GALT
1633	mg dl	1	1	7	133	2945	-0.83	0	1.21	0.54	0.582748	HP
1634	serum samples	1	1	7	133	2945	-0.83	0	1.21	0.54	0.582748	HP
1635	differ significantly	1	1	7	133	2945	-0.83	0	1.21	0.54	0.582748	A4GALT
1647	low molecular	1	1	7	135	2943	-0.84	0	1.19	0.54	0.582748	A4GALT
1648	matched controls	1	1	7	135	2943	-0.84	0	1.19	0.54	0.582748	HP
1649	pg ml	1	1	7	135	2943	-0.84	0	1.19	0.54	0.582748	NTRK1
1650	survival rate	1	1	7	135	2943	-0.84	0	1.19	0.54	0.582748	NTRK1
1657	cerebrospinal fluid	1	1	7	136	2942	-0.84	0	1.19	0.54	0.582748	HP
1658	clinical studies	1	1	7	136	2942	-0.84	0	1.19	0.54	0.582748	A4GALT
1666	selected	4	4	9	829	3115	-0.85	0	1.25	0.54	0.582748	A4GALT HP INSRR NTRK1
1667	fold higher	1	1	7	137	2941	-0.85	0	1.18	0.54	0.582748	A4GALT
1668	human serum	1	1	7	137	2941	-0.85	0	1.18	0.54	0.582748	HP
1678	virus type	1	1	7	138	2940	-0.85	0	1.18	0.54	0.582748	A4GALT
1679	status	4	4	9	833	3111	-0.86	0	1.24	0.54	0.582748	A4GALT HP INSRR NTRK1
1685	time course	1	1	7	139	2939	-0.86	0	1.17	0.54	0.582748	A4GALT
1692	alkaline phosphatase	1	1	7	140	2938	-0.86	0	1.16	0.54	0.582748	HP
1741	analyses	4	4	9	849	3095	-0.89	0	1.2	0.54	0.582748	A4GALT HP INSRR NTRK1
1750	women	4	4	9	854	3090	-0.9	0	1.19	0.54	0.582748	A4GALT HP INSRR NTRK1
1751	iii	4	4	9	855	3089	-0.9	0	1.18	0.54	0.582748	A4GALT HP NTRK1 SERPIND1
1810	larger	3	3	10	566	3378	-0.92	0	1.26	0.54	0.582748	A4GALT HP NTRK1
1811	generally	3	3	10	566	3378	-0.92	0	1.26	0.54	0.582748	A4GALT HP NTRK1
1812	exposed	3	3	10	566	3378	-0.92	0	1.26	0.54	0.582748	A4GALT HP NTRK1
1813	physiological	3	3	10	566	3378	-0.92	0	1.26	0.54	0.582748	A4GALT HP NTRK1
1819	proportion	3	3	10	568	3376	-0.93	0	1.25	0.54	0.582748	A4GALT HP NTRK1
1820	finally	3	3	10	568	3376	-0.93	0	1.25	0.54	0.582748	A4GALT HP NTRK1
1821	recognized	3	3	10	570	3374	-0.93	0	1.24	0.54	0.582748	A4GALT HP NTRK1
1829	improve	3	3	10	571	3373	-0.93	0	1.24	0.54	0.582748	A4GALT HP NTRK1
1839	whose	3	3	10	572	3372	-0.94	0	1.24	0.54	0.582748	A4GALT HP NTRK1
1845	leading	3	3	10	575	3369	-0.94	0	1.23	0.54	0.582748	A4GALT HP NTRK1
1846	compare	3	3	10	576	3368	-0.94	0	1.22	0.54	0.582748	A4GALT HP NTRK1
1847	detect	3	3	10	575	3369	-0.94	0	1.23	0.54	0.582748	A4GALT HP NTRK1
1855	variation	3	3	10	577	3367	-0.95	0	1.22	0.54	0.582748	A4GALT HP NTRK1
1858	trial	3	3	10	580	3364	-0.95	0	1.21	0.54	0.582748	A4GALT HP NTRK1
1870	complications	3	3	10	581	3363	-0.96	0	1.21	0.54	0.582748	A4GALT HP NTRK1
1871	peak	3	3	10	582	3362	-0.96	0	1.2	0.54	0.582748	A4GALT HP NTRK1
1872	localization	3	3	10	582	3362	-0.96	0	1.2	0.54	0.582748	A4GALT HP NTRK1
1878	variable	3	3	10	584	3360	-0.96	0	1.2	0.54	0.582748	A4GALT HP NTRK1
1879	vascular	3	3	10	584	3360	-0.96	0	1.2	0.54	0.582748	A4GALT HP NTRK1
1897	led	3	3	10	587	3357	-0.97	0	1.19	0.54	0.582748	A4GALT HP NTRK1
1898	latter	3	3	10	586	3358	-0.97	0	1.19	0.54	0.582748	A4GALT HP NTRK1
1899	testing	3	3	10	586	3358	-0.97	0	1.19	0.54	0.582748	A4GALT HP NTRK1
1900	later	3	3	10	586	3358	-0.97	0	1.19	0.54	0.582748	A4GALT HP NTRK1
1903	staining	3	3	10	588	3356	-0.97	0	1.19	0.54	0.582748	A4GALT HP NTRK1
1906	matched	3	3	10	589	3355	-0.97	0	1.18	0.54	0.582748	A4GALT HP NTRK1
1907	implications	3	3	10	589	3355	-0.97	0	1.18	0.54	0.582748	A4GALT HP NTRK1
1908	alternative	3	3	10	589	3355	-0.97	0	1.18	0.54	0.582748	A4GALT HP NTRK1
1912	alterations	3	3	10	590	3354	-0.97	0	1.18	0.54	0.582748	A4GALT HP NTRK1
1913	abstract	3	3	10	591	3353	-0.98	0	1.18	0.54	0.582748	A4GALT HP NTRK1
1921	respect	3	3	10	592	3352	-0.98	0	1.17	0.54	0.582748	A4GALT HP NTRK1
1922	represent	3	3	10	592	3352	-0.98	0	1.17	0.54	0.582748	A4GALT HP NTRK1
1930	detectable	3	3	10	593	3351	-0.98	0	1.17	0.54	0.582748	A4GALT HP NTRK1
1931	generated	3	3	10	594	3350	-0.98	0	1.17	0.54	0.582748	A4GALT HP NTRK1
2053	largely	2	2	11	319	3625	-1.04	0	1.26	0.54	0.582748	A4GALT HP
2075	organ	2	2	11	322	3622	-1.05	0	1.24	0.54	0.582748	A4GALT HP
2076	morbidity	2	2	11	321	3623	-1.05	0	1.25	0.54	0.582748	HP NTRK1
2077	concerning	2	2	11	321	3623	-1.05	0	1.25	0.54	0.582748	HP NTRK1
2078	suspected	2	2	11	322	3622	-1.05	0	1.24	0.54	0.582748	HP NTRK1
2079	depending	2	2	11	321	3623	-1.05	0	1.25	0.54	0.582748	A4GALT HP
2104	media	2	2	11	325	3619	-1.06	0	1.23	0.54	0.582748	A4GALT HP
2105	toxic	2	2	11	325	3619	-1.06	0	1.23	0.54	0.582748	A4GALT HP
2106	explained	2	2	11	325	3619	-1.06	0	1.23	0.54	0.582748	A4GALT HP
2109	protection	2	2	11	326	3618	-1.06	0	1.22	0.54	0.582748	HP NTRK1
2110	homology	2	2	11	326	3618	-1.06	0	1.22	0.54	0.582748	A4GALT HP
2115	diameter	2	2	11	327	3617	-1.06	0	1.22	0.54	0.582748	A4GALT NTRK1
2116	magnitude	2	2	11	327	3617	-1.06	0	1.22	0.54	0.582748	A4GALT HP
2117	twice	2	2	11	327	3617	-1.06	0	1.22	0.54	0.582748	A4GALT HP
2128	yielded	2	2	11	329	3615	-1.07	0	1.21	0.54	0.582748	A4GALT HP
2139	acetate	2	2	11	330	3614	-1.07	0	1.21	0.54	0.582748	A4GALT HP
2140	random	2	2	11	330	3614	-1.07	0	1.21	0.54	0.582748	A4GALT HP
2156	weak	2	2	11	331	3613	-1.08	0	1.2	0.54	0.582748	A4GALT HP
2160	phenomenon	2	2	11	332	3612	-1.08	0	1.2	0.54	0.582748	A4GALT HP
2161	itself	2	2	11	332	3612	-1.08	0	1.2	0.54	0.582748	A4GALT HP
2162	concomitant	2	2	11	332	3612	-1.08	0	1.2	0.54	0.582748	A4GALT HP
2163	assigned	2	2	11	332	3612	-1.08	0	1.2	0.54	0.582748	A4GALT HP
2169	persons	2	2	11	333	3611	-1.08	0	1.2	0.54	0.582748	A4GALT HP
2170	enhancement	2	2	11	333	3611	-1.08	0	1.2	0.54	0.582748	A4GALT NTRK1
2171	immunoglobulin	2	2	11	333	3611	-1.08	0	1.2	0.54	0.582748	A4GALT HP
2172	chromosomal	2	2	11	333	3611	-1.08	0	1.2	0.54	0.582748	A4GALT NTRK1
2173	heterogeneity	2	2	11	333	3611	-1.08	0	1.2	0.54	0.582748	A4GALT HP
2183	fixed	2	2	11	334	3610	-1.08	0	1.19	0.54	0.582748	A4GALT NTRK1
2194	special	2	2	11	336	3608	-1.09	0	1.18	0.54	0.582748	A4GALT HP
2195	excellent	2	2	11	335	3609	-1.09	0	1.19	0.54	0.582748	A4GALT NTRK1
2207	benign	2	2	11	337	3607	-1.09	0	1.18	0.54	0.582748	HP NTRK1
2208	subunits	2	2	11	337	3607	-1.09	0	1.18	0.54	0.582748	A4GALT HP
2209	transformation	2	2	11	337	3607	-1.09	0	1.18	0.54	0.582748	A4GALT NTRK1
2210	homologous	2	2	11	337	3607	-1.09	0	1.18	0.54	0.582748	A4GALT HP
2211	numerous	2	2	11	337	3607	-1.09	0	1.18	0.54	0.582748	A4GALT HP
2222	repeat	2	2	11	338	3606	-1.1	0	1.17	0.54	0.582748	A4GALT NTRK1
2231	replacement	2	2	11	339	3605	-1.1	0	1.17	0.54	0.582748	A4GALT HP
2232	exon	2	2	11	339	3605	-1.1	0	1.17	0.54	0.582748	A4GALT NTRK1
2618	trained	1	1	12	100	3844	-1.23	0	1.25	0.54	0.582748	HP
2619	neonates	1	1	12	100	3844	-1.23	0	1.25	0.54	0.582748	HP
2620	thrombocytopenia	1	1	12	100	3844	-1.23	0	1.25	0.54	0.582748	HP
2621	investigators	1	1	12	100	3844	-1.23	0	1.25	0.54	0.582748	HP
2622	preincubation	1	1	12	100	3844	-1.23	0	1.25	0.54	0.582748	A4GALT
2623	elevations	1	1	12	100	3844	-1.23	0	1.25	0.54	0.582748	HP
2648	masses	1	1	12	101	3843	-1.23	0	1.24	0.54	0.582748	HP
2649	calculation	1	1	12	101	3843	-1.23	0	1.24	0.54	0.582748	A4GALT
2650	charged	1	1	12	101	3843	-1.23	0	1.24	0.54	0.582748	A4GALT
2651	triphosphate	1	1	12	101	3843	-1.23	0	1.24	0.54	0.582748	A4GALT
2652	titer	1	1	12	101	3843	-1.23	0	1.24	0.54	0.582748	HP
2653	mentioned	1	1	12	101	3843	-1.23	0	1.24	0.54	0.582748	HP
2654	tuberculosis	1	1	12	101	3843	-1.23	0	1.24	0.54	0.582748	HP
2673	pump	1	1	12	102	3842	-1.24	0	1.24	0.54	0.582748	A4GALT
2674	pseudomonas	1	1	12	102	3842	-1.24	0	1.24	0.54	0.582748	A4GALT
2675	foci	1	1	12	102	3842	-1.24	0	1.24	0.54	0.582748	NTRK1
2676	gels	1	1	12	102	3842	-1.24	0	1.24	0.54	0.582748	HP
[truncated: 1,841 more rows]
