# Supplementary material for: A Human Embryonic Stem Cell Model of Aβ-Dependent Chronic Progressive Neurodegeneration
Source: Front Neurosci. 2019 Sep 20;13:1007. doi: 10.3389/fnins.2019.01007 (PMC6763609; doi:10.3389/fnins.2019.01007)
Supplement: Supplementary file 5 [file Table_4.XLSX]

## Sheet: Ab42UP_GSEA_Top 20
Top 20 GSEA KEGG Pathways for Ab42 vs H9 FC Ranked Gene List
	GS	GS DETAILS, follow link to MSigDB	SIZE	ES	NES	NOM p-val	FDR q-val	FWER p-val	RANK AT MAX	LEADING EDGE	GENES
	1	KEGG_NEUROACTIVE_LIGAND_RECEPTOR_INTERACTION	79/219	0.63	2.12	0	0.014	0.01	1427	tags=36%, list=8%, signal=39%	EDNRB, AGTR2, ADRA1B, CRHR1, GPR83, SSTR2, ADRA2B, GPR50, GRIK3, S1PR5, P2RY14, GABRQ, GABRA5, ADRA1D, CCKBR, GABRA4, TSHR, GABRB1, GABRR1, TACR1, GRIN2C, NTSR1, HTR5A, C3AR1, CHRM4, KISS1R, GABRG3, RXFP2, GRIK1, GRIN3A, HTR2C, HCRTR1, DRD2, GLP1R, NPY5R, CHRM2, GABRA2, P2RX2, SSTR3, CHRNA5, PTGFR, GRM4, GLP2R, CHRNA3, DRD5, HCRTR2, HTR1B, CRHR2, OPRL1, NPBWR1, GRID2, ADRA2A, CHRND, GABRE, NPY2R,…
	2	KEGG_MELANOGENESIS	16/95	0.63	1.93	0	0.095	0.117	2055	tags=17%, list=11%, signal=19%	EDNRB, WNT7A, KITLG, PRKCG, WNT16, PRKCB, WNT8B, FZD10, EDN1, WNT10B, TCF7, WNT4, PRKX, GNAO1, ADCY1, WNT7B
	3	KEGG_TYPE_I_DIABETES_MELLITUS	16/32	0.69	1.76	0.004	0.206	0.342	2631	tags=50%, list=14%, signal=58%	IL1A, HLA-DOB, HLA-DOA, PTPRN, HLA-F, GAD2, IL1B, HLA-DQB1, HLA-DPA1, ICA1, HLA-DMA, IL12A, PTPRN2, HLA-DPB1, HLA-DMB, GZMB
	4	KEGG_CALCIUM_SIGNALING_PATHWAY	46/166	0.51	1.69	0.007	0.252	0.494	2575	tags=28%, list=14%, signal=32%	EDNRB, ADRA1B, NOS1, RYR3, ADRA1D, CCKBR, TACR1, GRIN2C, NTSR1, HTR5A, HTR2C, CHRM2, P2RX2, PTGFR, PRKCG, DRD5, PRKCB, HTR7, ITPKA, SLC8A2, TACR3, ATP2A3, SPHK1, PDE1B, HRH2, AVPR1A, MYLK2, NOS2, CACNA1E, OXTR, CHRM5, MYLK, PRKX, LHCGR, ERBB3, ADCY1, TBXA2R, EGFR, NOS3, P2RX5, ERBB4, PPP3R2, GRIN2D, ADCY8, EDNRA, ATP2B2
	5	KEGG_AUTOIMMUNE_THYROID_DISEASE	11/26	0.64	1.6	0.023	0.348	0.701	2631	tags=42%, list=14%, signal=49%
	6	KEGG_GRAFT_VERSUS_HOST_DISEASE	11/25	0.65	1.59	0.028	0.311	0.735	2631	tags=44%, list=14%, signal=51%
	7	KEGG_GLIOMA	15/63	0.54	1.56	0.015	0.33	0.809	2099	tags=24%, list=12%, signal=27%
	8	KEGG_MELANOMA	18/67	0.53	1.56	0.017	0.306	0.83	2099	tags=27%, list=12%, signal=30%
	9	KEGG_TGF_BETA_SIGNALING_PATHWAY	19/82	0.51	1.55	0.006	0.277	0.834	1812	tags=23%, list=10%, signal=26%
	10	KEGG_AMYOTROPHIC_LATERAL_SCLEROSIS_ALS	21/50	0.54	1.51	0.03	0.326	0.908	3964	tags=42%, list=22%, signal=54%
	11	KEGG_AXON_GUIDANCE	32/128	0.47	1.5	0.013	0.328	0.93	2749	tags=25%, list=15%, signal=29%
	12	KEGG_P53_SIGNALING_PATHWAY	29/66	0.5	1.5	0.02	0.311	0.934	3976	tags=44%, list=22%, signal=56%
	13	KEGG_PYRUVATE_METABOLISM	9/38	0.56	1.49	0.024	0.291	0.936	3239	tags=24%, list=18%, signal=29%
	14	KEGG_PRION_DISEASES	13/28	0.6	1.48	0.047	0.3	0.95	4875	tags=46%, list=27%, signal=63%
	15	KEGG_MAPK_SIGNALING_PATHWAY	79/251	0.43	1.46	0.007	0.304	0.959	3419	tags=31%, list=19%, signal=38%
	16	KEGG_ALLOGRAFT_REJECTION	10/24	0.61	1.45	0.049	0.302	0.968	2631	tags=42%, list=14%, signal=49%
	17	KEGG_PROGESTERONE_MEDIATED_OOCYTE_MATURATION	28/82	0.48	1.43	0.02	0.336	0.982	3859	tags=34%, list=21%, signal=43%
	18	KEGG_ASTHMA	7/15	0.67	1.42	0.066	0.325	0.984	2522	tags=47%, list=14%, signal=54%
	19	KEGG_RETINOL_METABOLISM	13/39	0.54	1.42	0.05	0.31	0.984	2200	tags=33%, list=12%, signal=38%
	20	KEGG_CELL_CYCLE	44/124	0.45	1.42	0.028	0.307	0.986	4065	tags=35%, list=22%, signal=45%

## Sheet: KEGG Ligand-Receptor Details
Detailed Results of
Ab42 vs H9 Fold Change Ranked Gene Set compared to KEGG_NEUROACTIVE_LIGAND_RECEPTOR_INTERACTION Pathway
Dataset	Ab42 vs H9Ranked Gene Set
Phenotype	Ab42 vs H9 Fold Change
Upregulated in class	UP regulated genes			GeneSet: KEGG_NEUROACTIVE_LIGAND_RECEPTOR_INTERACTION
GeneSet	KEGG_NEUROACTIVE_LIGAND_RECEPTOR_INTERACTION			Red Dots are added to the accomanying pathway for genes shown in red
Enrichment Score (ES)	0.629943			GENE SYMBOL	RANK IN GENE LIST	RANK METRIC SCORE	RUNNING ES	CORE ENRICHMENT
Normalized Enrichment Score (NES)	2.1236			EDNRB	0	27.504	0.1588	Yes
Nominal p-value	0			AGTR2	4	7.439	0.2015	Yes
FDR q-value	0.0142744			ADRA1B	40	3.015	0.217	Yes
FWER p-Value	0.01			CRHR1	75	2.357	0.2287	Yes
				GPR83	85	2.301	0.2415	Yes
				SSTR2	103	2.164	0.2531	Yes
				ADRA2B	110	2.113	0.2649	Yes
				GPR50	113	2.096	0.2769	Yes
				GRIK3	119	2.059	0.2885	Yes
				S1PR5	148	1.896	0.2979	Yes
				P2RY14	168	1.778	0.3071	Yes
				GABRQ	202	1.636	0.3147	Yes
				GABRA5	244	1.524	0.3213	Yes
				ADRA1D	245	1.522	0.33	Yes
				CCKBR	278	1.458	0.3367	Yes
				GABRA4	281	1.454	0.345	Yes
				TSHR	304	1.419	0.3519	Yes
				GABRB1	310	1.401	0.3597	Yes
				GABRR1	325	1.38	0.3669	Yes
				TACR1	338	1.337	0.374	Yes
				GRIN2C	339	1.336	0.3817	Yes
				NTSR1	343	1.332	0.3892	Yes
				HTR5A	346	1.325	0.3968	Yes
				C3AR1	350	1.321	0.4042	Yes
				CHRM4	365	1.303	0.411	Yes
				KISS1R	374	1.289	0.418	Yes
				GABRG3	381	1.281	0.425	Yes
				RXFP2	408	1.25	0.4308	Yes
				GRIK1	412	1.242	0.4378	Yes
				GRIN3A	427	1.21	0.444	Yes
				HTR2C	431	1.203	0.4508	Yes
				HCRTR1	448	1.185	0.4567	Yes
				DRD2	489	1.133	0.461	Yes
				GLP1R	491	1.128	0.4675	Yes
				NPY5R	509	1.116	0.473	Yes
				CHRM2	514	1.109	0.4792	Yes
				GABRA2	538	1.081	0.4841	Yes
				P2RX2	565	1.064	0.4888	Yes
				SSTR3	569	1.059	0.4948	Yes
				CHRNA5	595	1.039	0.4994	Yes
				PTGFR	632	1.004	0.5032	Yes
				GRM4	657	0.977	0.5075	Yes
				GLP2R	707	0.935	0.5102	Yes
				CHRNA3	745	0.91	0.5134	Yes
				DRD5	762	0.901	0.5177	Yes
				HCRTR2	781	0.886	0.5218	Yes
				HTR1B	788	0.882	0.5266	Yes
				CRHR2	789	0.882	0.5317	Yes
				OPRL1	794	0.881	0.5365	Yes
				NPBWR1	797	0.879	0.5415	Yes
				GRID2	801	0.875	0.5464	Yes
				ADRA2A	807	0.873	0.5511	Yes
				CHRND	862	0.839	0.553	Yes
				GABRE	867	0.837	0.5576	Yes
				NPY2R	888	0.822	0.5612	Yes
				VIPR1	921	0.802	0.5641	Yes
				HTR7	927	0.796	0.5684	Yes
				GHSR	950	0.782	0.5717	Yes
				NMBR	951	0.782	0.5762	Yes
				OPRD1	958	0.778	0.5804	Yes
				PTGER4	983	0.764	0.5834	Yes
				MCHR1	1026	0.743	0.5854	Yes
				APLNR	1048	0.731	0.5885	Yes
				CALCR	1049	0.731	0.5927	Yes
				HRH3	1050	0.731	0.5969	Yes
				GABBR2	1055	0.728	0.6009	Yes
				TACR3	1081	0.715	0.6036	Yes
				GABRA3	1093	0.709	0.6071	Yes
				CHRNA4	1121	0.698	0.6096	Yes
				LPAR3	1164	0.683	0.6112	Yes
				P2RY4	1198	0.67	0.6133	Yes
				GRID1	1203	0.669	0.6169	Yes
				HRH2	1258	0.648	0.6177	Yes
				OPRM1	1264	0.647	0.6211	Yes
				CHRNA9	1316	0.626	0.6219	Yes
				CHRNE	1337	0.62	0.6244	Yes
				GRIN2B	1352	0.613	0.6271	Yes
				AVPR1A	1379	0.602	0.6292	Yes
				HTR1A	1427	0.588	0.6299	Yes
				OXTR	1788	0.495	0.6128	No
				GABRG1	1803	0.491	0.6149	No
				F2RL1	1881	0.475	0.6133	No
				CHRM5	1891	0.473	0.6156	No
				SSTR1	1984	0.451	0.6131	No
				LHCGR	2020	0.444	0.6137	No
				TBXA2R	2067	0.436	0.6137	No
				GABRB2	2090	0.434	0.6149	No
				GRIK5	2095	0.432	0.6172	No
				CHRNB4	2118	0.427	0.6185	No
				GRIA4	2128	0.425	0.6204	No
				GRM6	2162	0.418	0.621	No
				GRM8	2355	0.386	0.6126	No
				GABRB3	2367	0.384	0.6142	No
				P2RY2	2371	0.383	0.6162	No
				P2RX5	2374	0.382	0.6183	No
				GRIN2D	2488	0.361	0.6141	No
				GPR156	2542	0.354	0.6132	No
				EDNRA	2551	0.352	0.6148	No
				GRIA2	2553	0.352	0.6168	No
				GABRG2	2584	0.348	0.6171	No
				PLG	2592	0.347	0.6187	No
				PTAFR	2693	0.336	0.6151	No
				GABBR1	2718	0.333	0.6157	No
				ADRA2C	2841	0.316	0.6108	No
				GRIN1	3124	0.282	0.5967	No
				GRM2	3244	0.267	0.5917	No
				HRH1	3306	0.261	0.5898	No
				GRM7	3376	0.253	0.5874	No
				GLRA2	3433	0.247	0.5857	No
				GABRD	3436	0.247	0.5871	No
				CHRNA10	3478	0.243	0.5862	No
				LPAR2	3611	0.231	0.5802	No
				VIPR2	3780	0.215	0.5721	No
				PTH1R	3838	0.212	0.5702	No
				PRSS1	3932	0.203	0.5662	No
				GLRA1	4000	0.198	0.5636	No
				GRM5	4141	0.188	0.5569	No
				ADORA1	4236	0.181	0.5527	No
				CNR1	4463	0.165	0.5411	No
				CHRM3	4558	0.159	0.5368	No
				CHRNA7	4573	0.159	0.537	No
				DRD4	4574	0.159	0.5379	No
				THRB	4751	0.149	0.529	No
				MC1R	4803	0.146	0.527	No
				HRH4	4940	0.14	0.5203	No
				NPY1R	4962	0.139	0.5199	No
				ADRB3	4964	0.139	0.5206	No
				GRPR	4990	0.138	0.52	No
				HTR6	5036	0.135	0.5183	No
				RXFP1	5068	0.134	0.5174	No
				P2RX3	5073	0.133	0.5179	No
				F2R	5105	0.132	0.517	No
				ADCYAP1R1	5155	0.13	0.515	No
				S1PR2	5185	0.129	0.5141	No
				TRPV1	5193	0.128	0.5145	No
				F2RL2	5238	0.126	0.5128	No
				PARD3	5438	0.117	0.5024	No
				P2RY6	5638	0.11	0.492	No
				ADRA1A	6071	0.094	0.4686	No
				CHRNB2	6209	0.09	0.4615	No
				P2RX6	6357	0.086	0.4538	No
				MCHR2	6592	0.079	0.4413	No
				PTGER2	7207	0.063	0.4076	No
				MC2R	7255	0.062	0.4053	No
				CYSLTR1	7456	0.057	0.3945	No
				PRLR	8106	0.045	0.3588	No
				CHRNB1	9225	0.026	0.2968	No
				BDKRB2	9953	0.015	0.2566	No
				THRA	10064	0.013	0.2505	No
				MC4R	10317	0.01	0.2366	No
				GRM1	10749	0.004	0.2127	No
				GRIA3	11228	-0.013	0.1862	No
				GPR35	11518	-0.029	0.1704	No
				MTNR1A	11760	-0.042	0.1572	No
				ADRB1	11897	-0.049	0.15	No
				P2RX7	12011	-0.054	0.144	No
				MAS1	12054	-0.056	0.142	No
				CHRNA6	12190	-0.062	0.1349	No
				GLRB	12195	-0.062	0.135	No
				CCKAR	12361	-0.071	0.1262	No
				LTB4R	12830	-0.093	0.1008	No
				HTR1E	12886	-0.096	0.0983	No
				ADORA2A	13137	-0.108	0.085	No
				BRS3	13196	-0.111	0.0825	No
				HTR2B	13367	-0.12	0.0737	No
				GRIA1	13642	-0.133	0.0593	No
				PTH2R	13780	-0.14	0.0525	No
				NMUR1	13802	-0.141	0.0521	No
				NPFFR2	13803	-0.141	0.0529	No
				PRL	14376	-0.176	0.0222	No
				CALCRL	14480	-0.184	0.0175	No
				GRM3	14753	-0.205	0.0036	No
				GHR	15100	-0.236	-0.0142	No
				S1PR1	15372	-0.264	-0.0277	No
				LPAR4	15413	-0.268	-0.0284	No
				CYSLTR2	15518	-0.281	-0.0325	No
				S1PR3	15553	-0.286	-0.0328	No
				LPAR6	15641	-0.298	-0.0359	No
				P2RX1	15653	-0.3	-0.0348	No
				ADORA2B	15726	-0.311	-0.037	No
				PTGER3	15763	-0.317	-0.0371	No
				GLRA3	15782	-0.321	-0.0363	No
				GRIN2A	15788	-0.323	-0.0347	No
				GABRP	15837	-0.331	-0.0355	No
				SSTR4	15873	-0.336	-0.0355	No
				GRIK2	15906	-0.343	-0.0353	No
				CHRNA1	15913	-0.344	-0.0336	No
				NR3C1	15952	-0.349	-0.0337	No
				GALR1	15953	-0.349	-0.0317	No
				AGTR1	15966	-0.351	-0.0303	No
				HTR2A	16176	-0.387	-0.0397	No
				P2RX4	16353	-0.428	-0.047	No
				GABRR2	16499	-0.467	-0.0523	No
				F2RL3	16509	-0.469	-0.0501	No
				GIPR	16589	-0.487	-0.0517	No
				PTGIR	16728	-0.529	-0.0563	No
				OPRK1	16736	-0.53	-0.0536	No
				LTB4R2	16759	-0.535	-0.0518	No
				GALR3	16803	-0.549	-0.051	No
				GCGR	16868	-0.576	-0.0512	No
				NMUR2	16875	-0.579	-0.0482	No
				P2RY1	16955	-0.61	-0.0491	No
				GRIK4	16982	-0.624	-0.0469	No
				ADRB2	17012	-0.636	-0.0449	No
				P2RY11	17070	-0.667	-0.0442	No
				TSPO	17210	-0.734	-0.0477	No
				HTR1D	17377	-0.859	-0.0519	No
				DRD1	17480	-0.951	-0.0521	No
				GABRA1	17491	-0.959	-0.0471	No
				SSTR5	17498	-0.966	-0.0419	No
				TACR2	17588	-1.058	-0.0407	No
				LEPR	17621	-1.095	-0.0361	No
				GALR2	17648	-1.128	-0.0311	No
				GRIN3B	17745	-1.271	-0.0291	No
				CHRM1	17760	-1.293	-0.0224	No
				C5AR1	17904	-1.622	-0.021	No
				PTGDR	18010	-1.983	-0.0153	No
				LPAR1	18012	-1.99	-0.0039	No
				PTGER1	18145	-2.783	0.0048	No
