# Supplementary material for: A Human Embryonic Stem Cell Model of Aβ-Dependent Chronic Progressive Neurodegeneration
Source: Front Neurosci. 2019 Sep 20;13:1007. doi: 10.3389/fnins.2019.01007 (PMC6763609; doi:10.3389/fnins.2019.01007)
Supplement: Supplementary file 6 [file Table_5.XLSX]

## Sheet: Cell Type and AD Genes
Cell Type Specific and AD related gene expression
Relative FPKM (log2) of Cell Type Specific Genes (Normalized to the Average of All Genes)
Gene	H9	H9_SEM	Ab40	Ab40_SEM	Ab42	Ab42_SEM	Cell Type
All Genes	1		1		1
RBFOX3(NeuN)	0.0671501	0.00534746	0.0472026	0.0232865	0.0667392	0.0193759	Neuronal
DCX	6.47767	1.34221	7.31641	3.24769	7.4791	1.52693	Neuronal
TUBB3(Tuj1)	4.8707	0.794098	6.32625	1.61764	6.81709	1.31541	Neuronal
MAPT	3.43392	0.147724	3.56325	0.5581	4.02158	0.242737	Neuronal
GLRA1	0.0810432	0.0040106	0.079037	0.00232865	0.0731979	0.00161466	Caudal
MNX1 (HB9)	0.0845165	0.000668433	0.0801347	0.000776217	0.0688921	0.00484398	Caudal
HOXB4	3.88776	0.246652	4.07919	0.36715	3.82889	0.129173	Caudal
HOXB6	4.08226	0.564826	3.6357	0.0877125	4.59532	0.370833	Caudal
HOXA1	2.65127	0.163098	2.30634	0.100132	2.57269	0.128634	Caudal
EN1	0.237341	0.0454534	0.252479	0.0768454	0.319702	0.0909591	Caudal
FOXG1	0.0995674	0.0207214	0.0757438	0.0124195	0.0775036	0.00592041	Rostral/Cortical
CUX1	1.07209	0.0254005	1.0648	0.0100908	1.07429	0.0274492	Rostral/Cortical
SATB2	0.803485	0.160424	0.631198	0.271676	0.532837	0.146934	Rostral/Cortical
TBR1	0.0926208	0.000668433	0.0878189	0.000776217	0.0861151	0.00053822	Rostral/Cortical
NKX2-1	0.0926208	0.00133687	0.0878189	0	0.0871916	0	Rostral/Cortical
RELN	1.06514	0.386354	1.8431	0.731972	1.71154	0.431114	Rostral/Cortical
FEZF2	1.81421	0.228604	1.96495	0.104013	1.84286	0.138322	Rostral/Cortical
CALB2	0.188715	0.0454534	0.141608	0.142048	0.298174	0.0731979	Rostral/Cortical
DAB1	0.636768	0.0220583	0.679499	0.239075	0.917126	0.133478	Rostral/Cortical
ALDH1L1	0.091463	0.00133687	0.0812325	0.0046573	0.0839622	0.00107644	Astrocyte
GFAP	0.091463	0.00133687	0.0636687	0.0240627	0.0850387	0.00053822	Astrocyte
OLIG2	0.0474682	0.0020053	0.0395185	0.00853838	0.0473633	0.0188377	Oligodendrocyte
TREM2	0.0903053	0.00133687	0.0801347	0.00853838	0.0828858	0.00107644	Microglial
AIF1 (Iba1)	0.091463	0.00133687	0.0878189	0.00155243	0.0861151	0	Microglial
GAD1	0.0405216	0.0147055	0.0812325	0.0659784	0.0958031	0.0252963	Neurotransmitter
GAD2	0.0937786	0	0.0834279	0	0.0861151	0.00107644	Neurotransmitter
CHAT	0.0439949	0.0434481	0.0922098	0.0279438	0.044134	0.0349843	Neurotransmitter
TH	0.397112	0.069517	0.396283	0.181635	0.678157	0.13617	Neurotransmitter
SLC17A7	0.0891475	0.0020053	0.0867211	0.00155243	0.0796565	0.00322932	Neurotransmitter
Relative FPKM (log2) of AD Related Genes (Normalized to the Average of All Genes)
Gene	H9	H9_SEM	Ab40	Ab40_SEM	Ab42	Ab42_SEM
All Genes	1		1		1
PSEN1	1.49119	0.020053	1.30191	0.176977	1.31218	0.0570513
PSEN2	0.825483	0.109623	0.764024	0.0473492	0.741666	0.0134555
APP	25.3619	1.54207	24.5487	4.57735	13.8775	0.616261
APOE	0.062519	0.0441166	0.135022	0.0869363	0.10872	0.0597424
BACE1	1.7679	0.102939	1.64441	0.0978033	1.74491	0.0382136
LRP1	2.27268	0.222588	2.79923	0.787084	2.51994	0.3084
A2M	11.9909	1.21922	22.7418	2.25258	16.7871	4.10123
MME	0.0683078	0.0187161	0.0735483	0.00620973	0.12379	0.0522073
IDE	1.16008	0.0614958	0.991256	0.0768454	0.905285	0.0398282
PLAU	0.0775699	0.0060159	0.062571	0.0116432	0.0688921	0.00107644
PLG	0.0926208	0.00133687	0.0889166	0.000776217	0.0861151	0.00053822
HSPA1B	1.34184	0.225262	1.18007	0.120314	1.22714	0.184609
HLA-A	3.81019	0.219246	5.26255	0.449429	4.5232	0.937578
BAX	1.60813	0.21323	2.02423	0.940774	2.22069	0.342846
